# Supplementary material for: Differential privacy EV charging data release based on variable window
Source: PeerJ Comput Sci. 2021 Apr 22;7:e481. doi: 10.7717/peerj-cs.481 (PMC8080421; doi:10.7717/peerj-cs.481)
Supplement: Supplemental Information 1 [file peerj-cs-07-481-s001.csv]

	_id	clusterID	connectionTime	disconnectTime	doneChargingTime	kWhDelivered	sessionID	siteID	spaceID	stationID	timezone	userID
0	5d817a8df9af8b7830aa66d0	0039	Sun, 01 Sep 2019 16:56:18 GMT	Sun, 01 Sep 2019 17:35:38 GMT	Sun, 01 Sep 2019 17:26:26 GMT	0.747	2_39_125_21_2019-09-01 16:56:17.548838	0002	CA-311	2-39-125-21	America/Los_Angeles
1	5d817a8df9af8b7830aa66d1	0039	Sun, 01 Sep 2019 17:18:44 GMT	Sun, 01 Sep 2019 18:51:16 GMT	Sun, 01 Sep 2019 18:03:47 GMT	1.983	2_39_131_30_2019-09-01 17:18:43.789002	0002	CA-305	2-39-131-30	America/Los_Angeles	000000891
2	5d817a8df9af8b7830aa66d2	0039	Sun, 01 Sep 2019 17:37:28 GMT	Sun, 01 Sep 2019 19:17:07 GMT	Sun, 01 Sep 2019 18:08:04 GMT	0.754	2_39_127_19_2019-09-01 17:37:28.398424	0002	CA-309	2-39-127-19	America/Los_Angeles
3	5d817a8df9af8b7830aa66d3	0039	Sun, 01 Sep 2019 18:31:10 GMT	Sun, 01 Sep 2019 19:58:43 GMT	Sun, 01 Sep 2019 19:58:38 GMT	4.908	2_39_89_25_2019-09-01 18:31:10.036615	0002	CA-315	2-39-89-25	America/Los_Angeles	000000743
4	5d817a8df9af8b7830aa66d4	0039	Sun, 01 Sep 2019 20:14:17 GMT	Sun, 01 Sep 2019 22:01:04 GMT	Sun, 01 Sep 2019 22:01:00 GMT	11.372	2_39_139_28_2019-09-01 20:14:16.655606	0002	CA-303	2-39-139-28	America/Los_Angeles	000003424
5	5d817a8df9af8b7830aa66d5	0039	Sun, 01 Sep 2019 23:17:56 GMT	Mon, 02 Sep 2019 00:19:48 GMT	Mon, 02 Sep 2019 00:19:28 GMT	6.703	2_39_79_383_2019-09-01 23:17:55.993651	0002	CA-492	2-39-79-383	America/Los_Angeles	000000724
6	5d817a8df9af8b7830aa66d6	0039	Mon, 02 Sep 2019 00:52:33 GMT	Mon, 02 Sep 2019 02:01:39 GMT	Mon, 02 Sep 2019 02:01:30 GMT	3.942	2_39_139_28_2019-09-02 00:52:33.250419	0002	CA-303	2-39-139-28	America/Los_Angeles	000000365
7	5d817a8df9af8b7830aa66d7	0039	Mon, 02 Sep 2019 01:43:06 GMT	Mon, 02 Sep 2019 04:59:57 GMT	Mon, 02 Sep 2019 04:53:26 GMT	19.303	2_39_79_380_2019-09-02 01:43:06.400565	0002	CA-489	2-39-79-380	America/Los_Angeles	000000850
8	5d817a8df9af8b7830aa66d8	0039	Mon, 02 Sep 2019 06:15:09 GMT	Mon, 02 Sep 2019 09:52:17 GMT	Mon, 02 Sep 2019 07:29:19 GMT	2.063	2_39_79_377_2019-09-02 06:15:08.701693	0002	CA-325	2-39-79-377	America/Los_Angeles	000001082
9	5d82cc10f9af8b7bfe1b95f3	0039	Mon, 02 Sep 2019 16:53:12 GMT	Tue, 03 Sep 2019 02:03:15 GMT	Tue, 03 Sep 2019 00:32:48 GMT	40.277	2_39_79_377_2019-09-02 16:53:12.194724	0002	CA-325	2-39-79-377	America/Los_Angeles	000000248
10	5d82cc10f9af8b7bfe1b95f4	0039	Mon, 02 Sep 2019 19:25:56 GMT	Tue, 03 Sep 2019 02:25:41 GMT	Mon, 02 Sep 2019 22:42:07 GMT	19.151	2_39_79_379_2019-09-02 19:25:56.473004	0002	CA-327	2-39-79-379	America/Los_Angeles	000000850
11	5d82cc10f9af8b7bfe1b95f5	0039	Mon, 02 Sep 2019 19:44:26 GMT	Mon, 02 Sep 2019 22:03:09 GMT	Mon, 02 Sep 2019 22:03:00 GMT	15.215	2_39_138_29_2019-09-02 19:44:25.623232	0002	CA-304	2-39-138-29	America/Los_Angeles	000003424
12	5d82cc10f9af8b7bfe1b95f6	0039	Mon, 02 Sep 2019 19:56:27 GMT	Mon, 02 Sep 2019 20:38:25 GMT	Mon, 02 Sep 2019 20:38:16 GMT	4.511	2_39_123_557_2019-09-02 19:56:26.772000	0002	CA-503	2-39-123-557	America/Los_Angeles	000000724
13	5d82cc10f9af8b7bfe1b95f7	0039	Mon, 02 Sep 2019 20:09:09 GMT	Tue, 03 Sep 2019 02:27:39 GMT	Mon, 02 Sep 2019 23:50:25 GMT	12.414	2_39_139_28_2019-09-02 20:09:08.963579	0002	CA-303	2-39-139-28	America/Los_Angeles	000001726
14	5d82cc10f9af8b7bfe1b95f8	0039	Mon, 02 Sep 2019 20:38:56 GMT	Tue, 03 Sep 2019 01:17:51 GMT	Mon, 02 Sep 2019 23:49:23 GMT	14.987	2_39_79_376_2019-09-02 20:38:55.799254	0002	CA-324	2-39-79-376	America/Los_Angeles	000000714
15	5d82cc10f9af8b7bfe1b95f9	0039	Mon, 02 Sep 2019 20:51:34 GMT	Mon, 02 Sep 2019 21:51:08 GMT	Mon, 02 Sep 2019 21:47:42 GMT	2.897	2_39_129_17_2019-09-02 20:51:33.642211	0002	CA-307	2-39-129-17	America/Los_Angeles	000001202
16	5d82cc10f9af8b7bfe1b95fa	0039	Mon, 02 Sep 2019 20:58:57 GMT	Tue, 03 Sep 2019 00:51:23 GMT	Mon, 02 Sep 2019 22:56:22 GMT	5.999	2_39_95_27_2019-09-02 20:58:56.878386	0002	CA-319	2-39-95-27	America/Los_Angeles	000001222
17	5d82cc10f9af8b7bfe1b95fb	0039	Mon, 02 Sep 2019 22:23:54 GMT	Mon, 02 Sep 2019 23:26:13 GMT	Mon, 02 Sep 2019 23:26:09 GMT	3.432	2_39_138_29_2019-09-02 22:23:52.945710	0002	CA-304	2-39-138-29	America/Los_Angeles	000001161
18	5d82cc10f9af8b7bfe1b95fc	0039	Mon, 02 Sep 2019 22:33:35 GMT	Mon, 02 Sep 2019 23:30:16 GMT	Mon, 02 Sep 2019 23:30:00 GMT	6.048	2_39_128_18_2019-09-02 22:33:35.285739	0002	CA-308	2-39-128-18	America/Los_Angeles	000001957
19	5d82cc10f9af8b7bfe1b95fd	0039	Mon, 02 Sep 2019 23:14:58 GMT	Tue, 03 Sep 2019 01:03:16 GMT	Mon, 02 Sep 2019 23:48:13 GMT	1.222	2_39_89_25_2019-09-02 23:14:57.734689	0002	CA-315	2-39-89-25	America/Los_Angeles	000001746
20	5d82cc10f9af8b7bfe1b95fe	0039	Tue, 03 Sep 2019 01:08:09 GMT	Tue, 03 Sep 2019 01:46:57 GMT	Tue, 03 Sep 2019 01:46:53 GMT	4.316	2_39_131_30_2019-09-03 01:08:08.553047	0002	CA-305	2-39-131-30	America/Los_Angeles	000001133
21	5d82cc10f9af8b7bfe1b95ff	0039	Tue, 03 Sep 2019 05:25:56 GMT	Tue, 03 Sep 2019 14:11:38 GMT	Tue, 03 Sep 2019 11:53:26 GMT	37.265	2_39_91_437_2019-09-03 05:25:56.036086	0002	CA-317	2-39-91-437	America/Los_Angeles	000000292
22	5d841da2f9af8b08a9439b63	0039	Tue, 03 Sep 2019 14:45:43 GMT	Tue, 03 Sep 2019 22:35:43 GMT	Tue, 03 Sep 2019 17:04:26 GMT	12.286	2_39_79_380_2019-09-03 14:45:43.427036	0002	CA-489	2-39-79-380	America/Los_Angeles	000000069
23	5d841da2f9af8b08a9439b64	0039	Tue, 03 Sep 2019 15:29:39 GMT	Wed, 04 Sep 2019 00:34:47 GMT	Wed, 04 Sep 2019 00:20:06 GMT	34.484	2_39_78_366_2019-09-03 15:29:39.291098	0002	CA-323	2-39-78-366	America/Los_Angeles	000000569
24	5d841da2f9af8b08a9439b65	0039	Tue, 03 Sep 2019 15:31:20 GMT	Wed, 04 Sep 2019 00:08:44 GMT	Tue, 03 Sep 2019 15:57:15 GMT	0.721	2_39_79_379_2019-09-03 15:31:19.783321	0002	CA-327	2-39-79-379	America/Los_Angeles
25	5d841da2f9af8b08a9439b66	0039	Tue, 03 Sep 2019 15:35:26 GMT	Tue, 03 Sep 2019 23:56:33 GMT	Tue, 03 Sep 2019 21:31:01 GMT	24.098	2_39_78_367_2019-09-03 15:35:25.877399	0002	CA-494	2-39-78-367	America/Los_Angeles	000001470
26	5d841da2f9af8b08a9439b67	0039	Tue, 03 Sep 2019 15:53:17 GMT	Tue, 03 Sep 2019 23:58:06 GMT	Tue, 03 Sep 2019 17:13:55 GMT	3.941	2_39_79_377_2019-09-03 15:53:16.799047	0002	CA-325	2-39-79-377	America/Los_Angeles	000000858
27	5d841da2f9af8b08a9439b68	0039	Tue, 03 Sep 2019 15:59:04 GMT	Wed, 04 Sep 2019 01:46:07 GMT	Tue, 03 Sep 2019 20:54:22 GMT	16.371	2_39_131_30_2019-09-03 15:59:04.435031	0002	CA-305	2-39-131-30	America/Los_Angeles	000000712
28	5d841da2f9af8b08a9439b69	0039	Tue, 03 Sep 2019 16:00:20 GMT	Tue, 03 Sep 2019 23:11:52 GMT	Tue, 03 Sep 2019 22:55:07 GMT	13.446	2_39_79_381_2019-09-03 16:00:20.016182	0002	CA-490	2-39-79-381	America/Los_Angeles	000001001
29	5d841da2f9af8b08a9439b6a	0039	Tue, 03 Sep 2019 16:00:22 GMT	Wed, 04 Sep 2019 01:06:54 GMT	Wed, 04 Sep 2019 01:07:54 GMT	10.623	2_39_78_362_2019-09-03 16:00:22.058192	0002	CA-496	2-39-78-362	America/Los_Angeles	000000564
30	5d841da2f9af8b08a9439b6b	0039	Tue, 03 Sep 2019 16:05:49 GMT	Tue, 03 Sep 2019 19:33:34 GMT	Tue, 03 Sep 2019 17:33:49 GMT	4.527	2_39_123_23_2019-09-03 16:05:49.232539	0002	CA-313	2-39-123-23	America/Los_Angeles	000000562
31	5d841da2f9af8b08a9439b6c	0039	Tue, 03 Sep 2019 16:08:44 GMT	Tue, 03 Sep 2019 22:50:06 GMT	Tue, 03 Sep 2019 16:48:47 GMT	3.861	2_39_91_437_2019-09-03 16:08:32.811204	0002	CA-317	2-39-91-437	America/Los_Angeles	000002461
32	5d841da2f9af8b08a9439b6d	0039	Tue, 03 Sep 2019 16:16:15 GMT	Wed, 04 Sep 2019 02:30:04 GMT	Tue, 03 Sep 2019 17:43:35 GMT	4.558	2_39_125_21_2019-09-03 16:16:14.554940	0002	CA-311	2-39-125-21	America/Los_Angeles	000000567
33	5d841da2f9af8b08a9439b6e	0039	Tue, 03 Sep 2019 16:17:23 GMT	Wed, 04 Sep 2019 02:19:43 GMT	Tue, 03 Sep 2019 18:45:16 GMT	10.901	2_39_89_25_2019-09-03 16:17:22.570142	0002	CA-315	2-39-89-25	America/Los_Angeles	000000958
34	5d841da2f9af8b08a9439b6f	0039	Tue, 03 Sep 2019 16:31:12 GMT	Wed, 04 Sep 2019 00:51:25 GMT	Tue, 03 Sep 2019 18:42:45 GMT	13.005	2_39_92_442_2019-09-03 16:31:12.303588	0002	CA-498	2-39-92-442	America/Los_Angeles	000002961
35	5d841da2f9af8b08a9439b70	0039	Tue, 03 Sep 2019 16:34:42 GMT	Wed, 04 Sep 2019 01:28:29 GMT	Tue, 03 Sep 2019 18:10:41 GMT	2.893	2_39_78_361_2019-09-03 16:34:42.089968	0002	CA-493	2-39-78-361	America/Los_Angeles	000002149
36	5d841da2f9af8b08a9439b71	0039	Tue, 03 Sep 2019 17:01:22 GMT	Wed, 04 Sep 2019 02:18:28 GMT	Tue, 03 Sep 2019 21:05:06 GMT	7.137	2_39_88_438_2019-09-03 17:01:22.357902	0002	CA-502	2-39-88-438	America/Los_Angeles	000000558
37	5d841da2f9af8b08a9439b72	0039	Tue, 03 Sep 2019 17:04:26 GMT	Tue, 03 Sep 2019 18:29:49 GMT	Tue, 03 Sep 2019 18:29:44 GMT	9.339	2_39_79_378_2019-09-03 17:04:26.465824	0002	CA-326	2-39-79-378	America/Los_Angeles	000003176
38	5d841da2f9af8b08a9439b73	0039	Tue, 03 Sep 2019 17:09:36 GMT	Wed, 04 Sep 2019 01:42:21 GMT	Tue, 03 Sep 2019 18:10:56 GMT	2.624	2_39_95_27_2019-09-03 17:09:36.319467	0002	CA-319	2-39-95-27	America/Los_Angeles	000002170
39	5d841da2f9af8b08a9439b74	0039	Tue, 03 Sep 2019 17:10:44 GMT	Wed, 04 Sep 2019 00:38:15 GMT	Tue, 03 Sep 2019 18:46:07 GMT	2.597	2_39_78_365_2019-09-03 17:10:43.776111	0002	CA-321	2-39-78-365	America/Los_Angeles	000000891
40	5d841da2f9af8b08a9439b75	0039	Tue, 03 Sep 2019 17:11:51 GMT	Wed, 04 Sep 2019 01:01:04 GMT	Tue, 03 Sep 2019 18:50:18 GMT	9.399	2_39_91_441_2019-09-03 17:11:51.488297	0002	CA-499	2-39-91-441	America/Los_Angeles	000001095
41	5d841da2f9af8b08a9439b76	0039	Tue, 03 Sep 2019 17:15:49 GMT	Wed, 04 Sep 2019 00:51:18 GMT	Tue, 03 Sep 2019 19:13:02 GMT	5.995	2_39_90_440_2019-09-03 17:15:48.834009	0002	CA-500	2-39-90-440	America/Los_Angeles	000000743
42	5d841da2f9af8b08a9439b77	0039	Tue, 03 Sep 2019 17:25:19 GMT	Tue, 03 Sep 2019 20:18:33 GMT	Tue, 03 Sep 2019 18:29:42 GMT	1.85	2_39_78_360_2019-09-03 17:25:18.523648	0002	CA-322	2-39-78-360	America/Los_Angeles
43	5d841da2f9af8b08a9439b78	0039	Tue, 03 Sep 2019 17:44:40 GMT	Tue, 03 Sep 2019 23:56:27 GMT	Tue, 03 Sep 2019 19:47:09 GMT	6.804	2_39_78_363_2019-09-03 17:44:39.773255	0002	CA-320	2-39-78-363	America/Los_Angeles	000001124
44	5d841da2f9af8b08a9439b79	0039	Tue, 03 Sep 2019 18:42:06 GMT	Tue, 03 Sep 2019 19:18:49 GMT	Tue, 03 Sep 2019 19:18:44 GMT	2.102	2_39_79_378_2019-09-03 18:42:05.932176	0002	CA-326	2-39-79-378	America/Los_Angeles	000000515
45	5d841da2f9af8b08a9439b7a	0039	Tue, 03 Sep 2019 18:45:44 GMT	Wed, 04 Sep 2019 01:28:09 GMT	Wed, 04 Sep 2019 00:18:27 GMT	24.123	2_39_92_436_2019-09-03 18:45:44.182118	0002	CA-318	2-39-92-436	America/Los_Angeles	000001123
46	5d841da2f9af8b08a9439b7b	0039	Tue, 03 Sep 2019 18:57:59 GMT	Wed, 04 Sep 2019 00:05:49 GMT	Tue, 03 Sep 2019 19:28:31 GMT	0.861	2_39_88_24_2019-09-03 18:57:58.786521	0002	CA-314	2-39-88-24	America/Los_Angeles
47	5d841da2f9af8b08a9439b7c	0039	Tue, 03 Sep 2019 19:29:39 GMT	Tue, 03 Sep 2019 21:08:57 GMT	Tue, 03 Sep 2019 21:09:56 GMT	0.883	2_39_90_26_2019-09-03 19:29:38.752391	0002	CA-316	2-39-90-26	America/Los_Angeles
48	5d841da2f9af8b08a9439b7d	0039	Tue, 03 Sep 2019 19:45:44 GMT	Wed, 04 Sep 2019 00:43:32 GMT	Tue, 03 Sep 2019 22:05:57 GMT	6.013	2_39_79_378_2019-09-03 19:45:44.287088	0002	CA-326	2-39-79-378	America/Los_Angeles	000001083
49	5d841da2f9af8b08a9439b7e	0039	Tue, 03 Sep 2019 20:25:59 GMT	Wed, 04 Sep 2019 01:29:36 GMT	Tue, 03 Sep 2019 21:10:26 GMT	1.791	2_39_123_23_2019-09-03 20:25:58.552016	0002	CA-313	2-39-123-23	America/Los_Angeles	000000562
50	5d841da2f9af8b08a9439b7f	0039	Tue, 03 Sep 2019 20:53:16 GMT	Wed, 04 Sep 2019 05:21:37 GMT	Tue, 03 Sep 2019 21:54:04 GMT	2.016	2_39_124_22_2019-09-03 20:53:15.740034	0002	CA-312	2-39-124-22	America/Los_Angeles	000001082
51	5d841da2f9af8b08a9439b80	0039	Tue, 03 Sep 2019 21:37:26 GMT	Tue, 03 Sep 2019 22:58:37 GMT	Tue, 03 Sep 2019 22:58:32 GMT	4.383	2_39_128_18_2019-09-03 21:37:07.538932	0002	CA-308	2-39-128-18	America/Los_Angeles	000001236
52	5d841da2f9af8b08a9439b81	0039	Tue, 03 Sep 2019 23:28:34 GMT	Wed, 04 Sep 2019 03:56:13 GMT	Wed, 04 Sep 2019 03:56:08 GMT	15.543	2_39_127_19_2019-09-03 23:28:33.728196	0002	CA-309	2-39-127-19	America/Los_Angeles	000000838
53	5d841da2f9af8b08a9439b82	0039	Tue, 03 Sep 2019 23:33:39 GMT	Wed, 04 Sep 2019 01:27:51 GMT	Wed, 04 Sep 2019 00:24:35 GMT	2.092	2_39_78_360_2019-09-03 23:33:39.032465	0002	CA-322	2-39-78-360	America/Los_Angeles	000001746
54	5d841da2f9af8b08a9439b83	0039	Wed, 04 Sep 2019 01:57:01 GMT	Wed, 04 Sep 2019 02:42:47 GMT	Wed, 04 Sep 2019 02:42:42 GMT	4.538	2_39_130_31_2019-09-04 01:57:00.652869	0002	CA-306	2-39-130-31	America/Los_Angeles	000001473
55	5d841da2f9af8b08a9439b84	0039	Wed, 04 Sep 2019 02:15:55 GMT	Wed, 04 Sep 2019 03:51:05 GMT	Wed, 04 Sep 2019 03:51:00 GMT	9.587	2_39_123_23_2019-09-04 02:15:54.814233	0002	CA-313	2-39-123-23	America/Los_Angeles	000000850
56	5d841da2f9af8b08a9439b85	0039	Wed, 04 Sep 2019 02:33:41 GMT	Wed, 04 Sep 2019 03:33:27 GMT	Wed, 04 Sep 2019 03:33:22 GMT	2.206	2_39_138_29_2019-09-04 02:33:40.900673	0002	CA-304	2-39-138-29	America/Los_Angeles	000001539
57	5d841da2f9af8b08a9439b86	0039	Wed, 04 Sep 2019 03:06:23 GMT	Wed, 04 Sep 2019 05:22:52 GMT	Wed, 04 Sep 2019 05:22:48 GMT	13.961	2_39_129_17_2019-09-04 03:06:23.499839	0002	CA-307	2-39-129-17	America/Los_Angeles	000001099
58	5d841da2f9af8b08a9439b87	0039	Wed, 04 Sep 2019 04:31:31 GMT	Wed, 04 Sep 2019 15:45:43 GMT	Wed, 04 Sep 2019 12:05:24 GMT	46.545	2_39_138_29_2019-09-04 04:31:30.540891	0002	CA-304	2-39-138-29	America/Los_Angeles	000000489
59	5d856f1ff9af8b0c7bdf2450	0039	Wed, 04 Sep 2019 13:34:48 GMT	Thu, 05 Sep 2019 01:45:48 GMT	Wed, 04 Sep 2019 16:50:15 GMT	15.667	2_39_79_379_2019-09-04 13:34:38.510596	0002	CA-327	2-39-79-379	America/Los_Angeles	000001725
60	5d856f1ff9af8b0c7bdf2451	0039	Wed, 04 Sep 2019 15:07:02 GMT	Thu, 05 Sep 2019 00:24:53 GMT	Thu, 05 Sep 2019 00:24:49 GMT	36.862	2_39_79_381_2019-09-04 15:06:46.980389	0002	CA-490	2-39-79-381	America/Los_Angeles	000002743
61	5d856f1ff9af8b0c7bdf2452	0039	Wed, 04 Sep 2019 15:12:05 GMT	Thu, 05 Sep 2019 01:12:40 GMT	Wed, 04 Sep 2019 17:15:13 GMT	6.518	2_39_129_17_2019-09-04 15:12:04.673047	0002	CA-307	2-39-129-17	America/Los_Angeles	000001164
62	5d856f1ff9af8b0c7bdf2453	0039	Wed, 04 Sep 2019 15:22:53 GMT	Thu, 05 Sep 2019 00:23:45 GMT	Wed, 04 Sep 2019 19:56:35 GMT	0.868	2_39_78_366_2019-09-04 15:22:52.802786	0002	CA-323	2-39-78-366	America/Los_Angeles
63	5d856f1ff9af8b0c7bdf2454	0039	Wed, 04 Sep 2019 15:26:03 GMT	Thu, 05 Sep 2019 02:01:45 GMT	Wed, 04 Sep 2019 15:56:42 GMT	0.836	2_39_79_380_2019-09-04 15:26:02.611025	0002	CA-489	2-39-79-380	America/Los_Angeles
64	5d856f1ff9af8b0c7bdf2455	0039	Wed, 04 Sep 2019 15:39:54 GMT	Wed, 04 Sep 2019 16:17:44 GMT	Wed, 04 Sep 2019 16:17:38 GMT	3.871	2_39_78_367_2019-09-04 15:39:53.985315	0002	CA-494	2-39-78-367	America/Los_Angeles	000001470
65	5d856f1ff9af8b0c7bdf2456	0039	Wed, 04 Sep 2019 15:47:59 GMT	Thu, 05 Sep 2019 01:10:51 GMT	Wed, 04 Sep 2019 21:53:32 GMT	4.761	2_39_131_30_2019-09-04 15:47:59.413819	0002	CA-305	2-39-131-30	America/Los_Angeles	000000712
66	5d856f1ff9af8b0c7bdf2457	0039	Wed, 04 Sep 2019 15:54:58 GMT	Wed, 04 Sep 2019 18:16:01 GMT	Wed, 04 Sep 2019 18:04:55 GMT	11.974	2_39_91_437_2019-09-04 15:54:57.726304	0002	CA-317	2-39-91-437	America/Los_Angeles	000000431
67	5d856f1ff9af8b0c7bdf2458	0039	Wed, 04 Sep 2019 16:01:50 GMT	Wed, 04 Sep 2019 19:50:24 GMT	Wed, 04 Sep 2019 17:44:48 GMT	5.07	2_39_127_19_2019-09-04 16:01:49.927557	0002	CA-309	2-39-127-19	America/Los_Angeles	000000562
68	5d856f1ff9af8b0c7bdf2459	0039	Wed, 04 Sep 2019 16:17:33 GMT	Wed, 04 Sep 2019 20:31:36 GMT	Wed, 04 Sep 2019 19:51:02 GMT	19.929	2_39_78_361_2019-09-04 16:17:32.515563	0002	CA-493	2-39-78-361	America/Los_Angeles	000000867
69	5d856f1ff9af8b0c7bdf245a	0039	Wed, 04 Sep 2019 16:18:26 GMT	Wed, 04 Sep 2019 22:52:30 GMT	Wed, 04 Sep 2019 18:12:02 GMT	5.606	2_39_89_25_2019-09-04 16:18:25.778657	0002	CA-315	2-39-89-25	America/Los_Angeles	000000743
70	5d856f1ff9af8b0c7bdf245b	0039	Wed, 04 Sep 2019 16:21:28 GMT	Thu, 05 Sep 2019 00:17:54 GMT	Wed, 04 Sep 2019 17:46:31 GMT	4.56	2_39_123_23_2019-09-04 16:21:27.766885	0002	CA-313	2-39-123-23	America/Los_Angeles	000000567
71	5d856f1ff9af8b0c7bdf245c	0039	Wed, 04 Sep 2019 16:35:04 GMT	Thu, 05 Sep 2019 00:44:27 GMT	Wed, 04 Sep 2019 16:34:05 GMT	1.5844997013134519	2_39_78_367_2019-09-04 16:35:04.129327	0002	CA-494	2-39-78-367	America/Los_Angeles
72	5d856f1ff9af8b0c7bdf245d	0039	Wed, 04 Sep 2019 16:53:39 GMT	Thu, 05 Sep 2019 01:14:39 GMT	Wed, 04 Sep 2019 22:03:07 GMT	14.479	2_39_79_378_2019-09-04 16:53:39.151761	0002	CA-326	2-39-79-378	America/Los_Angeles	000000714
73	5d856f1ff9af8b0c7bdf245e	0039	Wed, 04 Sep 2019 17:02:39 GMT	Thu, 05 Sep 2019 01:25:57 GMT	Thu, 05 Sep 2019 01:19:22 GMT	10.875	2_39_95_27_2019-09-04 17:02:39.457157	0002	CA-319	2-39-95-27	America/Los_Angeles	000002170
74	5d856f1ff9af8b0c7bdf245f	0039	Wed, 04 Sep 2019 17:08:59 GMT	Thu, 05 Sep 2019 01:04:57 GMT	Wed, 04 Sep 2019 20:42:47 GMT	11.026	2_39_78_363_2019-09-04 17:08:58.998284	0002	CA-320	2-39-78-363	America/Los_Angeles	000001095
75	5d856f1ff9af8b0c7bdf2460	0039	Wed, 04 Sep 2019 17:18:38 GMT	Thu, 05 Sep 2019 02:09:16 GMT	Wed, 04 Sep 2019 19:51:13 GMT	12.766	2_39_92_436_2019-09-04 17:18:37.192930	0002	CA-318	2-39-92-436	America/Los_Angeles	000000558
76	5d856f1ff9af8b0c7bdf2461	0039	Wed, 04 Sep 2019 17:31:28 GMT	Wed, 04 Sep 2019 23:20:37 GMT	Wed, 04 Sep 2019 23:21:36 GMT	16.66	2_39_78_362_2019-09-04 17:31:28.036413	0002	CA-496	2-39-78-362	America/Los_Angeles	000002961
77	5d856f1ff9af8b0c7bdf2462	0039	Wed, 04 Sep 2019 17:34:54 GMT	Thu, 05 Sep 2019 01:38:10 GMT	Wed, 04 Sep 2019 19:04:50 GMT	2.451	2_39_78_365_2019-09-04 17:34:54.471681	0002	CA-321	2-39-78-365	America/Los_Angeles	000000891
78	5d856f1ff9af8b0c7bdf2463	0039	Wed, 04 Sep 2019 17:55:17 GMT	Thu, 05 Sep 2019 00:24:57 GMT	Wed, 04 Sep 2019 19:36:53 GMT	4.884	2_39_139_28_2019-09-04 17:55:07.738554	0002	CA-303	2-39-139-28	America/Los_Angeles	000001864
79	5d856f1ff9af8b0c7bdf2464	0039	Wed, 04 Sep 2019 18:07:58 GMT	Wed, 04 Sep 2019 23:08:23 GMT	Wed, 04 Sep 2019 23:03:03 GMT	11.938	2_39_79_382_2019-09-04 18:07:58.281043	0002	CA-491	2-39-79-382	America/Los_Angeles	000001001
80	5d856f1ff9af8b0c7bdf2465	0039	Wed, 04 Sep 2019 18:19:07 GMT	Thu, 05 Sep 2019 08:29:27 GMT	Wed, 04 Sep 2019 19:31:13 GMT	2.397	2_39_90_26_2019-09-04 18:19:06.648354	0002	CA-316	2-39-90-26	America/Los_Angeles	000001082
81	5d856f1ff9af8b0c7bdf2466	0039	Wed, 04 Sep 2019 18:24:14 GMT	Thu, 05 Sep 2019 00:04:28 GMT	Thu, 05 Sep 2019 00:04:15 GMT	37.285	2_39_124_22_2019-09-04 18:24:14.258839	0002	CA-312	2-39-124-22	America/Los_Angeles	000003111
82	5d856f1ff9af8b0c7bdf2467	0039	Wed, 04 Sep 2019 18:37:05 GMT	Thu, 05 Sep 2019 00:16:59 GMT	Thu, 05 Sep 2019 00:16:50 GMT	20.88	2_39_95_444_2019-09-04 18:37:05.322571	0002	CA-497	2-39-95-444	America/Los_Angeles	000000832
83	5d856f1ff9af8b0c7bdf2468	0039	Wed, 04 Sep 2019 18:52:56 GMT	Thu, 05 Sep 2019 00:03:24 GMT	Wed, 04 Sep 2019 20:53:46 GMT	6.533	2_39_91_437_2019-09-04 18:52:56.205941	0002	CA-317	2-39-91-437	America/Los_Angeles	000001124
84	5d856f1ff9af8b0c7bdf2469	0039	Wed, 04 Sep 2019 18:57:41 GMT	Wed, 04 Sep 2019 22:37:12 GMT	Wed, 04 Sep 2019 19:28:05 GMT	0.776	2_39_90_440_2019-09-04 18:57:41.406908	0002	CA-500	2-39-90-440	America/Los_Angeles
85	5d856f1ff9af8b0c7bdf246a	0039	Wed, 04 Sep 2019 19:04:02 GMT	Wed, 04 Sep 2019 20:21:08 GMT	Wed, 04 Sep 2019 20:19:33 GMT	7.81	2_39_88_24_2019-09-04 19:04:01.569456	0002	CA-314	2-39-88-24	America/Los_Angeles	000003250
86	5d856f1ff9af8b0c7bdf246b	0039	Wed, 04 Sep 2019 19:49:50 GMT	Wed, 04 Sep 2019 23:05:25 GMT	Wed, 04 Sep 2019 21:58:13 GMT	7.79	2_39_79_377_2019-09-04 19:49:50.408870	0002	CA-325	2-39-79-377	America/Los_Angeles	000000560
87	5d856f1ff9af8b0c7bdf246c	0039	Wed, 04 Sep 2019 19:59:32 GMT	Wed, 04 Sep 2019 23:06:08 GMT	Wed, 04 Sep 2019 22:11:05 GMT	13.699	2_39_123_557_2019-09-04 19:59:31.893191	0002	CA-503	2-39-123-557	America/Los_Angeles	000001912
88	5d856f1ff9af8b0c7bdf246d	0039	Wed, 04 Sep 2019 20:14:45 GMT	Wed, 04 Sep 2019 21:02:23 GMT	Wed, 04 Sep 2019 20:46:01 GMT	0.847	2_39_128_18_2019-09-04 20:14:45.400410	0002	CA-308	2-39-128-18	America/Los_Angeles
89	5d856f1ff9af8b0c7bdf246e	0039	Wed, 04 Sep 2019 20:53:38 GMT	Thu, 05 Sep 2019 01:43:47 GMT	Wed, 04 Sep 2019 21:47:12 GMT	2.647	2_39_125_21_2019-09-04 20:53:37.745781	0002	CA-311	2-39-125-21	America/Los_Angeles	000000562
90	5d856f1ff9af8b0c7bdf246f	0039	Wed, 04 Sep 2019 20:59:50 GMT	Thu, 05 Sep 2019 00:52:47 GMT	Thu, 05 Sep 2019 00:52:39 GMT	25.232	2_39_92_442_2019-09-04 20:59:49.661059	0002	CA-498	2-39-92-442	America/Los_Angeles	000001243
91	5d856f1ff9af8b0c7bdf2470	0039	Wed, 04 Sep 2019 23:26:57 GMT	Thu, 05 Sep 2019 00:01:53 GMT	Wed, 04 Sep 2019 23:59:43 GMT	3.268	2_39_130_31_2019-09-04 23:26:56.676202	0002	CA-306	2-39-130-31	America/Los_Angeles	000002950
92	5d856f1ff9af8b0c7bdf2471	0039	Thu, 05 Sep 2019 00:12:28 GMT	Thu, 05 Sep 2019 04:37:09 GMT	Thu, 05 Sep 2019 04:32:40 GMT	23.207	2_39_130_31_2019-09-05 00:12:27.698405	0002	CA-306	2-39-130-31	America/Los_Angeles	000001085
93	5d856f1ff9af8b0c7bdf2472	0039	Thu, 05 Sep 2019 01:30:06 GMT	Thu, 05 Sep 2019 02:24:25 GMT	Thu, 05 Sep 2019 02:24:17 GMT	5.437	2_39_131_30_2019-09-05 01:30:05.889973	0002	CA-305	2-39-131-30	America/Los_Angeles	000001473
94	5d856f1ff9af8b0c7bdf2473	0039	Thu, 05 Sep 2019 02:49:28 GMT	Thu, 05 Sep 2019 05:33:28 GMT	Thu, 05 Sep 2019 04:36:42 GMT	10.372	2_39_125_21_2019-09-05 02:49:27.588824	0002	CA-311	2-39-125-21	America/Los_Angeles	000001099
95	5d86c0a5f9af8b1022a81855	0039	Thu, 05 Sep 2019 14:44:14 GMT	Fri, 06 Sep 2019 00:09:38 GMT	Thu, 05 Sep 2019 22:20:49 GMT	10.517	2_39_78_366_2019-09-05 14:44:14.494199	0002	CA-323	2-39-78-366	America/Los_Angeles	000000569
96	5d86c0a5f9af8b1022a81856	0039	Thu, 05 Sep 2019 15:17:27 GMT	Thu, 05 Sep 2019 16:53:56 GMT	Thu, 05 Sep 2019 16:33:22 GMT	4.016	2_39_139_28_2019-09-05 15:17:27.380460	0002	CA-303	2-39-139-28	America/Los_Angeles	000001564
97	5d86c0a5f9af8b1022a81857	0039	Thu, 05 Sep 2019 15:19:17 GMT	Thu, 05 Sep 2019 22:03:09 GMT	Thu, 05 Sep 2019 19:39:54 GMT	11.884	2_39_91_437_2019-09-05 15:19:05.662752	0002	CA-317	2-39-91-437	America/Los_Angeles	000002461
98	5d86c0a5f9af8b1022a81858	0039	Thu, 05 Sep 2019 15:32:02 GMT	Fri, 06 Sep 2019 00:05:27 GMT	Thu, 05 Sep 2019 17:45:49 GMT	12.941	2_39_131_30_2019-09-05 15:32:02.173909	0002	CA-305	2-39-131-30	America/Los_Angeles	000001153
99	5d86c0a5f9af8b1022a81859	0039	Thu, 05 Sep 2019 15:40:44 GMT	Fri, 06 Sep 2019 00:05:13 GMT	Thu, 05 Sep 2019 23:52:56 GMT	14.182	2_39_79_383_2019-09-05 15:40:35.669156	0002	CA-492	2-39-79-383	America/Los_Angeles	000001001
100	5d86c0a5f9af8b1022a8185a	0039	Thu, 05 Sep 2019 15:45:50 GMT	Fri, 06 Sep 2019 01:31:34 GMT	Thu, 05 Sep 2019 22:27:35 GMT	5.108	2_39_129_17_2019-09-05 15:45:50.466093	0002	CA-307	2-39-129-17	America/Los_Angeles	000000712
101	5d86c0a5f9af8b1022a8185b	0039	Thu, 05 Sep 2019 15:46:04 GMT	Thu, 05 Sep 2019 23:34:48 GMT	Thu, 05 Sep 2019 23:35:48 GMT	15.972	2_39_78_362_2019-09-05 15:46:03.988515	0002	CA-496	2-39-78-362	America/Los_Angeles	000001470
102	5d86c0a5f9af8b1022a8185c	0039	Thu, 05 Sep 2019 15:46:30 GMT	Thu, 05 Sep 2019 23:45:18 GMT	Thu, 05 Sep 2019 17:10:02 GMT	3.871	2_39_89_25_2019-09-05 15:46:30.076233	0002	CA-315	2-39-89-25	America/Los_Angeles	000000743
103	5d86c0a5f9af8b1022a8185d	0039	Thu, 05 Sep 2019 15:51:17 GMT	Thu, 05 Sep 2019 19:12:39 GMT	Thu, 05 Sep 2019 17:55:08 GMT	4.82	2_39_127_19_2019-09-05 15:51:16.739332	0002	CA-309	2-39-127-19	America/Los_Angeles	000000562
104	5d86c0a5f9af8b1022a8185e	0039	Thu, 05 Sep 2019 15:59:25 GMT	Thu, 05 Sep 2019 23:32:16 GMT	Thu, 05 Sep 2019 23:16:46 GMT	41.827	2_39_92_442_2019-09-05 15:59:24.699920	0002	CA-498	2-39-92-442	America/Los_Angeles	000000818
105	5d86c0a5f9af8b1022a8185f	0039	Thu, 05 Sep 2019 16:02:33 GMT	Fri, 06 Sep 2019 01:44:00 GMT	Thu, 05 Sep 2019 18:33:32 GMT	15.992	2_39_79_380_2019-09-05 16:02:33.115239	0002	CA-489	2-39-79-380	America/Los_Angeles	000002961
106	5d86c0a5f9af8b1022a81860	0039	Thu, 05 Sep 2019 16:03:30 GMT	Thu, 05 Sep 2019 20:34:02 GMT	Thu, 05 Sep 2019 20:29:48 GMT	15.715	2_39_78_367_2019-09-05 16:03:30.349246	0002	CA-494	2-39-78-367	America/Los_Angeles	000000564
107	5d86c0a5f9af8b1022a81861	0039	Thu, 05 Sep 2019 16:03:53 GMT	Fri, 06 Sep 2019 00:11:56 GMT	Thu, 05 Sep 2019 19:39:22 GMT	0.816	2_39_79_379_2019-09-05 16:03:52.658537	0002	CA-327	2-39-79-379	America/Los_Angeles
108	5d86c0a5f9af8b1022a81862	0039	Thu, 05 Sep 2019 16:06:46 GMT	Thu, 05 Sep 2019 21:51:46 GMT	Thu, 05 Sep 2019 17:45:40 GMT	4.893	2_39_88_24_2019-09-05 16:06:45.608060	0002	CA-314	2-39-88-24	America/Los_Angeles	000001366
109	5d86c0a5f9af8b1022a81863	0039	Thu, 05 Sep 2019 16:13:00 GMT	Fri, 06 Sep 2019 02:16:59 GMT	Thu, 05 Sep 2019 17:31:48 GMT	4.163	2_39_123_23_2019-09-05 16:12:59.826200	0002	CA-313	2-39-123-23	America/Los_Angeles	000000567
110	5d86c0a5f9af8b1022a81864	0039	Thu, 05 Sep 2019 16:18:12 GMT	Fri, 06 Sep 2019 01:38:01 GMT	Fri, 06 Sep 2019 01:26:32 GMT	0.886	2_39_78_365_2019-09-05 16:18:12.424829	0002	CA-321	2-39-78-365	America/Los_Angeles
111	5d86c0a5f9af8b1022a81865	0039	Thu, 05 Sep 2019 16:29:18 GMT	Thu, 05 Sep 2019 23:14:28 GMT	Thu, 05 Sep 2019 19:15:39 GMT	13.722	2_39_90_26_2019-09-05 16:29:18.054866	0002	CA-316	2-39-90-26	America/Los_Angeles	000001912
112	5d86c0a5f9af8b1022a81866	0039	Thu, 05 Sep 2019 16:32:09 GMT	Fri, 06 Sep 2019 00:48:09 GMT	Thu, 05 Sep 2019 19:52:15 GMT	13.097	2_39_79_376_2019-09-05 16:32:09.233696	0002	CA-324	2-39-79-376	America/Los_Angeles	000000714
113	5d86c0a5f9af8b1022a81867	0039	Thu, 05 Sep 2019 16:35:22 GMT	Fri, 06 Sep 2019 02:56:47 GMT	Thu, 05 Sep 2019 17:40:15 GMT	2.1906072222222224	2_39_92_436_2019-09-05 16:35:22.180310	0002	CA-318	2-39-92-436	America/Los_Angeles	000000324
114	5d86c0a5f9af8b1022a81868	0039	Thu, 05 Sep 2019 16:41:58 GMT	Thu, 05 Sep 2019 18:28:46 GMT	Thu, 05 Sep 2019 18:28:41 GMT	10.267	2_39_95_27_2019-09-05 16:41:58.143829	0002	CA-319	2-39-95-27	America/Los_Angeles	000000431
115	5d86c0a5f9af8b1022a81869	0039	Thu, 05 Sep 2019 17:07:34 GMT	Fri, 06 Sep 2019 02:06:03 GMT	Thu, 05 Sep 2019 21:12:13 GMT	12.812	2_39_78_363_2019-09-05 17:07:34.261661	0002	CA-320	2-39-78-363	America/Los_Angeles	000000958
116	5d86c0a5f9af8b1022a8186a	0039	Thu, 05 Sep 2019 17:09:11 GMT	Fri, 06 Sep 2019 01:10:02 GMT	Thu, 05 Sep 2019 20:08:17 GMT	10.148	2_39_91_441_2019-09-05 17:09:11.369028	0002	CA-499	2-39-91-441	America/Los_Angeles	000001095
117	5d86c0a5f9af8b1022a8186b	0039	Thu, 05 Sep 2019 17:12:17 GMT	Thu, 05 Sep 2019 18:44:18 GMT	Thu, 05 Sep 2019 18:34:42 GMT	2.224	2_39_78_360_2019-09-05 17:12:17.334673	0002	CA-322	2-39-78-360	America/Los_Angeles	000000891
118	5d86c0a5f9af8b1022a8186c	0039	Thu, 05 Sep 2019 17:20:58 GMT	Fri, 06 Sep 2019 05:29:58 GMT	Thu, 05 Sep 2019 22:01:41 GMT	15.073	2_39_78_364_2019-09-05 17:20:57.872654	0002	CA-495	2-39-78-364	America/Los_Angeles	000001526
119	5d86c0a5f9af8b1022a8186d	0039	Thu, 05 Sep 2019 17:24:27 GMT	Fri, 06 Sep 2019 02:16:04 GMT	Thu, 05 Sep 2019 20:15:44 GMT	12.374	2_39_95_444_2019-09-05 17:24:27.351109	0002	CA-497	2-39-95-444	America/Los_Angeles	000000558
120	5d86c0a5f9af8b1022a8186e	0039	Thu, 05 Sep 2019 17:30:25 GMT	Fri, 06 Sep 2019 00:30:10 GMT	Fri, 06 Sep 2019 00:30:06 GMT	46.15	2_39_90_440_2019-09-05 17:30:24.613562	0002	CA-500	2-39-90-440	America/Los_Angeles	000001208
121	5d86c0a5f9af8b1022a8186f	0039	Thu, 05 Sep 2019 17:35:16 GMT	Fri, 06 Sep 2019 01:20:52 GMT	Thu, 05 Sep 2019 19:43:04 GMT	6.265	2_39_88_438_2019-09-05 17:35:16.006605	0002	CA-502	2-39-88-438	America/Los_Angeles	000002170
122	5d86c0a5f9af8b1022a81870	0039	Thu, 05 Sep 2019 18:44:57 GMT	Fri, 06 Sep 2019 00:55:19 GMT	Thu, 05 Sep 2019 18:43:57 GMT	1.0672296893661173	2_39_78_360_2019-09-05 18:44:57.410168	0002	CA-322	2-39-78-360	America/Los_Angeles
123	5d86c0a5f9af8b1022a81871	0039	Thu, 05 Sep 2019 19:52:35 GMT	Fri, 06 Sep 2019 01:48:11 GMT	Thu, 05 Sep 2019 20:23:39 GMT	1.155	2_39_124_22_2019-09-05 19:52:34.848675	0002	CA-312	2-39-124-22	America/Los_Angeles	000000562
124	5d86c0a5f9af8b1022a81872	0039	Thu, 05 Sep 2019 19:58:25 GMT	Fri, 06 Sep 2019 01:43:57 GMT	Thu, 05 Sep 2019 21:57:37 GMT	6.568	2_39_95_27_2019-09-05 19:58:24.950133	0002	CA-319	2-39-95-27	America/Los_Angeles	000001124
125	5d86c0a5f9af8b1022a81873	0039	Thu, 05 Sep 2019 20:14:49 GMT	Thu, 05 Sep 2019 23:54:58 GMT	Thu, 05 Sep 2019 21:02:05 GMT	2.785	2_39_79_378_2019-09-05 20:14:48.747804	0002	CA-326	2-39-79-378	America/Los_Angeles	000000431
126	5d86c0a5f9af8b1022a81874	0039	Thu, 05 Sep 2019 20:49:21 GMT	Fri, 06 Sep 2019 01:31:40 GMT	Fri, 06 Sep 2019 01:31:01 GMT	8.393	2_39_78_361_2019-09-05 20:49:20.778134	0002	CA-493	2-39-78-361	America/Los_Angeles	000000668
127	5d86c0a5f9af8b1022a81875	0039	Thu, 05 Sep 2019 22:40:15 GMT	Fri, 06 Sep 2019 01:18:40 GMT	Fri, 06 Sep 2019 01:12:46 GMT	3.439	2_39_127_561_2019-09-05 22:40:15.363182	0002	CA-507	2-39-127-561	America/Los_Angeles	000003389
128	5d86c0a5f9af8b1022a81876	0039	Thu, 05 Sep 2019 22:50:14 GMT	Fri, 06 Sep 2019 08:55:03 GMT	Thu, 05 Sep 2019 23:49:05 GMT	1.9715086111111113	2_39_91_437_2019-09-05 22:50:14.166076	0002	CA-317	2-39-91-437	America/Los_Angeles	000001082
129	5d86c0a5f9af8b1022a81877	0039	Thu, 05 Sep 2019 22:57:07 GMT	Fri, 06 Sep 2019 03:07:49 GMT	Fri, 06 Sep 2019 00:32:48 GMT	4.399	2_39_88_24_2019-09-05 22:57:07.277622	0002	CA-314	2-39-88-24	America/Los_Angeles	000001746
130	5d86c0a5f9af8b1022a81878	0039	Thu, 05 Sep 2019 23:22:11 GMT	Fri, 06 Sep 2019 00:03:13 GMT	Fri, 06 Sep 2019 00:03:04 GMT	2.216	2_39_90_26_2019-09-05 23:22:11.413595	0002	CA-316	2-39-90-26	America/Los_Angeles	000001366
131	5d86c0a5f9af8b1022a81879	0039	Fri, 06 Sep 2019 02:15:51 GMT	Fri, 06 Sep 2019 02:45:48 GMT	Fri, 06 Sep 2019 02:45:43 GMT	1.268	2_39_79_377_2019-09-06 02:15:50.724712	0002	CA-325	2-39-79-377	America/Los_Angeles	000000676
132	5d86c0a5f9af8b1022a8187a	0039	Fri, 06 Sep 2019 02:22:51 GMT	Fri, 06 Sep 2019 03:21:10 GMT	Fri, 06 Sep 2019 03:21:05 GMT	5.824	2_39_139_28_2019-09-06 02:22:50.796284	0002	CA-303	2-39-139-28	America/Los_Angeles	000001473
133	5d86c0a5f9af8b1022a8187b	0039	Fri, 06 Sep 2019 02:53:15 GMT	Fri, 06 Sep 2019 05:32:12 GMT	Fri, 06 Sep 2019 05:05:59 GMT	13.205	2_39_127_19_2019-09-06 02:53:15.170489	0002	CA-309	2-39-127-19	America/Los_Angeles	000001099
134	5d881225f9af8b15294a1716	0039	Fri, 06 Sep 2019 13:50:29 GMT	Sat, 07 Sep 2019 02:31:53 GMT	Sat, 07 Sep 2019 00:04:25 GMT	16.585	2_39_79_379_2019-09-06 13:50:28.641422	0002	CA-327	2-39-79-379	America/Los_Angeles	000000676
135	5d881225f9af8b15294a1717	0039	Fri, 06 Sep 2019 14:41:24 GMT	Fri, 06 Sep 2019 23:09:04 GMT	Fri, 06 Sep 2019 22:25:06 GMT	0.862	2_39_78_366_2019-09-06 14:41:23.924913	0002	CA-323	2-39-78-366	America/Los_Angeles
136	5d881225f9af8b15294a1718	0039	Fri, 06 Sep 2019 14:52:55 GMT	Sat, 07 Sep 2019 01:03:52 GMT	Fri, 06 Sep 2019 17:49:16 GMT	6.455	2_39_79_383_2019-09-06 14:52:55.249010	0002	CA-492	2-39-79-383	America/Los_Angeles	000001164
137	5d881225f9af8b15294a1719	0039	Fri, 06 Sep 2019 15:16:11 GMT	Fri, 06 Sep 2019 18:36:42 GMT	Fri, 06 Sep 2019 16:29:56 GMT	7.492	2_39_91_437_2019-09-06 15:15:57.374939	0002	CA-317	2-39-91-437	America/Los_Angeles	000002461
138	5d881225f9af8b15294a171a	0039	Fri, 06 Sep 2019 15:17:43 GMT	Sat, 07 Sep 2019 02:23:53 GMT	Sat, 07 Sep 2019 01:33:30 GMT	15.185	2_39_79_382_2019-09-06 15:17:42.839693	0002	CA-491	2-39-79-382	America/Los_Angeles	000000632
139	5d881225f9af8b15294a171b	0039	Fri, 06 Sep 2019 15:36:15 GMT	Fri, 06 Sep 2019 20:22:37 GMT	Fri, 06 Sep 2019 18:20:22 GMT	1.056	2_39_79_377_2019-09-06 15:36:15.191478	0002	CA-325	2-39-79-377	America/Los_Angeles
140	5d881225f9af8b15294a171c	0039	Fri, 06 Sep 2019 15:38:30 GMT	Fri, 06 Sep 2019 23:51:44 GMT	Fri, 06 Sep 2019 19:05:38 GMT	8.393	2_39_79_381_2019-09-06 15:38:30.163781	0002	CA-490	2-39-79-381	America/Los_Angeles	000001470
141	5d881225f9af8b15294a171d	0039	Fri, 06 Sep 2019 15:40:24 GMT	Fri, 06 Sep 2019 18:24:44 GMT	Fri, 06 Sep 2019 17:10:27 GMT	4.328	2_39_129_17_2019-09-06 15:40:23.849730	0002	CA-307	2-39-129-17	America/Los_Angeles	000000562
142	5d881225f9af8b15294a171e	0039	Fri, 06 Sep 2019 15:49:21 GMT	Sat, 07 Sep 2019 01:07:50 GMT	Fri, 06 Sep 2019 22:39:36 GMT	4.375	2_39_124_558_2019-09-06 15:49:21.249964	0002	CA-504	2-39-124-558	America/Los_Angeles	000001534
143	5d881225f9af8b15294a171f	0039	Fri, 06 Sep 2019 15:53:08 GMT	Fri, 06 Sep 2019 17:18:49 GMT	Fri, 06 Sep 2019 17:18:45 GMT	8.585	2_39_95_27_2019-09-06 15:53:08.295671	0002	CA-319	2-39-95-27	America/Los_Angeles	000000431
144	5d881225f9af8b15294a1720	0039	Fri, 06 Sep 2019 15:54:26 GMT	Fri, 06 Sep 2019 17:41:22 GMT	Fri, 06 Sep 2019 17:41:17 GMT	4.816	2_39_79_376_2019-09-06 15:54:26.248211	0002	CA-324	2-39-79-376	America/Los_Angeles	000001083
145	5d881225f9af8b15294a1721	0039	Fri, 06 Sep 2019 16:08:05 GMT	Fri, 06 Sep 2019 23:25:19 GMT	Fri, 06 Sep 2019 19:40:41 GMT	8.184	2_39_78_360_2019-09-06 16:08:04.615267	0002	CA-322	2-39-78-360	America/Los_Angeles	000000559
146	5d881225f9af8b15294a1722	0039	Fri, 06 Sep 2019 16:15:28 GMT	Fri, 06 Sep 2019 19:49:46 GMT	Fri, 06 Sep 2019 17:48:31 GMT	9.598	2_39_89_25_2019-09-06 16:15:27.711098	0002	CA-315	2-39-89-25	America/Los_Angeles	000003330
147	5d881225f9af8b15294a1723	0039	Fri, 06 Sep 2019 16:17:42 GMT	Fri, 06 Sep 2019 22:09:00 GMT	Fri, 06 Sep 2019 22:09:59 GMT	11.558	2_39_78_362_2019-09-06 16:17:41.969890	0002	CA-496	2-39-78-362	America/Los_Angeles	000003447
148	5d881225f9af8b15294a1724	0039	Fri, 06 Sep 2019 16:20:01 GMT	Sat, 07 Sep 2019 03:27:22 GMT	Fri, 06 Sep 2019 18:54:09 GMT	15.069	2_39_79_380_2019-09-06 16:20:00.945036	0002	CA-489	2-39-79-380	America/Los_Angeles	000002961
149	5d881225f9af8b15294a1725	0039	Fri, 06 Sep 2019 16:23:55 GMT	Sat, 07 Sep 2019 02:54:26 GMT	Fri, 06 Sep 2019 17:29:47 GMT	2.127	2_39_90_26_2019-09-06 16:23:55.298767	0002	CA-316	2-39-90-26	America/Los_Angeles	000000324
150	5d881225f9af8b15294a1726	0039	Fri, 06 Sep 2019 16:28:11 GMT	Fri, 06 Sep 2019 23:10:28 GMT	Fri, 06 Sep 2019 18:35:00 GMT	12.968	2_39_123_23_2019-09-06 16:28:10.618318	0002	CA-313	2-39-123-23	America/Los_Angeles	000001912
151	5d881225f9af8b15294a1727	0039	Fri, 06 Sep 2019 16:28:46 GMT	Fri, 06 Sep 2019 18:01:26 GMT	Fri, 06 Sep 2019 18:01:22 GMT	5.188	2_39_78_363_2019-09-06 16:28:46.270638	0002	CA-320	2-39-78-363	America/Los_Angeles	000001366
152	5d881225f9af8b15294a1728	0039	Fri, 06 Sep 2019 16:28:50 GMT	Sat, 07 Sep 2019 00:55:54 GMT	Fri, 06 Sep 2019 22:27:22 GMT	11.234	2_39_78_365_2019-09-06 16:28:50.362110	0002	CA-321	2-39-78-365	America/Los_Angeles	000002170
153	5d881225f9af8b15294a1729	0039	Fri, 06 Sep 2019 16:31:58 GMT	Sat, 07 Sep 2019 00:10:56 GMT	Fri, 06 Sep 2019 17:54:15 GMT	3.951	2_39_90_440_2019-09-06 16:31:57.948056	0002	CA-500	2-39-90-440	America/Los_Angeles	000000743
154	5d881225f9af8b15294a172a	0039	Fri, 06 Sep 2019 16:43:00 GMT	Sat, 07 Sep 2019 01:46:32 GMT	Fri, 06 Sep 2019 19:30:06 GMT	5.035	2_39_78_367_2019-09-06 16:42:59.615831	0002	CA-494	2-39-78-367	America/Los_Angeles	000000567
155	5d881225f9af8b15294a172b	0039	Fri, 06 Sep 2019 17:05:01 GMT	Fri, 06 Sep 2019 18:33:25 GMT	Fri, 06 Sep 2019 18:33:20 GMT	9.219	2_39_92_442_2019-09-06 17:05:00.912684	0002	CA-498	2-39-92-442	America/Los_Angeles	000002972
156	5d881225f9af8b15294a172c	0039	Fri, 06 Sep 2019 17:27:26 GMT	Sat, 07 Sep 2019 01:28:55 GMT	Fri, 06 Sep 2019 19:23:48 GMT	5.772	2_39_95_27_2019-09-06 17:27:25.592389	0002	CA-319	2-39-95-27	America/Los_Angeles	000002244
157	5d881225f9af8b15294a172d	0039	Fri, 06 Sep 2019 17:34:46 GMT	Fri, 06 Sep 2019 18:42:49 GMT	Fri, 06 Sep 2019 18:05:34 GMT	0.865	2_39_88_24_2019-09-06 17:34:46.370909	0002	CA-314	2-39-88-24	America/Los_Angeles
158	5d881225f9af8b15294a172e	0039	Fri, 06 Sep 2019 17:42:53 GMT	Fri, 06 Sep 2019 20:14:44 GMT	Fri, 06 Sep 2019 19:19:26 GMT	4.718	2_39_88_438_2019-09-06 17:42:53.245035	0002	CA-502	2-39-88-438	America/Los_Angeles	000003389
159	5d881225f9af8b15294a172f	0039	Fri, 06 Sep 2019 17:56:19 GMT	Sat, 07 Sep 2019 00:40:34 GMT	Fri, 06 Sep 2019 18:47:21 GMT	2.224	2_39_92_436_2019-09-06 17:56:18.705565	0002	CA-318	2-39-92-436	America/Los_Angeles	000000891
160	5d881225f9af8b15294a1730	0039	Fri, 06 Sep 2019 18:05:32 GMT	Sat, 07 Sep 2019 00:28:06 GMT	Fri, 06 Sep 2019 18:36:15 GMT	0.851	2_39_79_376_2019-09-06 18:05:31.783008	0002	CA-324	2-39-79-376	America/Los_Angeles
161	5d881225f9af8b15294a1731	0039	Fri, 06 Sep 2019 18:55:49 GMT	Sat, 07 Sep 2019 00:06:09 GMT	Fri, 06 Sep 2019 22:17:07 GMT	17.816	2_39_92_442_2019-09-06 18:55:48.867200	0002	CA-498	2-39-92-442	America/Los_Angeles	000000832
162	5d881225f9af8b15294a1732	0039	Fri, 06 Sep 2019 19:33:45 GMT	Sat, 07 Sep 2019 01:36:30 GMT	Fri, 06 Sep 2019 20:16:58 GMT	1.795	2_39_129_17_2019-09-06 19:33:24.436096	0002	CA-307	2-39-129-17	America/Los_Angeles	000000562
163	5d881225f9af8b15294a1733	0039	Fri, 06 Sep 2019 19:40:06 GMT	Sat, 07 Sep 2019 03:46:50 GMT	Fri, 06 Sep 2019 21:41:27 GMT	6.216	2_39_95_444_2019-09-06 19:40:05.616437	0002	CA-497	2-39-95-444	America/Los_Angeles	000001222
164	5d881225f9af8b15294a1734	0039	Fri, 06 Sep 2019 19:48:45 GMT	Sat, 07 Sep 2019 03:46:22 GMT	Fri, 06 Sep 2019 22:44:38 GMT	9.468	2_39_91_437_2019-09-06 19:48:44.953463	0002	CA-317	2-39-91-437	America/Los_Angeles	000001135
165	5d881225f9af8b15294a1735	0039	Fri, 06 Sep 2019 19:48:50 GMT	Sat, 07 Sep 2019 03:13:12 GMT	Fri, 06 Sep 2019 20:45:38 GMT	2.882	2_39_88_24_2019-09-06 19:48:49.720067	0002	CA-314	2-39-88-24	America/Los_Angeles	000001083
166	5d881225f9af8b15294a1736	0039	Fri, 06 Sep 2019 20:16:42 GMT	Fri, 06 Sep 2019 22:56:49 GMT	Fri, 06 Sep 2019 21:51:32 GMT	4.716	2_39_89_25_2019-09-06 20:16:41.839933	0002	CA-315	2-39-89-25	America/Los_Angeles	000001366
167	5d881225f9af8b15294a1737	0039	Fri, 06 Sep 2019 20:19:00 GMT	Fri, 06 Sep 2019 21:27:41 GMT	Fri, 06 Sep 2019 21:27:36 GMT	7.463	2_39_78_363_2019-09-06 20:18:59.951924	0002	CA-320	2-39-78-363	America/Los_Angeles	000000311
168	5d881225f9af8b15294a1738	0039	Fri, 06 Sep 2019 20:20:40 GMT	Fri, 06 Sep 2019 21:19:52 GMT	Fri, 06 Sep 2019 20:51:15 GMT	0.838	2_39_78_364_2019-09-06 20:20:39.667590	0002	CA-495	2-39-78-364	America/Los_Angeles
169	5d881225f9af8b15294a1739	0039	Fri, 06 Sep 2019 20:38:37 GMT	Fri, 06 Sep 2019 23:12:15 GMT	Fri, 06 Sep 2019 22:24:30 GMT	10.918	2_39_124_22_2019-09-06 20:38:37.419842	0002	CA-312	2-39-124-22	America/Los_Angeles	000003034
170	5d881225f9af8b15294a173a	0039	Fri, 06 Sep 2019 21:30:08 GMT	Sat, 07 Sep 2019 06:56:12 GMT	Fri, 06 Sep 2019 22:29:10 GMT	1.921	2_39_79_377_2019-09-06 21:30:07.667053	0002	CA-325	2-39-79-377	America/Los_Angeles	000001082
171	5d881225f9af8b15294a173b	0039	Fri, 06 Sep 2019 23:46:28 GMT	Sat, 07 Sep 2019 00:58:39 GMT	Sat, 07 Sep 2019 00:58:34 GMT	3.823	2_39_124_22_2019-09-06 23:46:27.806954	0002	CA-312	2-39-124-22	America/Los_Angeles	000001746
172	5d881225f9af8b15294a173c	0039	Sat, 07 Sep 2019 00:23:43 GMT	Sat, 07 Sep 2019 15:33:11 GMT	Sat, 07 Sep 2019 14:38:20 GMT	13.749	2_39_130_31_2019-09-07 00:23:43.059667	0002	CA-306	2-39-130-31	America/Los_Angeles	000000838
173	5d881225f9af8b15294a173d	0039	Sat, 07 Sep 2019 00:31:39 GMT	Sat, 07 Sep 2019 01:31:49 GMT	Sat, 07 Sep 2019 01:09:12 GMT	1.408	2_39_128_18_2019-09-07 00:31:38.826098	0002	CA-308	2-39-128-18	America/Los_Angeles	000000365
174	5d881225f9af8b15294a173e	0039	Sat, 07 Sep 2019 01:01:21 GMT	Sat, 07 Sep 2019 04:59:50 GMT	Sat, 07 Sep 2019 04:59:45 GMT	22.757	2_39_126_20_2019-09-07 01:01:20.678345	0002	CA-310	2-39-126-20	America/Los_Angeles	000001085
175	5d881225f9af8b15294a173f	0039	Sat, 07 Sep 2019 02:27:14 GMT	Sat, 07 Sep 2019 03:18:08 GMT	Sat, 07 Sep 2019 03:18:00 GMT	4.947	2_39_139_28_2019-09-07 02:27:14.203258	0002	CA-303	2-39-139-28	America/Los_Angeles	000001473
176	5d881225f9af8b15294a1740	0039	Sat, 07 Sep 2019 02:30:10 GMT	Sat, 07 Sep 2019 03:52:36 GMT	Sat, 07 Sep 2019 03:00:46 GMT	0.862	2_39_138_29_2019-09-07 02:30:10.100912	0002	CA-304	2-39-138-29	America/Los_Angeles
177	5d881225f9af8b15294a1741	0039	Sat, 07 Sep 2019 02:40:44 GMT	Sat, 07 Sep 2019 03:51:52 GMT	Sat, 07 Sep 2019 03:24:44 GMT	0.978	2_39_79_383_2019-09-07 02:40:44.177896	0002	CA-492	2-39-79-383	America/Los_Angeles
178	5d881225f9af8b15294a1742	0039	Sat, 07 Sep 2019 05:52:08 GMT	Sat, 07 Sep 2019 15:33:59 GMT	Sat, 07 Sep 2019 12:50:58 GMT	42.265	2_39_138_29_2019-09-07 05:52:07.947436	0002	CA-304	2-39-138-29	America/Los_Angeles	000000489
179	5d89638ff9af8b191ab9e8af	0039	Sat, 07 Sep 2019 15:25:45 GMT	Sat, 07 Sep 2019 16:39:26 GMT	Sat, 07 Sep 2019 16:39:23 GMT	3.63	2_39_89_25_2019-09-07 15:25:44.743189	0002	CA-315	2-39-89-25	America/Los_Angeles	000000743
180	5d89638ff9af8b191ab9e8b0	0039	Sat, 07 Sep 2019 15:32:33 GMT	Sat, 07 Sep 2019 19:48:50 GMT	Sat, 07 Sep 2019 18:35:39 GMT	19.876	2_39_139_28_2019-09-07 15:32:33.081633	0002	CA-303	2-39-139-28	America/Los_Angeles	000000291
181	5d89638ff9af8b191ab9e8b1	0039	Sat, 07 Sep 2019 16:43:19 GMT	Sat, 07 Sep 2019 21:00:54 GMT	Sat, 07 Sep 2019 17:13:59 GMT	0.906	2_39_131_30_2019-09-07 16:43:18.744673	0002	CA-305	2-39-131-30	America/Los_Angeles
182	5d89638ff9af8b191ab9e8b2	0039	Sat, 07 Sep 2019 17:24:11 GMT	Sat, 07 Sep 2019 19:01:12 GMT	Sat, 07 Sep 2019 17:59:07 GMT	3.135	2_39_127_19_2019-09-07 17:24:11.060793	0002	CA-309	2-39-127-19	America/Los_Angeles	000001133
183	5d89638ff9af8b191ab9e8b3	0039	Sat, 07 Sep 2019 20:21:40 GMT	Sat, 07 Sep 2019 21:30:53 GMT	Sat, 07 Sep 2019 21:30:49 GMT	7.51	2_39_91_437_2019-09-07 20:21:26.064637	0002	CA-317	2-39-91-437	America/Los_Angeles	000002461
184	5d89638ff9af8b191ab9e8b4	0039	Sat, 07 Sep 2019 20:39:40 GMT	Sun, 08 Sep 2019 01:59:11 GMT	Sat, 07 Sep 2019 23:31:12 GMT	9.418	2_39_139_28_2019-09-07 20:39:40.225190	0002	CA-303	2-39-139-28	America/Los_Angeles	000000712
185	5d89638ff9af8b191ab9e8b5	0039	Sat, 07 Sep 2019 21:00:31 GMT	Sun, 08 Sep 2019 01:00:27 GMT	Sat, 07 Sep 2019 23:38:40 GMT	8.825	2_39_129_17_2019-09-07 21:00:31.482000	0002	CA-307	2-39-129-17	America/Los_Angeles	000001726
186	5d89638ff9af8b191ab9e8b6	0039	Sat, 07 Sep 2019 21:40:16 GMT	Sun, 08 Sep 2019 07:19:01 GMT	Sat, 07 Sep 2019 22:40:58 GMT	2.144	2_39_78_366_2019-09-07 21:40:15.907189	0002	CA-323	2-39-78-366	America/Los_Angeles	000001082
187	5d89638ff9af8b191ab9e8b7	0039	Sat, 07 Sep 2019 22:54:47 GMT	Sun, 08 Sep 2019 00:59:22 GMT	Sun, 08 Sep 2019 00:30:31 GMT	4.389	2_39_123_23_2019-09-07 22:54:46.612696	0002	CA-313	2-39-123-23	America/Los_Angeles	000001746
188	5d89638ff9af8b191ab9e8b8	0039	Sat, 07 Sep 2019 23:38:22 GMT	Sun, 08 Sep 2019 00:27:14 GMT	Sun, 08 Sep 2019 00:27:09 GMT	2.677	2_39_138_29_2019-09-07 23:38:21.837091	0002	CA-304	2-39-138-29	America/Los_Angeles	000001161
189	5d89638ff9af8b191ab9e8b9	0039	Sat, 07 Sep 2019 23:49:46 GMT	Sun, 08 Sep 2019 00:46:58 GMT	Sun, 08 Sep 2019 00:46:54 GMT	3.107	2_39_131_30_2019-09-07 23:49:45.775589	0002	CA-305	2-39-131-30	America/Los_Angeles	000001202
190	5d89638ff9af8b191ab9e8ba	0039	Sun, 08 Sep 2019 01:01:18 GMT	Sun, 08 Sep 2019 07:41:12 GMT	Sun, 08 Sep 2019 01:51:15 GMT	2.387	2_39_131_30_2019-09-08 01:01:17.533126	0002	CA-305	2-39-131-30	America/Los_Angeles	000000838
191	5d89638ff9af8b191ab9e8bb	0039	Sun, 08 Sep 2019 03:44:49 GMT	Sun, 08 Sep 2019 05:35:05 GMT	Sun, 08 Sep 2019 04:43:31 GMT	5.435	2_39_124_22_2019-09-08 03:44:48.971863	0002	CA-312	2-39-124-22	America/Los_Angeles	000001099
192	5d8ab510f9af8b1d62a02bba	0039	Sun, 08 Sep 2019 16:50:25 GMT	Sun, 08 Sep 2019 18:28:44 GMT	Sun, 08 Sep 2019 17:32:18 GMT	1.838	2_39_131_30_2019-09-08 16:50:24.674844	0002	CA-305	2-39-131-30	America/Los_Angeles	000000891
193	5d8ab510f9af8b1d62a02bbb	0039	Sun, 08 Sep 2019 17:37:35 GMT	Sun, 08 Sep 2019 21:56:09 GMT	Sun, 08 Sep 2019 21:56:04 GMT	23.845	2_39_79_377_2019-09-08 17:37:34.516556	0002	CA-325	2-39-79-377	America/Los_Angeles	000000248
194	5d8ab510f9af8b1d62a02bbc	0039	Sun, 08 Sep 2019 18:36:32 GMT	Sun, 08 Sep 2019 19:31:29 GMT	Sun, 08 Sep 2019 19:31:25 GMT	2.976	2_39_139_28_2019-09-08 18:36:31.553124	0002	CA-303	2-39-139-28	America/Los_Angeles	000001202
195	5d8ab510f9af8b1d62a02bbd	0039	Sun, 08 Sep 2019 19:38:37 GMT	Mon, 09 Sep 2019 04:33:43 GMT	Sun, 08 Sep 2019 20:40:42 GMT	2.165	2_39_78_365_2019-09-08 19:38:36.907960	0002	CA-321	2-39-78-365	America/Los_Angeles	000001082
196	5d8ab510f9af8b1d62a02bbe	0039	Sun, 08 Sep 2019 21:23:36 GMT	Sun, 08 Sep 2019 22:38:05 GMT	Sun, 08 Sep 2019 21:54:11 GMT	0.866	2_39_139_28_2019-09-08 21:23:35.761465	0002	CA-303	2-39-139-28	America/Los_Angeles
197	5d8ab510f9af8b1d62a02bbf	0039	Sun, 08 Sep 2019 22:01:04 GMT	Sun, 08 Sep 2019 23:19:30 GMT	Sun, 08 Sep 2019 23:19:25 GMT	4.179	2_39_131_30_2019-09-08 22:01:04.248315	0002	CA-305	2-39-131-30	America/Los_Angeles	000001236
198	5d8ab510f9af8b1d62a02bc0	0039	Sun, 08 Sep 2019 23:11:44 GMT	Mon, 09 Sep 2019 08:03:44 GMT	Mon, 09 Sep 2019 04:01:10 GMT	23.097	2_39_79_379_2019-09-08 23:11:44.297514	0002	CA-327	2-39-79-379	America/Los_Angeles	000000850
199	5d8ab510f9af8b1d62a02bc1	0039	Sun, 08 Sep 2019 23:56:33 GMT	Mon, 09 Sep 2019 03:58:47 GMT	Mon, 09 Sep 2019 03:58:38 GMT	26.677	2_39_79_381_2019-09-08 23:56:19.005543	0002	CA-490	2-39-79-381	America/Los_Angeles	000002743
200	5d8ab510f9af8b1d62a02bc2	0039	Mon, 09 Sep 2019 00:24:12 GMT	Mon, 09 Sep 2019 00:49:53 GMT	Mon, 09 Sep 2019 00:49:49 GMT	0.748	2_39_130_31_2019-09-09 00:24:12.469940	0002	CA-306	2-39-130-31	America/Los_Angeles
201	5d8ab510f9af8b1d62a02bc3	0039	Mon, 09 Sep 2019 01:36:20 GMT	Mon, 09 Sep 2019 03:48:16 GMT	Mon, 09 Sep 2019 03:48:12 GMT	7.646	2_39_139_28_2019-09-09 01:36:19.532067	0002	CA-303	2-39-139-28	America/Los_Angeles	000000781
202	5d8ab510f9af8b1d62a02bc4	0039	Mon, 09 Sep 2019 02:44:12 GMT	Mon, 09 Sep 2019 05:26:45 GMT	Mon, 09 Sep 2019 05:07:10 GMT	14.393	2_39_124_22_2019-09-09 02:44:11.978615	0002	CA-312	2-39-124-22	America/Los_Angeles	000001099
203	5d8c06a3f9af8b21324108b2	0039	Mon, 09 Sep 2019 13:36:51 GMT	Tue, 10 Sep 2019 05:10:20 GMT	Tue, 10 Sep 2019 04:20:44 GMT	16.451	2_39_79_379_2019-09-09 13:36:50.943581	0002	CA-327	2-39-79-379	America/Los_Angeles	000000676
204	5d8c06a3f9af8b21324108b3	0039	Mon, 09 Sep 2019 15:05:51 GMT	Tue, 10 Sep 2019 01:08:43 GMT	Mon, 09 Sep 2019 17:47:17 GMT	6.402	2_39_79_383_2019-09-09 15:05:51.236950	0002	CA-492	2-39-79-383	America/Los_Angeles	000001164
205	5d8c06a3f9af8b21324108b4	0039	Mon, 09 Sep 2019 15:09:36 GMT	Mon, 09 Sep 2019 23:41:10 GMT	Mon, 09 Sep 2019 23:25:02 GMT	38.03	2_39_78_366_2019-09-09 15:09:36.219307	0002	CA-323	2-39-78-366	America/Los_Angeles	000000569
206	5d8c06a3f9af8b21324108b5	0039	Mon, 09 Sep 2019 15:12:10 GMT	Mon, 09 Sep 2019 16:51:33 GMT	Mon, 09 Sep 2019 16:51:28 GMT	10.973	2_39_92_442_2019-09-09 15:12:10.439415	0002	CA-498	2-39-92-442	America/Los_Angeles	000000818
207	5d8c06a3f9af8b21324108b6	0039	Mon, 09 Sep 2019 15:14:57 GMT	Mon, 09 Sep 2019 22:13:44 GMT	Mon, 09 Sep 2019 15:44:10 GMT	2.81	2_39_91_437_2019-09-09 15:14:43.062188	0002	CA-317	2-39-91-437	America/Los_Angeles	000002461
208	5d8c06a3f9af8b21324108b7	0039	Mon, 09 Sep 2019 15:43:38 GMT	Tue, 10 Sep 2019 02:45:44 GMT	Mon, 09 Sep 2019 17:27:28 GMT	5.522	2_39_139_28_2019-09-09 15:43:38.360260	0002	CA-303	2-39-139-28	America/Los_Angeles	000000712
209	5d8c06a3f9af8b21324108b8	0039	Mon, 09 Sep 2019 15:43:44 GMT	Mon, 09 Sep 2019 22:32:11 GMT	Mon, 09 Sep 2019 17:20:16 GMT	3.179	2_39_79_377_2019-09-09 15:43:43.953657	0002	CA-325	2-39-79-377	America/Los_Angeles	000001126
210	5d8c06a3f9af8b21324108b9	0039	Mon, 09 Sep 2019 15:46:55 GMT	Tue, 10 Sep 2019 01:08:00 GMT	Mon, 09 Sep 2019 17:17:56 GMT	4.831	2_39_131_30_2019-09-09 15:46:54.601669	0002	CA-305	2-39-131-30	America/Los_Angeles	000000562
211	5d8c06a3f9af8b21324108ba	0039	Mon, 09 Sep 2019 15:53:46 GMT	Tue, 10 Sep 2019 00:57:00 GMT	Mon, 09 Sep 2019 21:09:12 GMT	31.396	2_39_92_436_2019-09-09 15:53:45.888809	0002	CA-318	2-39-92-436	America/Los_Angeles	000000579
212	5d8c06a3f9af8b21324108bb	0039	Mon, 09 Sep 2019 15:54:48 GMT	Mon, 09 Sep 2019 23:01:19 GMT	Mon, 09 Sep 2019 16:25:51 GMT	0.915	2_39_129_17_2019-09-09 15:54:48.150314	0002	CA-307	2-39-129-17	America/Los_Angeles
213	5d8c06a3f9af8b21324108bc	0039	Mon, 09 Sep 2019 16:00:15 GMT	Tue, 10 Sep 2019 04:26:09 GMT	Mon, 09 Sep 2019 18:58:41 GMT	9.348	2_39_79_382_2019-09-09 16:00:14.831513	0002	CA-491	2-39-79-382	America/Los_Angeles	000000632
214	5d8c06a3f9af8b21324108bd	0039	Mon, 09 Sep 2019 16:02:42 GMT	Mon, 09 Sep 2019 23:36:13 GMT	Mon, 09 Sep 2019 23:37:13 GMT	46.081	2_39_78_362_2019-09-09 16:02:42.350778	0002	CA-496	2-39-78-362	America/Los_Angeles	000000564
215	5d8c06a3f9af8b21324108be	0039	Mon, 09 Sep 2019 16:08:25 GMT	Tue, 10 Sep 2019 01:37:00 GMT	Mon, 09 Sep 2019 19:12:02 GMT	5.215	2_39_79_378_2019-09-09 16:08:24.901557	0002	CA-326	2-39-79-378	America/Los_Angeles	000001083
216	5d8c06a3f9af8b21324108bf	0039	Mon, 09 Sep 2019 16:17:01 GMT	Tue, 10 Sep 2019 02:09:27 GMT	Mon, 09 Sep 2019 17:44:42 GMT	4.408	2_39_127_19_2019-09-09 16:17:01.318563	0002	CA-309	2-39-127-19	America/Los_Angeles	000000567
217	5d8c06a3f9af8b21324108c0	0039	Mon, 09 Sep 2019 16:28:09 GMT	Mon, 09 Sep 2019 18:23:32 GMT	Mon, 09 Sep 2019 18:23:16 GMT	10.803	2_39_79_380_2019-09-09 16:28:08.628705	0002	CA-489	2-39-79-380	America/Los_Angeles	000001957
218	5d8c06a3f9af8b21324108c1	0039	Mon, 09 Sep 2019 16:31:21 GMT	Mon, 09 Sep 2019 23:07:20 GMT	Mon, 09 Sep 2019 17:27:34 GMT	5.576	2_39_123_23_2019-09-09 16:31:21.257039	0002	CA-313	2-39-123-23	America/Los_Angeles	000001912
219	5d8c06a3f9af8b21324108c2	0039	Mon, 09 Sep 2019 16:37:51 GMT	Tue, 10 Sep 2019 03:28:23 GMT	Mon, 09 Sep 2019 17:33:24 GMT	1.737	2_39_89_25_2019-09-09 16:37:50.776312	0002	CA-315	2-39-89-25	America/Los_Angeles	000000324
220	5d8c06a3f9af8b21324108c3	0039	Mon, 09 Sep 2019 16:41:52 GMT	Mon, 09 Sep 2019 23:26:48 GMT	Mon, 09 Sep 2019 19:31:31 GMT	16.778	2_39_91_441_2019-09-09 16:41:52.175487	0002	CA-499	2-39-91-441	America/Los_Angeles	000002961
221	5d8c06a3f9af8b21324108c4	0039	Mon, 09 Sep 2019 16:52:19 GMT	Tue, 10 Sep 2019 02:23:51 GMT	Mon, 09 Sep 2019 17:43:00 GMT	2.538	2_39_95_27_2019-09-09 16:52:18.789454	0002	CA-319	2-39-95-27	America/Los_Angeles	000002170
222	5d8c06a3f9af8b21324108c5	0039	Mon, 09 Sep 2019 17:02:42 GMT	Tue, 10 Sep 2019 00:56:30 GMT	Mon, 09 Sep 2019 19:43:04 GMT	15.884	2_39_90_26_2019-09-09 17:02:41.825333	0002	CA-316	2-39-90-26	America/Los_Angeles	000000558
223	5d8c06a3f9af8b21324108c6	0039	Mon, 09 Sep 2019 17:06:23 GMT	Tue, 10 Sep 2019 00:04:30 GMT	Mon, 09 Sep 2019 19:35:04 GMT	15.895	2_39_92_442_2019-09-09 17:06:23.197760	0002	CA-498	2-39-92-442	America/Los_Angeles	000001470
224	5d8c06a3f9af8b21324108c7	0039	Mon, 09 Sep 2019 17:11:47 GMT	Tue, 10 Sep 2019 01:07:36 GMT	Tue, 10 Sep 2019 01:00:12 GMT	11.905	2_39_78_363_2019-09-09 17:11:46.671905	0002	CA-320	2-39-78-363	America/Los_Angeles	000001095
225	5d8c06a3f9af8b21324108c8	0039	Mon, 09 Sep 2019 17:39:37 GMT	Mon, 09 Sep 2019 23:20:01 GMT	Mon, 09 Sep 2019 23:19:53 GMT	38.051	2_39_88_438_2019-09-09 17:39:36.569493	0002	CA-502	2-39-88-438	America/Los_Angeles	000001208
226	5d8c06a3f9af8b21324108c9	0039	Mon, 09 Sep 2019 17:46:04 GMT	Tue, 10 Sep 2019 01:41:20 GMT	Mon, 09 Sep 2019 21:07:57 GMT	20.42	2_39_89_439_2019-09-09 17:46:03.922431	0002	CA-501	2-39-89-439	America/Los_Angeles	000000850
227	5d8c06a3f9af8b21324108ca	0039	Mon, 09 Sep 2019 17:56:25 GMT	Mon, 09 Sep 2019 23:48:27 GMT	Mon, 09 Sep 2019 20:19:58 GMT	8.391	2_39_95_444_2019-09-09 17:56:24.682269	0002	CA-497	2-39-95-444	America/Los_Angeles	000000668
228	5d8c06a3f9af8b21324108cb	0039	Mon, 09 Sep 2019 18:10:30 GMT	Mon, 09 Sep 2019 21:51:27 GMT	Mon, 09 Sep 2019 21:51:10 GMT	23.711	2_39_79_376_2019-09-09 18:10:30.086575	0002	CA-324	2-39-79-376	America/Los_Angeles	000001243
229	5d8c06a3f9af8b21324108cc	0039	Mon, 09 Sep 2019 18:49:46 GMT	Tue, 10 Sep 2019 02:29:52 GMT	Mon, 09 Sep 2019 20:53:28 GMT	6.74	2_39_78_365_2019-09-09 18:49:45.600818	0002	CA-321	2-39-78-365	America/Los_Angeles	000001124
230	5d8c06a3f9af8b21324108cd	0039	Mon, 09 Sep 2019 19:24:10 GMT	Tue, 10 Sep 2019 01:12:54 GMT	Mon, 09 Sep 2019 20:58:51 GMT	4.826	2_39_124_22_2019-09-09 19:24:09.635021	0002	CA-312	2-39-124-22	America/Los_Angeles	000000891
231	5d8c06a3f9af8b21324108ce	0039	Mon, 09 Sep 2019 20:28:20 GMT	Tue, 10 Sep 2019 01:10:37 GMT	Mon, 09 Sep 2019 22:54:55 GMT	15.869	2_39_79_380_2019-09-09 20:28:19.622985	0002	CA-489	2-39-79-380	America/Los_Angeles	000001957
232	5d8c06a3f9af8b21324108cf	0039	Mon, 09 Sep 2019 20:29:37 GMT	Mon, 09 Sep 2019 20:57:20 GMT	Mon, 09 Sep 2019 20:58:18 GMT	0.816	2_39_88_24_2019-09-09 20:29:36.853433	0002	CA-314	2-39-88-24	America/Los_Angeles
233	5d8c06a3f9af8b21324108d0	0039	Mon, 09 Sep 2019 20:57:32 GMT	Mon, 09 Sep 2019 21:21:46 GMT	Mon, 09 Sep 2019 21:21:37 GMT	0.717	2_39_88_24_2019-09-09 20:57:31.689454	0002	CA-314	2-39-88-24	America/Los_Angeles
234	5d8c06a3f9af8b21324108d1	0039	Mon, 09 Sep 2019 21:51:55 GMT	Mon, 09 Sep 2019 23:10:59 GMT	Mon, 09 Sep 2019 23:10:55 GMT	4.157	2_39_88_24_2019-09-09 21:51:55.102904	0002	CA-314	2-39-88-24	America/Los_Angeles	000001236
235	5d8c06a3f9af8b21324108d2	0039	Mon, 09 Sep 2019 22:34:08 GMT	Tue, 10 Sep 2019 00:56:32 GMT	Tue, 10 Sep 2019 00:38:49 GMT	6.247	2_39_91_437_2019-09-09 22:34:08.341818	0002	CA-317	2-39-91-437	America/Los_Angeles	000001366
236	5d8c06a3f9af8b21324108d3	0039	Mon, 09 Sep 2019 23:19:07 GMT	Tue, 10 Sep 2019 03:44:00 GMT	Tue, 10 Sep 2019 03:43:55 GMT	15.741	2_39_129_17_2019-09-09 23:19:07.035829	0002	CA-307	2-39-129-17	America/Los_Angeles	000000838
237	5d8c06a3f9af8b21324108d4	0039	Mon, 09 Sep 2019 23:30:11 GMT	Tue, 10 Sep 2019 00:11:26 GMT	Tue, 10 Sep 2019 00:11:18 GMT	4.508	2_39_123_23_2019-09-09 23:30:11.267752	0002	CA-313	2-39-123-23	America/Los_Angeles	000002950
238	5d8c06a3f9af8b21324108d5	0039	Tue, 10 Sep 2019 00:27:34 GMT	Tue, 10 Sep 2019 01:59:27 GMT	Tue, 10 Sep 2019 01:59:23 GMT	8.828	2_39_79_377_2019-09-10 00:27:34.369337	0002	CA-325	2-39-79-377	America/Los_Angeles	000000364
239	5d8c06a3f9af8b21324108d6	0039	Tue, 10 Sep 2019 00:41:59 GMT	Tue, 10 Sep 2019 15:30:37 GMT	Tue, 10 Sep 2019 08:16:04 GMT	47.933	2_39_123_23_2019-09-10 00:41:58.513286	0002	CA-313	2-39-123-23	America/Los_Angeles	000000489
240	5d8c06a3f9af8b21324108d7	0039	Tue, 10 Sep 2019 00:53:31 GMT	Tue, 10 Sep 2019 01:46:03 GMT	Tue, 10 Sep 2019 01:45:59 GMT	2.877	2_39_88_24_2019-09-10 00:53:25.259314	0002	CA-314	2-39-88-24	America/Los_Angeles	000001161
241	5d8c06a3f9af8b21324108d8	0039	Tue, 10 Sep 2019 00:54:27 GMT	Tue, 10 Sep 2019 04:04:06 GMT	Tue, 10 Sep 2019 01:42:13 GMT	1.63	2_39_78_366_2019-09-10 00:54:27.437753	0002	CA-323	2-39-78-366	America/Los_Angeles	000001082
242	5d8c06a3f9af8b21324108d9	0039	Tue, 10 Sep 2019 00:58:36 GMT	Tue, 10 Sep 2019 02:13:36 GMT	Tue, 10 Sep 2019 01:18:45 GMT	1.602	2_39_90_26_2019-09-10 00:58:36.353057	0002	CA-316	2-39-90-26	America/Los_Angeles	000000558
243	5d8c06a3f9af8b21324108da	0039	Tue, 10 Sep 2019 01:45:48 GMT	Tue, 10 Sep 2019 03:47:54 GMT	Tue, 10 Sep 2019 02:16:00 GMT	0.838	2_39_138_29_2019-09-10 01:45:47.885689	0002	CA-304	2-39-138-29	America/Los_Angeles
244	5d8c06a3f9af8b21324108db	0039	Tue, 10 Sep 2019 02:31:05 GMT	Tue, 10 Sep 2019 03:26:47 GMT	Tue, 10 Sep 2019 03:26:38 GMT	5.672	2_39_131_30_2019-09-10 02:31:05.032422	0002	CA-305	2-39-131-30	America/Los_Angeles	000001473
245	5d8c06a3f9af8b21324108dc	0039	Tue, 10 Sep 2019 03:44:48 GMT	Tue, 10 Sep 2019 05:35:08 GMT	Tue, 10 Sep 2019 05:28:42 GMT	9.984	2_39_125_21_2019-09-10 03:44:47.797595	0002	CA-311	2-39-125-21	America/Los_Angeles	000001099
246	5d8d5821f9af8b2ac272ab21	0039	Tue, 10 Sep 2019 14:40:22 GMT	Wed, 11 Sep 2019 00:31:20 GMT	Tue, 10 Sep 2019 15:10:42 GMT	0.878	2_39_79_383_2019-09-10 14:40:22.154065	0002	CA-492	2-39-79-383	America/Los_Angeles
247	5d8d5821f9af8b2ac272ab22	0039	Tue, 10 Sep 2019 15:21:59 GMT	Tue, 10 Sep 2019 23:44:49 GMT	Tue, 10 Sep 2019 16:06:22 GMT	4.382	2_39_91_437_2019-09-10 15:21:58.906272	0002	CA-317	2-39-91-437	America/Los_Angeles	000002461
248	5d8d5821f9af8b2ac272ab23	0039	Tue, 10 Sep 2019 15:23:20 GMT	Wed, 11 Sep 2019 00:08:26 GMT	Tue, 10 Sep 2019 17:35:01 GMT	12.921	2_39_131_30_2019-09-10 15:23:20.231668	0002	CA-305	2-39-131-30	America/Los_Angeles	000001153
249	5d8d5821f9af8b2ac272ab24	0039	Tue, 10 Sep 2019 15:28:08 GMT	Tue, 10 Sep 2019 23:46:46 GMT	Tue, 10 Sep 2019 15:52:54 GMT	0.691	2_39_79_377_2019-09-10 15:28:08.395423	0002	CA-325	2-39-79-377	America/Los_Angeles
250	5d8d5821f9af8b2ac272ab25	0039	Tue, 10 Sep 2019 15:37:32 GMT	Tue, 10 Sep 2019 19:24:15 GMT	Tue, 10 Sep 2019 17:02:07 GMT	4.54	2_39_139_28_2019-09-10 15:37:31.632820	0002	CA-303	2-39-139-28	America/Los_Angeles	000000562
251	5d8d5821f9af8b2ac272ab26	0039	Tue, 10 Sep 2019 15:43:13 GMT	Tue, 10 Sep 2019 17:04:39 GMT	Tue, 10 Sep 2019 17:04:35 GMT	8.794	2_39_78_367_2019-09-10 15:43:12.604644	0002	CA-494	2-39-78-367	America/Los_Angeles	000001470
252	5d8d5821f9af8b2ac272ab27	0039	Tue, 10 Sep 2019 15:48:26 GMT	Wed, 11 Sep 2019 00:16:23 GMT	Tue, 10 Sep 2019 22:02:24 GMT	27.372	2_39_92_442_2019-09-10 15:48:25.664318	0002	CA-498	2-39-92-442	America/Los_Angeles	000000818
253	5d8d5821f9af8b2ac272ab28	0039	Tue, 10 Sep 2019 15:58:02 GMT	Wed, 11 Sep 2019 05:26:39 GMT	Tue, 10 Sep 2019 20:20:05 GMT	14.464	2_39_79_378_2019-09-10 15:58:01.746193	0002	CA-326	2-39-79-378	America/Los_Angeles	000000676
254	5d8d5821f9af8b2ac272ab29	0039	Tue, 10 Sep 2019 16:04:02 GMT	Wed, 11 Sep 2019 01:46:12 GMT	Tue, 10 Sep 2019 17:56:48 GMT	11.583	2_39_79_381_2019-09-10 16:04:01.820047	0002	CA-490	2-39-79-381	America/Los_Angeles	000000564
255	5d8d5821f9af8b2ac272ab2a	0039	Tue, 10 Sep 2019 16:38:55 GMT	Tue, 10 Sep 2019 23:01:58 GMT	Tue, 10 Sep 2019 18:45:01 GMT	13.259	2_39_123_23_2019-09-10 16:38:55.098884	0002	CA-313	2-39-123-23	America/Los_Angeles	000001912
256	5d8d5821f9af8b2ac272ab2b	0039	Tue, 10 Sep 2019 16:45:48 GMT	Tue, 10 Sep 2019 22:41:58 GMT	Tue, 10 Sep 2019 18:12:10 GMT	4.313	2_39_89_25_2019-09-10 16:45:47.572752	0002	CA-315	2-39-89-25	America/Los_Angeles	000000743
257	5d8d5821f9af8b2ac272ab2c	0039	Tue, 10 Sep 2019 16:48:03 GMT	Wed, 11 Sep 2019 01:15:17 GMT	Tue, 10 Sep 2019 18:42:35 GMT	5.935	2_39_95_27_2019-09-10 16:48:03.046893	0002	CA-319	2-39-95-27	America/Los_Angeles	000001222
258	5d8d5821f9af8b2ac272ab2d	0039	Tue, 10 Sep 2019 16:52:28 GMT	Tue, 10 Sep 2019 23:00:44 GMT	Tue, 10 Sep 2019 18:52:55 GMT	5.155	2_39_79_376_2019-09-10 16:52:28.395137	0002	CA-324	2-39-79-376	America/Los_Angeles	000001083
259	5d8d5821f9af8b2ac272ab2e	0039	Tue, 10 Sep 2019 17:02:25 GMT	Tue, 10 Sep 2019 21:26:43 GMT	Tue, 10 Sep 2019 21:09:11 GMT	10.876	2_39_78_360_2019-09-10 17:02:24.995676	0002	CA-322	2-39-78-360	America/Los_Angeles	000001095
260	5d8d5821f9af8b2ac272ab2f	0039	Tue, 10 Sep 2019 17:04:09 GMT	Wed, 11 Sep 2019 00:27:52 GMT	Tue, 10 Sep 2019 19:06:49 GMT	4.4	2_39_78_365_2019-09-10 17:04:09.283287	0002	CA-321	2-39-78-365	America/Los_Angeles	000000567
261	5d8d5821f9af8b2ac272ab30	0039	Tue, 10 Sep 2019 17:11:32 GMT	Tue, 10 Sep 2019 20:18:48 GMT	Tue, 10 Sep 2019 19:54:55 GMT	0.899	2_39_78_361_2019-09-10 17:11:31.568276	0002	CA-493	2-39-78-361	America/Los_Angeles
262	5d8d5821f9af8b2ac272ab31	0039	Tue, 10 Sep 2019 17:12:21 GMT	Wed, 11 Sep 2019 00:50:51 GMT	Tue, 10 Sep 2019 19:32:42 GMT	7.466	2_39_90_26_2019-09-10 17:12:20.796616	0002	CA-316	2-39-90-26	America/Los_Angeles	000000712
263	5d8d5821f9af8b2ac272ab32	0039	Tue, 10 Sep 2019 17:19:59 GMT	Tue, 10 Sep 2019 17:48:13 GMT	Tue, 10 Sep 2019 17:48:09 GMT	2.325	2_39_91_441_2019-09-10 17:19:58.769825	0002	CA-499	2-39-91-441	America/Los_Angeles	000000668
264	5d8d5821f9af8b2ac272ab33	0039	Tue, 10 Sep 2019 17:31:22 GMT	Wed, 11 Sep 2019 06:58:31 GMT	Tue, 10 Sep 2019 19:16:51 GMT	10.671	2_39_90_440_2019-09-10 17:31:22.478212	0002	CA-500	2-39-90-440	America/Los_Angeles	000000850
265	5d8d5821f9af8b2ac272ab34	0039	Tue, 10 Sep 2019 17:31:45 GMT	Tue, 10 Sep 2019 23:46:29 GMT	Tue, 10 Sep 2019 23:19:40 GMT	15.882	2_39_78_366_2019-09-10 17:31:45.258052	0002	CA-323	2-39-78-366	America/Los_Angeles	000001137
266	5d8d5821f9af8b2ac272ab35	0039	Tue, 10 Sep 2019 17:50:49 GMT	Wed, 11 Sep 2019 01:07:06 GMT	Tue, 10 Sep 2019 18:30:52 GMT	1.664	2_39_92_436_2019-09-10 17:50:48.607514	0002	CA-318	2-39-92-436	America/Los_Angeles	000000891
267	5d8d5821f9af8b2ac272ab36	0039	Tue, 10 Sep 2019 17:53:31 GMT	Tue, 10 Sep 2019 23:55:45 GMT	Tue, 10 Sep 2019 19:25:40 GMT	7.858	2_39_78_363_2019-09-10 17:53:31.334313	0002	CA-320	2-39-78-363	America/Los_Angeles	000001001
268	5d8d5821f9af8b2ac272ab37	0039	Tue, 10 Sep 2019 18:12:54 GMT	Wed, 11 Sep 2019 00:46:50 GMT	Tue, 10 Sep 2019 22:02:58 GMT	0.785	2_39_79_382_2019-09-10 18:12:54.195915	0002	CA-491	2-39-79-382	America/Los_Angeles
269	5d8d5821f9af8b2ac272ab38	0039	Tue, 10 Sep 2019 18:23:12 GMT	Tue, 10 Sep 2019 21:27:49 GMT	Tue, 10 Sep 2019 21:27:48 GMT	14.53	2_39_78_364_2019-09-10 18:23:12.154705	0002	CA-495	2-39-78-364	America/Los_Angeles	000001274
270	5d8d5821f9af8b2ac272ab39	0039	Tue, 10 Sep 2019 19:31:43 GMT	Tue, 10 Sep 2019 22:45:53 GMT	Tue, 10 Sep 2019 21:45:58 GMT	9.692	2_39_95_444_2019-09-10 19:31:43.264391	0002	CA-497	2-39-95-444	America/Los_Angeles	000000560
271	5d8d5821f9af8b2ac272ab3a	0039	Tue, 10 Sep 2019 20:24:08 GMT	Wed, 11 Sep 2019 01:36:38 GMT	Wed, 11 Sep 2019 01:37:37 GMT	6.727	2_39_78_362_2019-09-10 20:24:07.952378	0002	CA-496	2-39-78-362	America/Los_Angeles	000001124
272	5d8d5821f9af8b2ac272ab3b	0039	Tue, 10 Sep 2019 20:25:58 GMT	Wed, 11 Sep 2019 01:27:34 GMT	Wed, 11 Sep 2019 00:15:53 GMT	11.268	2_39_78_361_2019-09-10 20:25:58.264337	0002	CA-493	2-39-78-361	America/Los_Angeles	000002170
273	5d8d5821f9af8b2ac272ab3c	0039	Tue, 10 Sep 2019 20:34:59 GMT	Wed, 11 Sep 2019 01:13:08 GMT	Tue, 10 Sep 2019 21:32:07 GMT	2.624	2_39_91_441_2019-09-10 20:34:58.669400	0002	CA-499	2-39-91-441	America/Los_Angeles	000001366
274	5d8d5821f9af8b2ac272ab3d	0039	Tue, 10 Sep 2019 20:50:21 GMT	Wed, 11 Sep 2019 01:20:13 GMT	Tue, 10 Sep 2019 21:27:46 GMT	1.628	2_39_88_438_2019-09-10 20:50:20.536951	0002	CA-502	2-39-88-438	America/Los_Angeles	000000562
275	5d8d5821f9af8b2ac272ab3e	0039	Tue, 10 Sep 2019 21:08:30 GMT	Wed, 11 Sep 2019 00:46:45 GMT	Tue, 10 Sep 2019 22:46:45 GMT	5.504	2_39_88_24_2019-09-10 21:08:29.774713	0002	CA-314	2-39-88-24	America/Los_Angeles	000000515
276	5d8d5821f9af8b2ac272ab3f	0039	Tue, 10 Sep 2019 21:34:28 GMT	Wed, 11 Sep 2019 01:04:44 GMT	Tue, 10 Sep 2019 22:18:12 GMT	0.6086260453998567	2_39_78_360_2019-09-10 21:34:27.926403	0002	CA-322	2-39-78-360	America/Los_Angeles
277	5d8d5821f9af8b2ac272ab40	0039	Tue, 10 Sep 2019 22:49:20 GMT	Wed, 11 Sep 2019 00:51:22 GMT	Wed, 11 Sep 2019 00:11:18 GMT	4.192	2_39_124_22_2019-09-10 22:49:20.334126	0002	CA-312	2-39-124-22	America/Los_Angeles	000001746
278	5d8d5821f9af8b2ac272ab41	0039	Tue, 10 Sep 2019 23:05:29 GMT	Wed, 11 Sep 2019 01:00:48 GMT	Wed, 11 Sep 2019 00:57:07 GMT	12.173	2_39_89_25_2019-09-10 23:05:28.706152	0002	CA-315	2-39-89-25	America/Los_Angeles	000002950
279	5d8d5821f9af8b2ac272ab42	0039	Tue, 10 Sep 2019 23:26:30 GMT	Wed, 11 Sep 2019 03:53:25 GMT	Wed, 11 Sep 2019 03:53:20 GMT	15.33	2_39_125_21_2019-09-10 23:26:29.605097	0002	CA-311	2-39-125-21	America/Los_Angeles	000000838
280	5d8d5821f9af8b2ac272ab43	0039	Wed, 11 Sep 2019 00:22:53 GMT	Wed, 11 Sep 2019 01:44:31 GMT	Wed, 11 Sep 2019 00:58:01 GMT	1.344	2_39_131_30_2019-09-11 00:22:53.322368	0002	CA-305	2-39-131-30	America/Los_Angeles	000000365
281	5d8d5821f9af8b2ac272ab44	0039	Wed, 11 Sep 2019 01:40:29 GMT	Wed, 11 Sep 2019 03:42:27 GMT	Wed, 11 Sep 2019 03:42:23 GMT	6.396	2_39_138_29_2019-09-11 01:37:47.180618	0002	CA-304	2-39-138-29	America/Los_Angeles	000002945
282	5d8ea9a3f9af8b2ead96d6f0	0039	Wed, 11 Sep 2019 15:14:40 GMT	Wed, 11 Sep 2019 23:51:02 GMT	Wed, 11 Sep 2019 21:52:56 GMT	17.868	2_39_78_366_2019-09-11 15:14:40.004966	0002	CA-323	2-39-78-366	America/Los_Angeles	000000569
283	5d8ea9a3f9af8b2ead96d6f1	0039	Wed, 11 Sep 2019 15:37:01 GMT	Wed, 11 Sep 2019 19:04:57 GMT	Wed, 11 Sep 2019 16:31:50 GMT	2.53	2_39_131_30_2019-09-11 15:37:00.651380	0002	CA-305	2-39-131-30	America/Los_Angeles	000001366
284	5d8ea9a3f9af8b2ead96d6f2	0039	Wed, 11 Sep 2019 15:39:37 GMT	Thu, 12 Sep 2019 00:38:23 GMT	Wed, 11 Sep 2019 17:09:12 GMT	4.813	2_39_139_28_2019-09-11 15:39:37.311634	0002	CA-303	2-39-139-28	America/Los_Angeles	000000712
285	5d8ea9a3f9af8b2ead96d6f3	0039	Wed, 11 Sep 2019 15:46:29 GMT	Wed, 11 Sep 2019 19:50:28 GMT	Wed, 11 Sep 2019 17:49:48 GMT	4.771	2_39_129_17_2019-09-11 15:46:28.576825	0002	CA-307	2-39-129-17	America/Los_Angeles	000000562
286	5d8ea9a3f9af8b2ead96d6f4	0039	Wed, 11 Sep 2019 15:46:46 GMT	Thu, 12 Sep 2019 00:15:15 GMT	Wed, 11 Sep 2019 18:55:52 GMT	10.735	2_39_79_383_2019-09-11 15:46:46.021859	0002	CA-492	2-39-79-383	America/Los_Angeles	000001470
287	5d8ea9a3f9af8b2ead96d6f5	0039	Wed, 11 Sep 2019 15:55:15 GMT	Thu, 12 Sep 2019 00:40:29 GMT	Wed, 11 Sep 2019 20:24:16 GMT	28.662	2_39_79_376_2019-09-11 15:55:15.474836	0002	CA-324	2-39-79-376	America/Los_Angeles	000000579
288	5d8ea9a3f9af8b2ead96d6f6	0039	Wed, 11 Sep 2019 15:55:17 GMT	Thu, 12 Sep 2019 01:55:19 GMT	Wed, 11 Sep 2019 18:46:06 GMT	9.027	2_39_89_25_2019-09-11 15:55:16.887185	0002	CA-315	2-39-89-25	America/Los_Angeles	000002170
289	5d8ea9a3f9af8b2ead96d6f7	0039	Wed, 11 Sep 2019 15:55:27 GMT	Wed, 11 Sep 2019 23:45:02 GMT	Wed, 11 Sep 2019 16:53:53 GMT	2.599	2_39_79_377_2019-09-11 15:55:27.121002	0002	CA-325	2-39-79-377	America/Los_Angeles	000000858
290	5d8ea9a3f9af8b2ead96d6f8	0039	Wed, 11 Sep 2019 16:01:33 GMT	Thu, 12 Sep 2019 00:23:36 GMT	Wed, 11 Sep 2019 17:25:01 GMT	3.568	2_39_89_439_2019-09-11 16:01:33.167699	0002	CA-501	2-39-89-439	America/Los_Angeles	000000743
291	5d8ea9a3f9af8b2ead96d6f9	0039	Wed, 11 Sep 2019 16:07:19 GMT	Wed, 11 Sep 2019 23:31:47 GMT	Wed, 11 Sep 2019 20:12:20 GMT	10.139	2_39_78_365_2019-09-11 16:07:18.519221	0002	CA-321	2-39-78-365	America/Los_Angeles	000001095
292	5d8ea9a3f9af8b2ead96d6fa	0039	Wed, 11 Sep 2019 16:10:02 GMT	Wed, 11 Sep 2019 20:34:03 GMT	Wed, 11 Sep 2019 16:41:05 GMT	0.736	2_39_123_23_2019-09-11 16:10:01.813392	0002	CA-313	2-39-123-23	America/Los_Angeles
293	5d8ea9a3f9af8b2ead96d6fb	0039	Wed, 11 Sep 2019 16:10:55 GMT	Wed, 11 Sep 2019 18:00:40 GMT	Wed, 11 Sep 2019 18:00:35 GMT	12.108	2_39_91_437_2019-09-11 16:10:55.429674	0002	CA-317	2-39-91-437	America/Los_Angeles	000001039
294	5d8ea9a3f9af8b2ead96d6fc	0039	Wed, 11 Sep 2019 16:13:30 GMT	Wed, 11 Sep 2019 23:04:08 GMT	Wed, 11 Sep 2019 18:33:27 GMT	13.63	2_39_90_26_2019-09-11 16:13:30.257379	0002	CA-316	2-39-90-26	America/Los_Angeles	000001912
295	5d8ea9a3f9af8b2ead96d6fd	0039	Wed, 11 Sep 2019 16:15:54 GMT	Thu, 12 Sep 2019 03:07:42 GMT	Wed, 11 Sep 2019 17:11:27 GMT	1.733	2_39_92_436_2019-09-11 16:15:54.308268	0002	CA-318	2-39-92-436	America/Los_Angeles	000000324
296	5d8ea9a3f9af8b2ead96d6fe	0039	Wed, 11 Sep 2019 16:17:08 GMT	Wed, 11 Sep 2019 23:44:07 GMT	Wed, 11 Sep 2019 19:00:15 GMT	11.768	2_39_124_22_2019-09-11 16:17:07.721171	0002	CA-312	2-39-124-22	America/Los_Angeles	000000362
297	5d8ea9a3f9af8b2ead96d6ff	0039	Wed, 11 Sep 2019 16:20:09 GMT	Wed, 11 Sep 2019 21:00:39 GMT	Wed, 11 Sep 2019 19:25:41 GMT	18.629	2_39_92_442_2019-09-11 16:20:08.834687	0002	CA-498	2-39-92-442	America/Los_Angeles	000002972
298	5d8ea9a3f9af8b2ead96d700	0039	Wed, 11 Sep 2019 16:30:40 GMT	Thu, 12 Sep 2019 01:41:38 GMT	Wed, 11 Sep 2019 20:35:31 GMT	10.122	2_39_78_360_2019-09-11 16:30:40.003181	0002	CA-322	2-39-78-360	America/Los_Angeles	000000714
299	5d8ea9a3f9af8b2ead96d701	0039	Wed, 11 Sep 2019 16:55:41 GMT	Thu, 12 Sep 2019 01:21:05 GMT	Wed, 11 Sep 2019 19:11:34 GMT	10.313	2_39_79_378_2019-09-11 16:55:41.131289	0002	CA-326	2-39-79-378	America/Los_Angeles	000000697
300	5d8ea9a3f9af8b2ead96d702	0039	Wed, 11 Sep 2019 16:57:27 GMT	Thu, 12 Sep 2019 00:33:59 GMT	Wed, 11 Sep 2019 18:01:30 GMT	3.07	2_39_95_27_2019-09-11 16:57:27.032525	0002	CA-319	2-39-95-27	America/Los_Angeles	000000891
301	5d8ea9a3f9af8b2ead96d703	0039	Wed, 11 Sep 2019 16:59:48 GMT	Thu, 12 Sep 2019 02:11:58 GMT	Wed, 11 Sep 2019 19:11:01 GMT	12.941	2_39_78_363_2019-09-11 16:59:48.166539	0002	CA-320	2-39-78-363	America/Los_Angeles	000000558
302	5d8ea9a3f9af8b2ead96d704	0039	Wed, 11 Sep 2019 17:16:16 GMT	Thu, 12 Sep 2019 06:40:23 GMT	Wed, 11 Sep 2019 19:29:12 GMT	13.421	2_39_90_440_2019-09-11 17:16:16.382958	0002	CA-500	2-39-90-440	America/Los_Angeles	000000850
303	5d8ea9a3f9af8b2ead96d705	0039	Wed, 11 Sep 2019 17:23:34 GMT	Thu, 12 Sep 2019 00:16:54 GMT	Wed, 11 Sep 2019 23:47:09 GMT	23.87	2_39_78_361_2019-09-11 17:23:23.876391	0002	CA-493	2-39-78-361	America/Los_Angeles	000000832
304	5d8ea9a3f9af8b2ead96d706	0039	Wed, 11 Sep 2019 17:42:08 GMT	Thu, 12 Sep 2019 05:13:57 GMT	Wed, 11 Sep 2019 23:58:19 GMT	16.511	2_39_78_364_2019-09-11 17:42:07.634675	0002	CA-495	2-39-78-364	America/Los_Angeles	000000676
305	5d8ea9a3f9af8b2ead96d707	0039	Wed, 11 Sep 2019 18:00:35 GMT	Thu, 12 Sep 2019 02:25:43 GMT	Wed, 11 Sep 2019 18:31:54 GMT	0.909	2_39_91_441_2019-09-11 18:00:34.593085	0002	CA-499	2-39-91-441	America/Los_Angeles
306	5d8ea9a3f9af8b2ead96d708	0039	Wed, 11 Sep 2019 18:04:30 GMT	Wed, 11 Sep 2019 21:53:13 GMT	Wed, 11 Sep 2019 21:54:13 GMT	10.765	2_39_78_362_2019-09-11 18:04:29.807740	0002	CA-496	2-39-78-362	America/Los_Angeles	000001137
307	5d8ea9a3f9af8b2ead96d709	0039	Wed, 11 Sep 2019 18:12:01 GMT	Thu, 12 Sep 2019 01:20:04 GMT	Wed, 11 Sep 2019 19:47:31 GMT	4.743	2_39_91_437_2019-09-11 18:12:01.476544	0002	CA-317	2-39-91-437	America/Los_Angeles	000001864
308	5d8ea9a3f9af8b2ead96d70a	0039	Wed, 11 Sep 2019 18:16:24 GMT	Wed, 11 Sep 2019 23:28:26 GMT	Wed, 11 Sep 2019 20:05:05 GMT	11.883	2_39_95_444_2019-09-11 18:16:23.643150	0002	CA-497	2-39-95-444	America/Los_Angeles	000001001
309	5d8ea9a3f9af8b2ead96d70b	0039	Wed, 11 Sep 2019 19:41:04 GMT	Thu, 12 Sep 2019 00:28:47 GMT	Thu, 12 Sep 2019 00:28:25 GMT	0.864	2_39_78_367_2019-09-11 19:41:04.385588	0002	CA-494	2-39-78-367	America/Los_Angeles
310	5d8ea9a3f9af8b2ead96d70c	0039	Wed, 11 Sep 2019 20:05:45 GMT	Wed, 11 Sep 2019 23:45:00 GMT	Wed, 11 Sep 2019 22:07:27 GMT	6.655	2_39_138_566_2019-09-11 20:05:45.487246	0002	CA-512	2-39-138-566	America/Los_Angeles	000001124
311	5d8ea9a3f9af8b2ead96d70d	0039	Wed, 11 Sep 2019 20:18:15 GMT	Thu, 12 Sep 2019 00:54:34 GMT	Wed, 11 Sep 2019 22:19:52 GMT	6.853	2_39_79_381_2019-09-11 20:18:14.808322	0002	CA-490	2-39-79-381	America/Los_Angeles	000000515
312	5d8ea9a3f9af8b2ead96d70e	0039	Wed, 11 Sep 2019 20:54:15 GMT	Thu, 12 Sep 2019 02:46:41 GMT	Wed, 11 Sep 2019 21:19:04 GMT	0.902	2_39_88_24_2019-09-11 20:54:14.833115	0002	CA-314	2-39-88-24	America/Los_Angeles	000000562
313	5d8ea9a3f9af8b2ead96d70f	0039	Wed, 11 Sep 2019 21:25:30 GMT	Thu, 12 Sep 2019 02:36:46 GMT	Thu, 12 Sep 2019 01:10:15 GMT	12.024	2_39_129_17_2019-09-11 21:25:30.342244	0002	CA-307	2-39-129-17	America/Los_Angeles	000001202
314	5d8ea9a3f9af8b2ead96d710	0039	Wed, 11 Sep 2019 23:36:30 GMT	Thu, 12 Sep 2019 00:09:44 GMT	Thu, 12 Sep 2019 00:09:32 GMT	3.5393691666666665	2_39_130_31_2019-09-11 23:36:29.882738	0002	CA-306	2-39-130-31	America/Los_Angeles	000002950
315	5d8ea9a3f9af8b2ead96d711	0039	Thu, 12 Sep 2019 00:32:23 GMT	Thu, 12 Sep 2019 01:32:09 GMT	Thu, 12 Sep 2019 01:21:49 GMT	2.362	2_39_125_21_2019-09-12 00:32:22.533188	0002	CA-311	2-39-125-21	America/Los_Angeles	000001746
316	5d8ea9a3f9af8b2ead96d712	0039	Thu, 12 Sep 2019 00:46:14 GMT	Thu, 12 Sep 2019 02:12:15 GMT	Thu, 12 Sep 2019 01:21:08 GMT	0.548	2_39_78_367_2019-09-12 00:46:14.161753	0002	CA-494	2-39-78-367	America/Los_Angeles
317	5d8ea9a3f9af8b2ead96d713	0039	Thu, 12 Sep 2019 00:57:49 GMT	Thu, 12 Sep 2019 02:42:15 GMT	Thu, 12 Sep 2019 01:29:00 GMT	0.91	2_39_139_28_2019-09-12 00:57:49.177113	0002	CA-303	2-39-139-28	America/Los_Angeles
318	5d8ea9a3f9af8b2ead96d714	0039	Thu, 12 Sep 2019 01:40:34 GMT	Thu, 12 Sep 2019 01:56:39 GMT	Thu, 12 Sep 2019 01:56:34 GMT	0.875	2_39_138_29_2019-09-12 01:40:33.579296	0002	CA-304	2-39-138-29	America/Los_Angeles	000001712
319	5d8ea9a3f9af8b2ead96d715	0039	Thu, 12 Sep 2019 01:55:08 GMT	Thu, 12 Sep 2019 03:16:15 GMT	Thu, 12 Sep 2019 03:16:10 GMT	8.215	2_39_125_21_2019-09-12 01:54:57.264237	0002	CA-311	2-39-125-21	America/Los_Angeles	000002069
320	5d8ea9a3f9af8b2ead96d716	0039	Thu, 12 Sep 2019 01:55:34 GMT	Thu, 12 Sep 2019 02:45:49 GMT	Thu, 12 Sep 2019 02:45:40 GMT	5.114	2_39_131_30_2019-09-12 01:55:33.800632	0002	CA-305	2-39-131-30	America/Los_Angeles	000001473
321	5d8ffb21f9af8b327ec6da45	0039	Thu, 12 Sep 2019 13:10:53 GMT	Thu, 12 Sep 2019 14:25:42 GMT	Thu, 12 Sep 2019 14:25:37 GMT	3.992	2_39_89_25_2019-09-12 13:10:52.994177	0002	CA-315	2-39-89-25	America/Los_Angeles	000000743
322	5d8ffb21f9af8b327ec6da46	0039	Thu, 12 Sep 2019 14:30:12 GMT	Fri, 13 Sep 2019 00:46:11 GMT	Thu, 12 Sep 2019 18:58:44 GMT	28.14	2_39_139_28_2019-09-12 14:30:11.666505	0002	CA-303	2-39-139-28	America/Los_Angeles	000000710
323	5d8ffb21f9af8b327ec6da47	0039	Thu, 12 Sep 2019 14:59:25 GMT	Fri, 13 Sep 2019 00:13:39 GMT	Fri, 13 Sep 2019 00:13:18 GMT	9.032	2_39_78_366_2019-09-12 14:59:25.146861	0002	CA-323	2-39-78-366	America/Los_Angeles	000000569
324	5d8ffb21f9af8b327ec6da48	0039	Thu, 12 Sep 2019 15:18:05 GMT	Thu, 12 Sep 2019 23:41:58 GMT	Thu, 12 Sep 2019 21:08:11 GMT	1.165	2_39_79_379_2019-09-12 15:18:05.338401	0002	CA-327	2-39-79-379	America/Los_Angeles
325	5d8ffb21f9af8b327ec6da49	0039	Thu, 12 Sep 2019 15:23:13 GMT	Fri, 13 Sep 2019 02:44:34 GMT	Thu, 12 Sep 2019 16:51:41 GMT	4.787	2_39_131_30_2019-09-12 15:23:13.028183	0002	CA-305	2-39-131-30	America/Los_Angeles	000000562
326	5d8ffb21f9af8b327ec6da4a	0039	Thu, 12 Sep 2019 15:24:00 GMT	Fri, 13 Sep 2019 00:11:04 GMT	Fri, 13 Sep 2019 00:10:53 GMT	36.975	2_39_78_361_2019-09-12 15:23:59.854975	0002	CA-493	2-39-78-361	America/Los_Angeles	000003449
327	5d8ffb21f9af8b327ec6da4b	0039	Thu, 12 Sep 2019 15:36:07 GMT	Thu, 12 Sep 2019 20:12:34 GMT	Thu, 12 Sep 2019 20:13:34 GMT	11.754	2_39_78_362_2019-09-12 15:36:07.037306	0002	CA-496	2-39-78-362	America/Los_Angeles	000003447
328	5d8ffb21f9af8b327ec6da4c	0039	Thu, 12 Sep 2019 15:40:58 GMT	Fri, 13 Sep 2019 00:00:43 GMT	Thu, 12 Sep 2019 21:02:00 GMT	0.943	2_39_129_17_2019-09-12 15:40:57.963429	0002	CA-307	2-39-129-17	America/Los_Angeles
329	5d8ffb21f9af8b327ec6da4d	0039	Thu, 12 Sep 2019 15:47:40 GMT	Fri, 13 Sep 2019 01:44:25 GMT	Fri, 13 Sep 2019 01:00:30 GMT	49.572	2_39_78_367_2019-09-12 15:47:12.646606	0002	CA-494	2-39-78-367	America/Los_Angeles	000002743
330	5d8ffb21f9af8b327ec6da4e	0039	Thu, 12 Sep 2019 15:48:53 GMT	Thu, 12 Sep 2019 23:51:37 GMT	Thu, 12 Sep 2019 17:08:28 GMT	8.553	2_39_92_442_2019-09-12 15:48:53.191498	0002	CA-498	2-39-92-442	America/Los_Angeles	000001470
331	5d8ffb21f9af8b327ec6da4f	0039	Thu, 12 Sep 2019 16:08:20 GMT	Fri, 13 Sep 2019 00:31:18 GMT	Thu, 12 Sep 2019 17:37:46 GMT	4.803	2_39_123_23_2019-09-12 16:08:19.933026	0002	CA-313	2-39-123-23	America/Los_Angeles	000000712
332	5d8ffb21f9af8b327ec6da50	0039	Thu, 12 Sep 2019 16:08:34 GMT	Fri, 13 Sep 2019 01:35:07 GMT	Thu, 12 Sep 2019 21:01:38 GMT	11.476	2_39_79_383_2019-09-12 16:08:34.119873	0002	CA-492	2-39-79-383	America/Los_Angeles	000000564
333	5d8ffb21f9af8b327ec6da51	0039	Thu, 12 Sep 2019 16:11:45 GMT	Thu, 12 Sep 2019 23:35:31 GMT	Thu, 12 Sep 2019 18:52:28 GMT	16.403	2_39_79_381_2019-09-12 16:11:44.621062	0002	CA-490	2-39-79-381	America/Los_Angeles	000000867
334	5d8ffb21f9af8b327ec6da52	0039	Thu, 12 Sep 2019 16:23:00 GMT	Thu, 12 Sep 2019 18:46:11 GMT	Thu, 12 Sep 2019 17:37:00 GMT	3.668	2_39_89_25_2019-09-12 16:22:59.580338	0002	CA-315	2-39-89-25	America/Los_Angeles	000000743
335	5d8ffb21f9af8b327ec6da53	0039	Thu, 12 Sep 2019 16:44:40 GMT	Thu, 12 Sep 2019 23:01:52 GMT	Thu, 12 Sep 2019 18:40:31 GMT	12.416	2_39_88_24_2019-09-12 16:44:40.197520	0002	CA-314	2-39-88-24	America/Los_Angeles	000001912
336	5d8ffb21f9af8b327ec6da54	0039	Thu, 12 Sep 2019 16:54:38 GMT	Fri, 13 Sep 2019 03:16:36 GMT	Thu, 12 Sep 2019 17:48:52 GMT	1.721	2_39_90_26_2019-09-12 16:54:37.642339	0002	CA-316	2-39-90-26	America/Los_Angeles	000000324
337	5d8ffb21f9af8b327ec6da55	0039	Thu, 12 Sep 2019 16:58:24 GMT	Fri, 13 Sep 2019 02:11:09 GMT	Thu, 12 Sep 2019 21:01:16 GMT	9.955	2_39_91_441_2019-09-12 16:58:24.151672	0002	CA-499	2-39-91-441	America/Los_Angeles	000000558
338	5d8ffb21f9af8b327ec6da56	0039	Thu, 12 Sep 2019 17:09:45 GMT	Fri, 13 Sep 2019 02:38:39 GMT	Thu, 12 Sep 2019 20:21:47 GMT	9.753	2_39_95_27_2019-09-12 17:09:44.883452	0002	CA-319	2-39-95-27	America/Los_Angeles	000002170
339	5d8ffb21f9af8b327ec6da57	0039	Thu, 12 Sep 2019 17:15:39 GMT	Fri, 13 Sep 2019 01:07:13 GMT	Thu, 12 Sep 2019 19:37:30 GMT	13.634	2_39_79_376_2019-09-12 17:15:39.054640	0002	CA-324	2-39-79-376	America/Los_Angeles	000000714
340	5d8ffb21f9af8b327ec6da58	0039	Thu, 12 Sep 2019 17:19:50 GMT	Fri, 13 Sep 2019 01:03:11 GMT	Thu, 12 Sep 2019 19:03:39 GMT	10.228	2_39_90_440_2019-09-12 17:19:49.625012	0002	CA-500	2-39-90-440	America/Los_Angeles	000001095
341	5d8ffb21f9af8b327ec6da59	0039	Thu, 12 Sep 2019 17:25:26 GMT	Thu, 12 Sep 2019 23:29:33 GMT	Thu, 12 Sep 2019 23:29:28 GMT	8.688	2_39_79_378_2019-09-12 17:25:15.905899	0002	CA-326	2-39-79-378	America/Los_Angeles	000002461
342	5d8ffb21f9af8b327ec6da5a	0039	Thu, 12 Sep 2019 17:56:36 GMT	Fri, 13 Sep 2019 02:07:48 GMT	Thu, 12 Sep 2019 19:16:31 GMT	4.259	2_39_91_437_2019-09-12 17:56:35.769113	0002	CA-317	2-39-91-437	America/Los_Angeles	000000567
343	5d8ffb21f9af8b327ec6da5b	0039	Thu, 12 Sep 2019 17:58:40 GMT	Fri, 13 Sep 2019 01:04:32 GMT	Thu, 12 Sep 2019 21:02:06 GMT	0.88	2_39_95_444_2019-09-12 17:58:40.034663	0002	CA-497	2-39-95-444	America/Los_Angeles
344	5d8ffb21f9af8b327ec6da5c	0039	Thu, 12 Sep 2019 18:03:27 GMT	Fri, 13 Sep 2019 00:15:43 GMT	Thu, 12 Sep 2019 18:48:06 GMT	1.959	2_39_124_22_2019-09-12 18:03:26.810957	0002	CA-312	2-39-124-22	America/Los_Angeles	000000891
345	5d8ffb21f9af8b327ec6da5d	0039	Thu, 12 Sep 2019 20:01:11 GMT	Fri, 13 Sep 2019 00:19:52 GMT	Thu, 12 Sep 2019 22:04:06 GMT	6.715	2_39_78_363_2019-09-12 20:01:10.598301	0002	CA-320	2-39-78-363	America/Los_Angeles	000001124
346	5d8ffb21f9af8b327ec6da5e	0039	Thu, 12 Sep 2019 20:05:58 GMT	Fri, 13 Sep 2019 00:48:59 GMT	Thu, 12 Sep 2019 23:47:06 GMT	24.325	2_39_89_25_2019-09-12 20:05:58.242579	0002	CA-315	2-39-89-25	America/Los_Angeles	000003424
347	5d8ffb21f9af8b327ec6da5f	0039	Thu, 12 Sep 2019 20:12:44 GMT	Fri, 13 Sep 2019 01:38:23 GMT	Fri, 13 Sep 2019 00:54:57 GMT	0.893	2_39_92_436_2019-09-12 20:12:44.401169	0002	CA-318	2-39-92-436	America/Los_Angeles
348	5d8ffb21f9af8b327ec6da60	0039	Thu, 12 Sep 2019 20:20:16 GMT	Thu, 12 Sep 2019 23:28:10 GMT	Thu, 12 Sep 2019 21:42:05 GMT	3.94	2_39_88_438_2019-09-12 20:20:15.782491	0002	CA-502	2-39-88-438	America/Los_Angeles	000003389
349	5d8ffb21f9af8b327ec6da61	0039	Thu, 12 Sep 2019 20:28:46 GMT	Fri, 13 Sep 2019 00:21:12 GMT	Thu, 12 Sep 2019 21:47:46 GMT	3.82	2_39_89_439_2019-09-12 20:28:45.787299	0002	CA-501	2-39-89-439	America/Los_Angeles	000000743
350	5d8ffb21f9af8b327ec6da62	0039	Thu, 12 Sep 2019 23:30:42 GMT	Fri, 13 Sep 2019 00:15:37 GMT	Fri, 13 Sep 2019 00:15:29 GMT	4.642	2_39_88_24_2019-09-12 23:30:41.941630	0002	CA-314	2-39-88-24	America/Los_Angeles	000002950
351	5d8ffb21f9af8b327ec6da63	0039	Fri, 13 Sep 2019 00:35:18 GMT	Fri, 13 Sep 2019 02:19:20 GMT	Fri, 13 Sep 2019 01:56:08 GMT	4.192	2_39_123_23_2019-09-13 00:35:18.072730	0002	CA-313	2-39-123-23	America/Los_Angeles	000001746
352	5d8ffb21f9af8b327ec6da64	0039	Fri, 13 Sep 2019 00:47:06 GMT	Fri, 13 Sep 2019 02:07:02 GMT	Fri, 13 Sep 2019 01:51:04 GMT	4.673	2_39_138_29_2019-09-13 00:46:55.134971	0002	CA-304	2-39-138-29	America/Los_Angeles	000003123
353	5d8ffb21f9af8b327ec6da65	0039	Fri, 13 Sep 2019 01:44:31 GMT	Fri, 13 Sep 2019 03:49:54 GMT	Fri, 13 Sep 2019 03:49:45 GMT	6.382	2_39_139_28_2019-09-13 01:44:30.851100	0002	CA-303	2-39-139-28	America/Los_Angeles	000002945
354	5d8ffb21f9af8b327ec6da66	0039	Fri, 13 Sep 2019 03:18:16 GMT	Fri, 13 Sep 2019 04:42:47 GMT	Fri, 13 Sep 2019 04:42:43 GMT	9.677	2_39_131_30_2019-09-13 03:18:15.691131	0002	CA-305	2-39-131-30	America/Los_Angeles	000001263
355	5d8ffb21f9af8b327ec6da67	0039	Fri, 13 Sep 2019 03:33:04 GMT	Fri, 13 Sep 2019 04:02:06 GMT	Fri, 13 Sep 2019 04:02:01 GMT	2.844	2_39_125_21_2019-09-13 03:33:03.740757	0002	CA-311	2-39-125-21	America/Los_Angeles	000001099
356	5d8ffb21f9af8b327ec6da68	0039	Fri, 13 Sep 2019 04:18:36 GMT	Fri, 13 Sep 2019 05:20:40 GMT	Fri, 13 Sep 2019 05:20:35 GMT	3.424	2_39_138_29_2019-09-13 04:18:34.447318	0002	CA-304	2-39-138-29	America/Los_Angeles	000001161
357	5d914ca1f9af8b368992b7a8	0039	Fri, 13 Sep 2019 13:00:37 GMT	Fri, 13 Sep 2019 13:58:44 GMT	Fri, 13 Sep 2019 13:31:20 GMT	0.928	2_39_138_29_2019-09-13 13:00:36.693268	0002	CA-304	2-39-138-29	America/Los_Angeles
358	5d914ca1f9af8b368992b7a9	0039	Fri, 13 Sep 2019 13:13:35 GMT	Fri, 13 Sep 2019 14:37:55 GMT	Fri, 13 Sep 2019 14:22:08 GMT	3.558	2_39_89_25_2019-09-13 13:13:34.847120	0002	CA-315	2-39-89-25	America/Los_Angeles	000000743
359	5d914ca1f9af8b368992b7aa	0039	Fri, 13 Sep 2019 14:47:40 GMT	Fri, 13 Sep 2019 21:42:19 GMT	Fri, 13 Sep 2019 15:32:48 GMT	4.416	2_39_78_360_2019-09-13 14:47:39.857782	0002	CA-322	2-39-78-360	America/Los_Angeles	000000569
360	5d914ca1f9af8b368992b7ab	0039	Fri, 13 Sep 2019 15:08:52 GMT	Sat, 14 Sep 2019 01:42:20 GMT	Fri, 13 Sep 2019 17:07:13 GMT	6.315	2_39_79_383_2019-09-13 15:08:52.125574	0002	CA-492	2-39-79-383	America/Los_Angeles	000001164
361	5d914ca1f9af8b368992b7ac	0039	Fri, 13 Sep 2019 15:30:57 GMT	Sat, 14 Sep 2019 01:39:47 GMT	Fri, 13 Sep 2019 16:45:14 GMT	4.672	2_39_79_379_2019-09-13 15:30:57.134978	0002	CA-327	2-39-79-379	America/Los_Angeles	000001126
362	5d914ca1f9af8b368992b7ad	0039	Fri, 13 Sep 2019 15:38:04 GMT	Fri, 13 Sep 2019 23:48:37 GMT	Fri, 13 Sep 2019 17:35:09 GMT	6.42	2_39_95_27_2019-09-13 15:38:03.744446	0002	CA-319	2-39-95-27	America/Los_Angeles	000001124
363	5d914ca1f9af8b368992b7ae	0039	Fri, 13 Sep 2019 15:39:58 GMT	Fri, 13 Sep 2019 19:02:31 GMT	Fri, 13 Sep 2019 18:34:34 GMT	10.841	2_39_78_361_2019-09-13 15:39:58.188513	0002	CA-493	2-39-78-361	America/Los_Angeles	000001470
364	5d914ca1f9af8b368992b7af	0039	Fri, 13 Sep 2019 15:45:22 GMT	Sat, 14 Sep 2019 03:27:51 GMT	Fri, 13 Sep 2019 16:42:29 GMT	1.841	2_39_89_25_2019-09-13 15:45:22.267335	0002	CA-315	2-39-89-25	America/Los_Angeles	000000324
365	5d914ca1f9af8b368992b7b0	0039	Fri, 13 Sep 2019 15:53:26 GMT	Sat, 14 Sep 2019 00:35:00 GMT	Fri, 13 Sep 2019 17:16:23 GMT	4.328	2_39_131_30_2019-09-13 15:53:26.172011	0002	CA-305	2-39-131-30	America/Los_Angeles	000000712
366	5d914ca1f9af8b368992b7b1	0039	Fri, 13 Sep 2019 16:04:16 GMT	Fri, 13 Sep 2019 19:17:37 GMT	Fri, 13 Sep 2019 17:56:00 GMT	4.994	2_39_78_366_2019-09-13 16:04:15.863916	0002	CA-323	2-39-78-366	America/Los_Angeles	000000562
367	5d914ca1f9af8b368992b7b2	0039	Fri, 13 Sep 2019 16:07:19 GMT	Sat, 14 Sep 2019 00:53:04 GMT	Fri, 13 Sep 2019 18:53:18 GMT	13.867	2_39_79_381_2019-09-13 16:07:19.018202	0002	CA-490	2-39-79-381	America/Los_Angeles	000001154
368	5d914ca1f9af8b368992b7b3	0039	Fri, 13 Sep 2019 16:14:36 GMT	Sat, 14 Sep 2019 01:12:03 GMT	Fri, 13 Sep 2019 18:09:20 GMT	12.508	2_39_91_437_2019-09-13 16:14:36.031795	0002	CA-317	2-39-91-437	America/Los_Angeles	000001957
369	5d914ca1f9af8b368992b7b4	0039	Fri, 13 Sep 2019 16:22:54 GMT	Fri, 13 Sep 2019 22:54:36 GMT	Fri, 13 Sep 2019 17:43:52 GMT	3.881	2_39_90_440_2019-09-13 16:22:53.597477	0002	CA-500	2-39-90-440	America/Los_Angeles	000000743
370	5d914ca1f9af8b368992b7b5	0039	Fri, 13 Sep 2019 16:38:22 GMT	Fri, 13 Sep 2019 23:43:39 GMT	Fri, 13 Sep 2019 18:41:35 GMT	13.314	2_39_127_19_2019-09-13 16:38:22.307996	0002	CA-309	2-39-127-19	America/Los_Angeles	000001912
371	5d914ca1f9af8b368992b7b6	0039	Fri, 13 Sep 2019 16:52:02 GMT	Sat, 14 Sep 2019 02:14:22 GMT	Fri, 13 Sep 2019 18:48:55 GMT	12.185	2_39_92_436_2019-09-13 16:52:02.032774	0002	CA-318	2-39-92-436	America/Los_Angeles	000000558
372	5d914ca1f9af8b368992b7b7	0039	Fri, 13 Sep 2019 16:53:27 GMT	Fri, 13 Sep 2019 18:35:54 GMT	Fri, 13 Sep 2019 18:35:45 GMT	10.79	2_39_92_442_2019-09-13 16:53:26.697776	0002	CA-498	2-39-92-442	America/Los_Angeles	000002972
373	5d914ca1f9af8b368992b7b8	0039	Fri, 13 Sep 2019 17:13:21 GMT	Sat, 14 Sep 2019 01:19:35 GMT	Fri, 13 Sep 2019 18:28:56 GMT	4.04	2_39_123_23_2019-09-13 17:13:21.284577	0002	CA-313	2-39-123-23	America/Los_Angeles	000000567
374	5d914ca1f9af8b368992b7b9	0039	Fri, 13 Sep 2019 17:16:36 GMT	Sat, 14 Sep 2019 00:42:25 GMT	Fri, 13 Sep 2019 21:01:30 GMT	10.246	2_39_78_363_2019-09-13 17:16:35.825896	0002	CA-320	2-39-78-363	America/Los_Angeles	000001095
375	5d914ca1f9af8b368992b7ba	0039	Fri, 13 Sep 2019 17:25:28 GMT	Sat, 14 Sep 2019 01:49:12 GMT	Fri, 13 Sep 2019 18:48:59 GMT	8.191	2_39_79_382_2019-09-13 17:25:27.604341	0002	CA-491	2-39-79-382	America/Los_Angeles	000000697
376	5d914ca1f9af8b368992b7bb	0039	Fri, 13 Sep 2019 17:31:36 GMT	Sat, 14 Sep 2019 00:14:00 GMT	Fri, 13 Sep 2019 19:22:23 GMT	5.95	2_39_79_376_2019-09-13 17:31:35.916946	0002	CA-324	2-39-79-376	America/Los_Angeles	000001083
377	5d914ca1f9af8b368992b7bc	0039	Fri, 13 Sep 2019 17:31:44 GMT	Sat, 14 Sep 2019 08:09:08 GMT	Sat, 14 Sep 2019 06:25:23 GMT	10.666	2_39_78_365_2019-09-13 17:31:43.786735	0002	CA-321	2-39-78-365	America/Los_Angeles	000002170
378	5d914ca1f9af8b368992b7bd	0039	Fri, 13 Sep 2019 18:06:01 GMT	Sat, 14 Sep 2019 00:12:43 GMT	Fri, 13 Sep 2019 20:02:48 GMT	5.939	2_39_124_22_2019-09-13 18:06:00.713072	0002	CA-312	2-39-124-22	America/Los_Angeles	000001366
379	5d914ca1f9af8b368992b7be	0039	Fri, 13 Sep 2019 18:42:23 GMT	Sat, 14 Sep 2019 00:16:44 GMT	Sat, 14 Sep 2019 00:17:43 GMT	10.569	2_39_78_362_2019-09-13 18:41:52.488713	0002	CA-496	2-39-78-362	America/Los_Angeles	000000559
380	5d914ca1f9af8b368992b7bf	0039	Fri, 13 Sep 2019 18:45:15 GMT	Fri, 13 Sep 2019 23:35:17 GMT	Fri, 13 Sep 2019 21:26:44 GMT	16.191	2_39_95_444_2019-09-13 18:45:14.699821	0002	CA-497	2-39-95-444	America/Los_Angeles	000000832
381	5d914ca1f9af8b368992b7c0	0039	Fri, 13 Sep 2019 18:54:29 GMT	Fri, 13 Sep 2019 22:26:22 GMT	Fri, 13 Sep 2019 22:26:18 GMT	21.288	2_39_92_442_2019-09-13 18:54:29.056626	0002	CA-498	2-39-92-442	America/Los_Angeles	000000850
382	5d914ca1f9af8b368992b7c1	0039	Fri, 13 Sep 2019 19:13:50 GMT	Sat, 14 Sep 2019 05:08:38 GMT	Sat, 14 Sep 2019 00:06:17 GMT	16.78	2_39_91_441_2019-09-13 19:13:50.329890	0002	CA-499	2-39-91-441	America/Los_Angeles	000000676
383	5d914ca1f9af8b368992b7c2	0039	Fri, 13 Sep 2019 19:21:35 GMT	Sat, 14 Sep 2019 02:07:40 GMT	Fri, 13 Sep 2019 20:14:14 GMT	2.402	2_39_88_24_2019-09-13 19:21:35.158929	0002	CA-314	2-39-88-24	America/Los_Angeles	000000891
384	5d914ca1f9af8b368992b7c3	0039	Fri, 13 Sep 2019 19:51:56 GMT	Fri, 13 Sep 2019 22:47:45 GMT	Fri, 13 Sep 2019 20:55:34 GMT	2.68	2_39_129_17_2019-09-13 19:51:55.936025	0002	CA-307	2-39-129-17	America/Los_Angeles	000000560
385	5d914ca1f9af8b368992b7c4	0039	Fri, 13 Sep 2019 20:23:04 GMT	Sat, 14 Sep 2019 00:33:21 GMT	Fri, 13 Sep 2019 23:30:44 GMT	1.955	2_39_78_366_2019-09-13 20:23:03.554458	0002	CA-323	2-39-78-366	America/Los_Angeles	000000562
386	5d914ca1f9af8b368992b7c5	0039	Fri, 13 Sep 2019 22:07:21 GMT	Fri, 13 Sep 2019 23:15:45 GMT	Fri, 13 Sep 2019 23:15:40 GMT	4.356	2_39_79_378_2019-09-13 22:07:20.550550	0002	CA-326	2-39-79-378	America/Los_Angeles	000000438
387	5d914ca1f9af8b368992b7c6	0039	Fri, 13 Sep 2019 22:45:50 GMT	Sat, 14 Sep 2019 00:00:18 GMT	Sat, 14 Sep 2019 00:00:10 GMT	4.266	2_39_130_31_2019-09-13 22:45:49.641676	0002	CA-306	2-39-130-31	America/Los_Angeles	000000365
388	5d914ca1f9af8b368992b7c7	0039	Sat, 14 Sep 2019 00:22:41 GMT	Sat, 14 Sep 2019 00:54:24 GMT	Sat, 14 Sep 2019 00:52:53 GMT	0.907	2_39_139_28_2019-09-14 00:22:41.478322	0002	CA-303	2-39-139-28	America/Los_Angeles
389	5d914ca1f9af8b368992b7c8	0039	Sat, 14 Sep 2019 00:39:08 GMT	Sat, 14 Sep 2019 03:50:28 GMT	Sat, 14 Sep 2019 03:50:23 GMT	11.217	2_39_131_30_2019-09-14 00:39:07.838050	0002	CA-305	2-39-131-30	America/Los_Angeles	000001820
390	5d914ca1f9af8b368992b7c9	0039	Sat, 14 Sep 2019 00:58:21 GMT	Sat, 14 Sep 2019 03:50:50 GMT	Sat, 14 Sep 2019 01:28:33 GMT	0.856	2_39_138_29_2019-09-14 00:58:20.870636	0002	CA-304	2-39-138-29	America/Los_Angeles
391	5d914ca1f9af8b368992b7ca	0039	Sat, 14 Sep 2019 03:30:56 GMT	Sat, 14 Sep 2019 03:52:25 GMT	Sat, 14 Sep 2019 03:52:20 GMT	2.362	2_39_130_31_2019-09-14 03:30:56.211569	0002	CA-306	2-39-130-31	America/Los_Angeles	000000313
392	5d914ca1f9af8b368992b7cb	0039	Sat, 14 Sep 2019 05:47:10 GMT	Sat, 14 Sep 2019 18:34:10 GMT	Sat, 14 Sep 2019 13:25:48 GMT	43.094	2_39_128_18_2019-09-14 05:46:56.104204	0002	CA-308	2-39-128-18	America/Los_Angeles	000003590
393	5d929e0ff9af8b3a4459dfb3	0039	Sat, 14 Sep 2019 09:22:41 GMT	Sat, 14 Sep 2019 23:34:39 GMT	Sat, 14 Sep 2019 16:36:13 GMT	44.831	2_39_139_28_2019-09-14 09:22:40.632832	0002	CA-303	2-39-139-28	America/Los_Angeles	000000067
394	5d929e0ff9af8b3a4459dfb4	0039	Sat, 14 Sep 2019 15:07:40 GMT	Sat, 14 Sep 2019 16:59:59 GMT	Sat, 14 Sep 2019 16:15:50 GMT	5.905	2_39_131_30_2019-09-14 15:07:30.391181	0002	CA-305	2-39-131-30	America/Los_Angeles	000003123
395	5d929e0ff9af8b3a4459dfb5	0039	Sat, 14 Sep 2019 17:18:58 GMT	Sat, 14 Sep 2019 19:24:25 GMT	Sat, 14 Sep 2019 19:24:20 GMT	14.419	2_39_131_30_2019-09-14 17:18:57.529476	0002	CA-305	2-39-131-30	America/Los_Angeles	000001133
396	5d929e0ff9af8b3a4459dfb6	0039	Sat, 14 Sep 2019 17:57:00 GMT	Sat, 14 Sep 2019 23:18:06 GMT	Sat, 14 Sep 2019 20:50:23 GMT	15.994	2_39_129_17_2019-09-14 17:56:59.682185	0002	CA-307	2-39-129-17	America/Los_Angeles	000000291
397	5d929e0ff9af8b3a4459dfb7	0039	Sat, 14 Sep 2019 19:04:07 GMT	Sun, 15 Sep 2019 01:10:55 GMT	Sat, 14 Sep 2019 23:01:39 GMT	12.16	2_39_78_366_2019-09-14 19:04:07.055879	0002	CA-323	2-39-78-366	America/Los_Angeles	000002170
398	5d929e0ff9af8b3a4459dfb8	0039	Sat, 14 Sep 2019 21:54:12 GMT	Sun, 15 Sep 2019 00:42:56 GMT	Sun, 15 Sep 2019 00:42:51 GMT	18.88	2_39_138_29_2019-09-14 21:54:11.555815	0002	CA-304	2-39-138-29	America/Los_Angeles	000000818
399	5d929e0ff9af8b3a4459dfb9	0039	Sat, 14 Sep 2019 22:29:29 GMT	Sun, 15 Sep 2019 00:03:56 GMT	Sun, 15 Sep 2019 00:03:52 GMT	5.28	2_39_131_30_2019-09-14 22:29:29.303497	0002	CA-305	2-39-131-30	America/Los_Angeles	000001410
400	5d929e0ff9af8b3a4459dfba	0039	Sun, 15 Sep 2019 01:48:55 GMT	Sun, 15 Sep 2019 04:42:22 GMT	Sun, 15 Sep 2019 04:35:24 GMT	16.583	2_39_125_21_2019-09-15 01:48:54.811945	0002	CA-311	2-39-125-21	America/Los_Angeles	000001099
401	5d929e0ff9af8b3a4459dfbb	0039	Sun, 15 Sep 2019 02:25:25 GMT	Sun, 15 Sep 2019 16:03:07 GMT	Sun, 15 Sep 2019 06:23:02 GMT	13.613	2_39_139_28_2019-09-15 02:25:25.235542	0002	CA-303	2-39-139-28	America/Los_Angeles	000001726
402	5d93ef8df9af8b40f7b7caf8	0039	Sun, 15 Sep 2019 16:04:49 GMT	Sun, 15 Sep 2019 17:58:46 GMT	Sun, 15 Sep 2019 17:50:05 GMT	5.88	2_39_131_30_2019-09-15 16:04:48.970007	0002	CA-305	2-39-131-30	America/Los_Angeles	000000838
403	5d93ef8df9af8b40f7b7caf9	0039	Sun, 15 Sep 2019 19:07:52 GMT	Mon, 16 Sep 2019 01:29:08 GMT	Mon, 16 Sep 2019 01:11:15 GMT	37.424	2_39_139_28_2019-09-15 19:07:51.930103	0002	CA-303	2-39-139-28	America/Los_Angeles	000000489
404	5d93ef8df9af8b40f7b7cafa	0039	Sun, 15 Sep 2019 19:46:49 GMT	Sun, 15 Sep 2019 20:11:58 GMT	Sun, 15 Sep 2019 20:11:53 GMT	2.38	2_39_131_30_2019-09-15 19:46:48.557193	0002	CA-305	2-39-131-30	America/Los_Angeles	000001133
405	5d93ef8df9af8b40f7b7cafb	0039	Sun, 15 Sep 2019 20:41:37 GMT	Sun, 15 Sep 2019 20:59:29 GMT	Sun, 15 Sep 2019 20:59:24 GMT	0.513	2_39_127_19_2019-09-15 20:41:36.946876	0002	CA-309	2-39-127-19	America/Los_Angeles
406	5d93ef8df9af8b40f7b7cafc	0039	Sun, 15 Sep 2019 21:19:44 GMT	Sun, 15 Sep 2019 23:29:15 GMT	Sun, 15 Sep 2019 22:04:15 GMT	1.868	2_39_123_23_2019-09-15 21:19:43.928915	0002	CA-313	2-39-123-23	America/Los_Angeles	000001746
407	5d93ef8df9af8b40f7b7cafd	0039	Sun, 15 Sep 2019 21:57:25 GMT	Sun, 15 Sep 2019 22:39:12 GMT	Sun, 15 Sep 2019 22:28:05 GMT	0.7175574999999998	2_39_138_29_2019-09-15 21:57:25.352075	0002	CA-304	2-39-138-29	America/Los_Angeles
408	5d93ef8df9af8b40f7b7cafe	0039	Sun, 15 Sep 2019 22:54:00 GMT	Mon, 16 Sep 2019 00:46:14 GMT	Mon, 16 Sep 2019 00:43:16 GMT	10.984	2_39_131_30_2019-09-15 22:53:48.466710	0002	CA-305	2-39-131-30	America/Los_Angeles	000003271
409	5d93ef8df9af8b40f7b7caff	0039	Mon, 16 Sep 2019 04:15:14 GMT	Mon, 16 Sep 2019 06:21:16 GMT	Mon, 16 Sep 2019 06:21:11 GMT	7.032	2_39_139_28_2019-09-16 04:15:14.006767	0002	CA-303	2-39-139-28	America/Los_Angeles	000000781
410	5d954125f9af8b4500d3bc5a	0039	Mon, 16 Sep 2019 13:12:19 GMT	Mon, 16 Sep 2019 14:35:48 GMT	Mon, 16 Sep 2019 14:35:43 GMT	4.38	2_39_89_25_2019-09-16 13:12:19.014829	0002	CA-315	2-39-89-25	America/Los_Angeles	000000743
411	5d954125f9af8b4500d3bc5b	0039	Mon, 16 Sep 2019 13:55:08 GMT	Mon, 16 Sep 2019 15:34:27 GMT	Mon, 16 Sep 2019 14:25:44 GMT	0.893	2_39_139_567_2019-09-16 13:55:08.397527	0002	CA-513	2-39-139-567	America/Los_Angeles
412	5d954125f9af8b4500d3bc5c	0039	Mon, 16 Sep 2019 15:01:46 GMT	Tue, 17 Sep 2019 01:28:24 GMT	Mon, 16 Sep 2019 17:03:47 GMT	6.485	2_39_79_383_2019-09-16 15:01:45.966775	0002	CA-492	2-39-79-383	America/Los_Angeles	000001164
413	5d954125f9af8b4500d3bc5d	0039	Mon, 16 Sep 2019 15:17:35 GMT	Mon, 16 Sep 2019 23:46:53 GMT	Mon, 16 Sep 2019 23:46:47 GMT	29.341	2_39_78_366_2019-09-16 15:17:35.166170	0002	CA-323	2-39-78-366	America/Los_Angeles	000000569
414	5d954125f9af8b4500d3bc5e	0039	Mon, 16 Sep 2019 15:28:12 GMT	Tue, 17 Sep 2019 02:00:21 GMT	Mon, 16 Sep 2019 16:37:56 GMT	3.695	2_39_79_380_2019-09-16 15:28:11.903843	0002	CA-489	2-39-79-380	America/Los_Angeles	000001410
415	5d954125f9af8b4500d3bc5f	0039	Mon, 16 Sep 2019 15:33:10 GMT	Tue, 17 Sep 2019 00:10:27 GMT	Mon, 16 Sep 2019 16:46:23 GMT	3.533	2_39_139_28_2019-09-16 15:33:09.848233	0002	CA-303	2-39-139-28	America/Los_Angeles	000001366
416	5d954125f9af8b4500d3bc60	0039	Mon, 16 Sep 2019 15:35:00 GMT	Mon, 16 Sep 2019 15:45:40 GMT	Mon, 16 Sep 2019 15:45:34 GMT	1.009	2_39_78_361_2019-09-16 15:34:59.884568	0002	CA-493	2-39-78-361	America/Los_Angeles	000001470
417	5d954125f9af8b4500d3bc61	0039	Mon, 16 Sep 2019 15:41:27 GMT	Tue, 17 Sep 2019 00:51:11 GMT	Mon, 16 Sep 2019 19:52:12 GMT	13.999	2_39_131_30_2019-09-16 15:41:26.637052	0002	CA-305	2-39-131-30	America/Los_Angeles	000000712
418	5d954125f9af8b4500d3bc62	0039	Mon, 16 Sep 2019 15:43:31 GMT	Mon, 16 Sep 2019 19:39:18 GMT	Mon, 16 Sep 2019 17:04:02 GMT	4.322	2_39_127_19_2019-09-16 15:43:31.015816	0002	CA-309	2-39-127-19	America/Los_Angeles	000000562
419	5d954125f9af8b4500d3bc63	0039	Mon, 16 Sep 2019 15:59:19 GMT	Mon, 16 Sep 2019 23:40:33 GMT	Mon, 16 Sep 2019 23:40:27 GMT	20.011	2_39_78_364_2019-09-16 15:59:19.035473	0002	CA-495	2-39-78-364	America/Los_Angeles	000000564
420	5d954125f9af8b4500d3bc64	0039	Mon, 16 Sep 2019 16:17:33 GMT	Mon, 16 Sep 2019 23:29:54 GMT	Mon, 16 Sep 2019 17:49:25 GMT	8.237	2_39_79_379_2019-09-16 16:17:33.183276	0002	CA-327	2-39-79-379	America/Los_Angeles	000001095
421	5d954125f9af8b4500d3bc65	0039	Mon, 16 Sep 2019 16:20:36 GMT	Mon, 16 Sep 2019 16:58:53 GMT	Mon, 16 Sep 2019 16:59:51 GMT	0.895	2_39_78_361_2019-09-16 16:20:35.826151	0002	CA-493	2-39-78-361	America/Los_Angeles
422	5d954125f9af8b4500d3bc66	0039	Mon, 16 Sep 2019 16:38:43 GMT	Tue, 17 Sep 2019 00:25:10 GMT	Mon, 16 Sep 2019 18:39:37 GMT	6.012	2_39_91_437_2019-09-16 16:38:42.929645	0002	CA-317	2-39-91-437	America/Los_Angeles	000001222
423	5d954125f9af8b4500d3bc67	0039	Mon, 16 Sep 2019 16:43:15 GMT	Mon, 16 Sep 2019 21:18:07 GMT	Mon, 16 Sep 2019 21:17:51 GMT	4.748	2_39_79_377_2019-09-16 16:43:15.234700	0002	CA-325	2-39-79-377	America/Los_Angeles	000001083
424	5d954125f9af8b4500d3bc68	0039	Mon, 16 Sep 2019 16:54:54 GMT	Tue, 17 Sep 2019 02:07:57 GMT	Tue, 17 Sep 2019 02:07:51 GMT	25.79	2_39_78_365_2019-09-16 16:54:53.958937	0002	CA-321	2-39-78-365	America/Los_Angeles	000000248
425	5d954125f9af8b4500d3bc69	0039	Mon, 16 Sep 2019 16:55:47 GMT	Mon, 16 Sep 2019 21:44:58 GMT	Mon, 16 Sep 2019 21:35:30 GMT	15.903	2_39_95_444_2019-09-16 16:55:46.935050	0002	CA-497	2-39-95-444	America/Los_Angeles	000001526
426	5d954125f9af8b4500d3bc6a	0039	Mon, 16 Sep 2019 17:00:04 GMT	Tue, 17 Sep 2019 00:20:31 GMT	Tue, 17 Sep 2019 00:20:28 GMT	16.407	2_39_78_361_2019-09-16 17:00:03.860701	0002	CA-493	2-39-78-361	America/Los_Angeles	000001470
427	5d954125f9af8b4500d3bc6b	0039	Mon, 16 Sep 2019 17:02:49 GMT	Mon, 16 Sep 2019 17:21:23 GMT	Mon, 16 Sep 2019 17:21:18 GMT	2.04	2_39_78_360_2019-09-16 17:02:48.416366	0002	CA-322	2-39-78-360	America/Los_Angeles	000000558
428	5d954125f9af8b4500d3bc6c	0039	Mon, 16 Sep 2019 17:14:30 GMT	Tue, 17 Sep 2019 01:23:29 GMT	Tue, 17 Sep 2019 01:23:24 GMT	17.353	2_39_95_27_2019-09-16 17:14:30.164295	0002	CA-319	2-39-95-27	America/Los_Angeles	000002961
429	5d954125f9af8b4500d3bc6d	0039	Mon, 16 Sep 2019 17:27:14 GMT	Mon, 16 Sep 2019 23:55:51 GMT	Mon, 16 Sep 2019 19:22:54 GMT	8.39	2_39_79_376_2019-09-16 17:27:14.289525	0002	CA-324	2-39-79-376	America/Los_Angeles	000000668
430	5d954125f9af8b4500d3bc6e	0039	Mon, 16 Sep 2019 17:28:20 GMT	Tue, 17 Sep 2019 00:39:26 GMT	Mon, 16 Sep 2019 18:57:27 GMT	4.431	2_39_89_25_2019-09-16 17:28:19.936298	0002	CA-315	2-39-89-25	America/Los_Angeles	000000743
431	5d954125f9af8b4500d3bc6f	0039	Mon, 16 Sep 2019 17:41:23 GMT	Tue, 17 Sep 2019 11:01:24 GMT	Mon, 16 Sep 2019 19:29:05 GMT	10.54	2_39_92_442_2019-09-16 17:41:22.681017	0002	CA-498	2-39-92-442	America/Los_Angeles	000000850
432	5d954125f9af8b4500d3bc70	0039	Mon, 16 Sep 2019 17:59:39 GMT	Mon, 16 Sep 2019 20:15:16 GMT	Mon, 16 Sep 2019 20:15:12 GMT	15.23	2_39_79_382_2019-09-16 17:59:38.774037	0002	CA-491	2-39-79-382	America/Los_Angeles	000001238
433	5d954125f9af8b4500d3bc71	0039	Mon, 16 Sep 2019 18:15:38 GMT	Tue, 17 Sep 2019 02:12:55 GMT	Mon, 16 Sep 2019 22:46:08 GMT	13.437	2_39_78_360_2019-09-16 18:15:36.407863	0002	CA-322	2-39-78-360	America/Los_Angeles	000000558
434	5d954125f9af8b4500d3bc72	0039	Mon, 16 Sep 2019 18:34:13 GMT	Tue, 17 Sep 2019 00:14:13 GMT	Mon, 16 Sep 2019 23:26:41 GMT	8.883	2_39_78_363_2019-09-16 18:34:13.163098	0002	CA-320	2-39-78-363	America/Los_Angeles	000000832
435	5d954125f9af8b4500d3bc73	0039	Mon, 16 Sep 2019 18:44:04 GMT	Tue, 17 Sep 2019 00:07:48 GMT	Mon, 16 Sep 2019 23:21:29 GMT	30.404	2_39_90_26_2019-09-16 18:44:03.950680	0002	CA-316	2-39-90-26	America/Los_Angeles	000001957
436	5d954125f9af8b4500d3bc74	0039	Mon, 16 Sep 2019 19:05:15 GMT	Mon, 16 Sep 2019 19:39:24 GMT	Mon, 16 Sep 2019 19:35:46 GMT	0.924	2_39_83_386_2019-09-16 19:05:14.521828	0002	CA-212	2-39-83-386	America/Los_Angeles
437	5d954125f9af8b4500d3bc75	0039	Mon, 16 Sep 2019 19:15:56 GMT	Mon, 16 Sep 2019 19:56:11 GMT	Mon, 16 Sep 2019 19:57:11 GMT	1.255	2_39_78_362_2019-09-16 19:15:55.763864	0002	CA-496	2-39-78-362	America/Los_Angeles	000001953
438	5d954125f9af8b4500d3bc76	0039	Mon, 16 Sep 2019 20:35:55 GMT	Tue, 17 Sep 2019 01:10:43 GMT	Mon, 16 Sep 2019 21:11:30 GMT	1.386	2_39_127_19_2019-09-16 20:35:55.325138	0002	CA-309	2-39-127-19	America/Los_Angeles	000000562
439	5d954125f9af8b4500d3bc77	0039	Mon, 16 Sep 2019 20:51:49 GMT	Tue, 17 Sep 2019 02:36:35 GMT	Tue, 17 Sep 2019 02:37:33 GMT	7.337	2_39_78_362_2019-09-16 20:51:49.362100	0002	CA-496	2-39-78-362	America/Los_Angeles	000001124
440	5d954125f9af8b4500d3bc78	0039	Mon, 16 Sep 2019 21:05:57 GMT	Fri, 20 Sep 2019 02:10:38 GMT	Mon, 16 Sep 2019 22:49:31 GMT	10.621	2_39_92_436_2019-09-16 21:05:56.917654	0002	CA-318	2-39-92-436	America/Los_Angeles	000000565
441	5d954125f9af8b4500d3bc79	0039	Mon, 16 Sep 2019 21:19:43 GMT	Mon, 16 Sep 2019 23:39:07 GMT	Mon, 16 Sep 2019 23:39:04 GMT	3.897	2_39_78_367_2019-09-16 21:19:42.759301	0002	CA-494	2-39-78-367	America/Los_Angeles	000001238
442	5d954125f9af8b4500d3bc7a	0039	Mon, 16 Sep 2019 23:52:08 GMT	Tue, 17 Sep 2019 01:00:23 GMT	Tue, 17 Sep 2019 01:00:14 GMT	3.727	2_39_130_31_2019-09-16 23:52:07.936837	0002	CA-306	2-39-130-31	America/Los_Angeles	000001161
443	5d954125f9af8b4500d3bc7b	0039	Mon, 16 Sep 2019 23:56:36 GMT	Tue, 17 Sep 2019 02:20:01 GMT	Tue, 17 Sep 2019 02:10:55 GMT	0.827	2_39_78_367_2019-09-16 23:56:36.105399	0002	CA-494	2-39-78-367	America/Los_Angeles
444	5d954125f9af8b4500d3bc7c	0039	Mon, 16 Sep 2019 23:59:08 GMT	Tue, 17 Sep 2019 04:44:23 GMT	Tue, 17 Sep 2019 04:41:33 GMT	15.915	2_39_126_20_2019-09-16 23:59:07.676465	0002	CA-310	2-39-126-20	America/Los_Angeles	000000838
445	5d954125f9af8b4500d3bc7d	0039	Tue, 17 Sep 2019 00:21:09 GMT	Tue, 17 Sep 2019 02:03:33 GMT	Tue, 17 Sep 2019 01:08:34 GMT	2.231	2_39_79_377_2019-09-17 00:21:09.269999	0002	CA-325	2-39-79-377	America/Los_Angeles	000001746
446	5d954125f9af8b4500d3bc7e	0039	Tue, 17 Sep 2019 00:33:51 GMT	Tue, 17 Sep 2019 02:04:09 GMT	Tue, 17 Sep 2019 02:04:01 GMT	5.066	2_39_79_382_2019-09-17 00:33:50.767164	0002	CA-491	2-39-79-382	America/Los_Angeles	000001524
447	5d954125f9af8b4500d3bc7f	0039	Tue, 17 Sep 2019 00:56:42 GMT	Tue, 17 Sep 2019 01:59:10 GMT	Tue, 17 Sep 2019 01:44:30 GMT	2.787	2_39_129_17_2019-09-17 00:56:42.122368	0002	CA-307	2-39-129-17	America/Los_Angeles	000001133
448	5d954125f9af8b4500d3bc80	0039	Tue, 17 Sep 2019 02:17:48 GMT	Tue, 17 Sep 2019 03:08:34 GMT	Tue, 17 Sep 2019 03:08:29 GMT	5.172	2_39_139_28_2019-09-17 02:17:47.664185	0002	CA-303	2-39-139-28	America/Los_Angeles	000001473
449	5d9692a3f9af8b492abf4920	0039	Tue, 17 Sep 2019 14:52:41 GMT	Wed, 18 Sep 2019 01:03:17 GMT	Tue, 17 Sep 2019 17:07:19 GMT	6.727	2_39_79_381_2019-09-17 14:52:27.218841	0002	CA-490	2-39-79-381	America/Los_Angeles	000003600
450	5d9692a3f9af8b492abf4921	0039	Tue, 17 Sep 2019 14:54:24 GMT	Wed, 18 Sep 2019 00:33:37 GMT	Tue, 17 Sep 2019 16:09:28 GMT	3.658	2_39_139_28_2019-09-17 14:54:24.272295	0002	CA-303	2-39-139-28	America/Los_Angeles	000001564
451	5d9692a3f9af8b492abf4922	0039	Tue, 17 Sep 2019 15:06:52 GMT	Wed, 18 Sep 2019 00:59:13 GMT	Tue, 17 Sep 2019 17:02:07 GMT	4.93	2_39_79_379_2019-09-17 15:06:51.877966	0002	CA-327	2-39-79-379	America/Los_Angeles	000000379
452	5d9692a3f9af8b492abf4923	0039	Tue, 17 Sep 2019 15:16:07 GMT	Wed, 18 Sep 2019 00:53:50 GMT	Tue, 17 Sep 2019 16:42:08 GMT	4.68	2_39_131_30_2019-09-17 15:16:07.431185	0002	CA-305	2-39-131-30	America/Los_Angeles	000000712
453	5d9692a3f9af8b492abf4924	0039	Tue, 17 Sep 2019 15:30:09 GMT	Wed, 18 Sep 2019 00:22:04 GMT	Wed, 18 Sep 2019 00:15:37 GMT	0.85	2_39_78_366_2019-09-17 15:30:09.223801	0002	CA-323	2-39-78-366	America/Los_Angeles
454	5d9692a3f9af8b492abf4925	0039	Tue, 17 Sep 2019 15:31:07 GMT	Wed, 18 Sep 2019 00:08:24 GMT	Tue, 17 Sep 2019 15:57:11 GMT	0.706	2_39_79_377_2019-09-17 15:31:06.823417	0002	CA-325	2-39-79-377	America/Los_Angeles
455	5d9692a3f9af8b492abf4926	0039	Tue, 17 Sep 2019 15:33:03 GMT	Tue, 17 Sep 2019 16:22:46 GMT	Tue, 17 Sep 2019 16:20:00 GMT	0.881	2_39_138_566_2019-09-17 15:33:02.627003	0002	CA-512	2-39-138-566	America/Los_Angeles
456	5d9692a3f9af8b492abf4927	0039	Tue, 17 Sep 2019 15:44:09 GMT	Wed, 18 Sep 2019 00:02:03 GMT	Tue, 17 Sep 2019 20:02:38 GMT	20.399	2_39_79_382_2019-09-17 15:44:09.408715	0002	CA-491	2-39-79-382	America/Los_Angeles	000001470
457	5d9692a3f9af8b492abf4928	0039	Tue, 17 Sep 2019 15:50:07 GMT	Thu, 19 Sep 2019 07:30:22 GMT	Tue, 17 Sep 2019 17:21:47 GMT	4.799	2_39_95_27_2019-09-17 15:50:06.546291	0002	CA-319	2-39-95-27	America/Los_Angeles	000001410
458	5d9692a3f9af8b492abf4929	0039	Tue, 17 Sep 2019 15:52:04 GMT	Wed, 18 Sep 2019 01:05:00 GMT	Tue, 17 Sep 2019 18:32:22 GMT	4.396	2_39_79_376_2019-09-17 15:52:03.819248	0002	CA-324	2-39-79-376	America/Los_Angeles	000002244
459	5d9692a3f9af8b492abf492a	0039	Tue, 17 Sep 2019 15:57:34 GMT	Wed, 18 Sep 2019 00:58:02 GMT	Tue, 17 Sep 2019 21:28:15 GMT	31.381	2_39_79_378_2019-09-17 15:57:33.842729	0002	CA-326	2-39-79-378	America/Los_Angeles	000000579
460	5d9692a3f9af8b492abf492b	0039	Tue, 17 Sep 2019 16:25:55 GMT	Tue, 17 Sep 2019 23:24:56 GMT	Tue, 17 Sep 2019 17:48:55 GMT	8.418	2_39_91_437_2019-09-17 16:25:41.814473	0002	CA-317	2-39-91-437	America/Los_Angeles	000002461
461	5d9692a3f9af8b492abf492c	0039	Tue, 17 Sep 2019 16:35:20 GMT	Wed, 18 Sep 2019 00:16:59 GMT	Tue, 17 Sep 2019 17:47:53 GMT	3.468	2_39_89_25_2019-09-17 16:35:19.599435	0002	CA-315	2-39-89-25	America/Los_Angeles	000000743
462	5d9692a3f9af8b492abf492d	0039	Tue, 17 Sep 2019 16:38:19 GMT	Wed, 18 Sep 2019 01:08:22 GMT	Tue, 17 Sep 2019 18:01:35 GMT	7.569	2_39_79_383_2019-09-17 16:38:18.792747	0002	CA-492	2-39-79-383	America/Los_Angeles	000001001
463	5d9692a3f9af8b492abf492e	0039	Tue, 17 Sep 2019 16:39:04 GMT	Tue, 17 Sep 2019 23:09:32 GMT	Tue, 17 Sep 2019 18:06:36 GMT	9.074	2_39_124_22_2019-09-17 16:39:03.975120	0002	CA-312	2-39-124-22	America/Los_Angeles	000001912
464	5d9692a3f9af8b492abf492f	0039	Tue, 17 Sep 2019 16:48:06 GMT	Tue, 17 Sep 2019 18:38:46 GMT	Tue, 17 Sep 2019 18:38:38 GMT	10.766	2_39_123_23_2019-09-17 16:48:06.050983	0002	CA-313	2-39-123-23	America/Los_Angeles	000003034
465	5d9692a3f9af8b492abf4930	0039	Tue, 17 Sep 2019 16:54:55 GMT	Wed, 18 Sep 2019 01:48:30 GMT	Tue, 17 Sep 2019 18:54:22 GMT	0.904	2_39_78_365_2019-09-17 16:54:54.679579	0002	CA-321	2-39-78-365	America/Los_Angeles
466	5d9692a3f9af8b492abf4931	0039	Tue, 17 Sep 2019 17:03:06 GMT	Wed, 18 Sep 2019 02:07:31 GMT	Tue, 17 Sep 2019 23:57:16 GMT	9.876	2_39_88_438_2019-09-17 17:03:05.940710	0002	CA-502	2-39-88-438	America/Los_Angeles	000000558
467	5d9692a3f9af8b492abf4932	0039	Tue, 17 Sep 2019 17:10:01 GMT	Tue, 17 Sep 2019 19:04:26 GMT	Tue, 17 Sep 2019 19:04:21 GMT	6.444	2_39_90_26_2019-09-17 17:10:00.883715	0002	CA-316	2-39-90-26	America/Los_Angeles	000000515
468	5d9692a3f9af8b492abf4933	0039	Tue, 17 Sep 2019 17:11:04 GMT	Wed, 18 Sep 2019 00:16:44 GMT	Tue, 17 Sep 2019 23:56:53 GMT	0.833	2_39_90_440_2019-09-17 17:11:03.791714	0002	CA-500	2-39-90-440	America/Los_Angeles
469	5d9692a3f9af8b492abf4934	0039	Tue, 17 Sep 2019 17:14:16 GMT	Tue, 17 Sep 2019 23:54:34 GMT	Tue, 17 Sep 2019 23:19:52 GMT	9.273	2_39_78_367_2019-09-17 17:14:16.148867	0002	CA-494	2-39-78-367	America/Los_Angeles	000001095
470	5d9692a3f9af8b492abf4935	0039	Tue, 17 Sep 2019 17:17:16 GMT	Wed, 18 Sep 2019 04:55:01 GMT	Wed, 18 Sep 2019 00:35:50 GMT	0.968	2_39_78_363_2019-09-17 17:17:15.538847	0002	CA-320	2-39-78-363	America/Los_Angeles
471	5d9692a3f9af8b492abf4936	0039	Tue, 17 Sep 2019 17:39:07 GMT	Tue, 17 Sep 2019 19:11:14 GMT	Tue, 17 Sep 2019 19:12:11 GMT	5.001	2_39_78_362_2019-09-17 17:39:06.859240	0002	CA-496	2-39-78-362	America/Los_Angeles	000003447
472	5d9692a3f9af8b492abf4937	0039	Tue, 17 Sep 2019 17:47:19 GMT	Tue, 17 Sep 2019 19:25:11 GMT	Tue, 17 Sep 2019 18:18:10 GMT	0.831	2_39_91_441_2019-09-17 17:47:18.960034	0002	CA-499	2-39-91-441	America/Los_Angeles
473	5d9692a3f9af8b492abf4938	0039	Tue, 17 Sep 2019 18:10:00 GMT	Wed, 18 Sep 2019 01:48:19 GMT	Tue, 17 Sep 2019 21:35:46 GMT	10.441	2_39_95_444_2019-09-17 18:10:00.196356	0002	CA-497	2-39-95-444	America/Los_Angeles	000000562
474	5d9692a3f9af8b492abf4939	0039	Tue, 17 Sep 2019 18:40:49 GMT	Wed, 18 Sep 2019 03:09:10 GMT	Tue, 17 Sep 2019 19:10:57 GMT	0.736	2_39_92_442_2019-09-17 18:40:48.722848	0002	CA-498	2-39-92-442	America/Los_Angeles
475	5d9692a3f9af8b492abf493a	0039	Tue, 17 Sep 2019 19:44:49 GMT	Tue, 17 Sep 2019 23:26:33 GMT	Tue, 17 Sep 2019 20:16:04 GMT	0.86	2_39_91_441_2019-09-17 19:44:48.922423	0002	CA-499	2-39-91-441	America/Los_Angeles
476	5d9692a3f9af8b492abf493b	0039	Tue, 17 Sep 2019 19:48:35 GMT	Tue, 17 Sep 2019 22:56:45 GMT	Tue, 17 Sep 2019 20:47:49 GMT	2.043	2_39_127_19_2019-09-17 19:48:34.738938	0002	CA-309	2-39-127-19	America/Los_Angeles	000000560
477	5d9692a3f9af8b492abf493c	0039	Tue, 17 Sep 2019 20:04:04 GMT	Tue, 17 Sep 2019 20:46:06 GMT	Tue, 17 Sep 2019 20:47:04 GMT	0.883	2_39_90_26_2019-09-17 20:04:03.906104	0002	CA-316	2-39-90-26	America/Los_Angeles
478	5d9692a3f9af8b492abf493d	0039	Tue, 17 Sep 2019 20:06:07 GMT	Wed, 18 Sep 2019 02:20:13 GMT	Tue, 17 Sep 2019 22:05:23 GMT	6.622	2_39_88_24_2019-09-17 20:06:06.743808	0002	CA-314	2-39-88-24	America/Los_Angeles	000001124
479	5d9692a3f9af8b492abf493e	0039	Tue, 17 Sep 2019 21:11:43 GMT	Wed, 18 Sep 2019 00:29:56 GMT	Tue, 17 Sep 2019 22:42:09 GMT	4.993	2_39_90_26_2019-09-17 21:11:43.077956	0002	CA-316	2-39-90-26	America/Los_Angeles	000000515
480	5d9692a3f9af8b492abf493f	0039	Tue, 17 Sep 2019 21:53:50 GMT	Tue, 17 Sep 2019 23:08:03 GMT	Tue, 17 Sep 2019 22:24:18 GMT	0.885	2_39_123_23_2019-09-17 21:53:50.063681	0002	CA-313	2-39-123-23	America/Los_Angeles
481	5d9692a3f9af8b492abf4940	0039	Tue, 17 Sep 2019 22:12:29 GMT	Tue, 17 Sep 2019 23:02:54 GMT	Tue, 17 Sep 2019 23:02:52 GMT	0.971	2_39_78_361_2019-09-17 22:12:29.177493	0002	CA-493	2-39-78-361	America/Los_Angeles
482	5d9692a3f9af8b492abf4941	0039	Tue, 17 Sep 2019 22:59:37 GMT	Wed, 18 Sep 2019 00:56:47 GMT	Wed, 18 Sep 2019 00:31:25 GMT	10.036	2_39_125_21_2019-09-17 22:59:37.475563	0002	CA-311	2-39-125-21	America/Los_Angeles	000002950
483	5d9692a3f9af8b492abf4942	0039	Tue, 17 Sep 2019 23:09:55 GMT	Wed, 18 Sep 2019 00:15:41 GMT	Wed, 18 Sep 2019 00:15:35 GMT	7.307	2_39_130_31_2019-09-17 23:09:55.017425	0002	CA-306	2-39-130-31	America/Los_Angeles	000000818
484	5d9692a3f9af8b492abf4943	0039	Tue, 17 Sep 2019 23:14:51 GMT	Wed, 18 Sep 2019 04:04:14 GMT	Wed, 18 Sep 2019 03:59:43 GMT	15.921	2_39_124_22_2019-09-17 23:14:50.829992	0002	CA-312	2-39-124-22	America/Los_Angeles	000000838
485	5d9692a3f9af8b492abf4944	0039	Tue, 17 Sep 2019 23:50:18 GMT	Wed, 18 Sep 2019 02:59:01 GMT	Wed, 18 Sep 2019 01:59:45 GMT	0.825	2_39_78_360_2019-09-17 23:50:17.765345	0002	CA-322	2-39-78-360	America/Los_Angeles
486	5d97e41ff9af8b4d3988f057	0039	Wed, 18 Sep 2019 12:06:28 GMT	Wed, 18 Sep 2019 16:17:49 GMT	Wed, 18 Sep 2019 12:51:50 GMT	4.614	2_39_79_383_2019-09-18 12:06:28.137942	0002	CA-492	2-39-79-383	America/Los_Angeles	000000850
487	5d97e41ff9af8b4d3988f058	0039	Wed, 18 Sep 2019 15:08:32 GMT	Wed, 18 Sep 2019 20:59:37 GMT	Wed, 18 Sep 2019 17:52:29 GMT	13.991	2_39_78_366_2019-09-18 15:08:32.144230	0002	CA-323	2-39-78-366	America/Los_Angeles	000000569
488	5d97e41ff9af8b4d3988f059	0039	Wed, 18 Sep 2019 15:31:51 GMT	Wed, 18 Sep 2019 18:37:55 GMT	Wed, 18 Sep 2019 15:56:36 GMT	0.854	2_39_138_29_2019-09-18 15:31:51.131652	0002	CA-304	2-39-138-29	America/Los_Angeles	000001366
489	5d97e41ff9af8b4d3988f05a	0039	Wed, 18 Sep 2019 15:34:58 GMT	Wed, 18 Sep 2019 20:38:15 GMT	Wed, 18 Sep 2019 20:38:13 GMT	10.582	2_39_79_381_2019-09-18 15:34:46.045399	0002	CA-490	2-39-79-381	America/Los_Angeles	000002743
490	5d97e41ff9af8b4d3988f05b	0039	Wed, 18 Sep 2019 15:39:31 GMT	Thu, 19 Sep 2019 01:36:48 GMT	Wed, 18 Sep 2019 17:05:41 GMT	4.639	2_39_139_28_2019-09-18 15:39:31.041001	0002	CA-303	2-39-139-28	America/Los_Angeles	000000562
491	5d97e41ff9af8b4d3988f05c	0039	Wed, 18 Sep 2019 15:45:41 GMT	Thu, 19 Sep 2019 00:29:39 GMT	Wed, 18 Sep 2019 20:21:48 GMT	12.909	2_39_78_364_2019-09-18 15:45:40.922215	0002	CA-495	2-39-78-364	America/Los_Angeles	000000632
492	5d97e41ff9af8b4d3988f05d	0039	Wed, 18 Sep 2019 15:45:52 GMT	Thu, 19 Sep 2019 00:04:03 GMT	Thu, 19 Sep 2019 00:05:00 GMT	9.436	2_39_78_362_2019-09-18 15:45:51.669705	0002	CA-496	2-39-78-362	America/Los_Angeles	000001470
493	5d97e41ff9af8b4d3988f05e	0039	Wed, 18 Sep 2019 15:51:58 GMT	Wed, 18 Sep 2019 20:14:45 GMT	Wed, 18 Sep 2019 17:12:21 GMT	7.77	2_39_89_25_2019-09-18 15:51:58.224385	0002	CA-315	2-39-89-25	America/Los_Angeles	000000431
494	5d97e41ff9af8b4d3988f05f	0039	Wed, 18 Sep 2019 15:54:04 GMT	Thu, 19 Sep 2019 00:38:27 GMT	Wed, 18 Sep 2019 17:18:47 GMT	4.552	2_39_131_30_2019-09-18 15:54:04.091354	0002	CA-305	2-39-131-30	America/Los_Angeles	000000712
495	5d97e41ff9af8b4d3988f060	0039	Wed, 18 Sep 2019 15:54:48 GMT	Wed, 18 Sep 2019 23:59:54 GMT	Wed, 18 Sep 2019 19:03:17 GMT	10.902	2_39_129_17_2019-09-18 15:54:47.544990	0002	CA-307	2-39-129-17	America/Los_Angeles	000000734
496	5d97e41ff9af8b4d3988f061	0039	Wed, 18 Sep 2019 16:14:39 GMT	Wed, 18 Sep 2019 17:46:22 GMT	Wed, 18 Sep 2019 17:46:21 GMT	5.09	2_39_78_365_2019-09-18 16:14:38.744474	0002	CA-321	2-39-78-365	America/Los_Angeles	000001137
497	5d97e41ff9af8b4d3988f062	0039	Wed, 18 Sep 2019 16:15:43 GMT	Thu, 19 Sep 2019 00:35:39 GMT	Wed, 18 Sep 2019 17:33:43 GMT	3.832	2_39_90_440_2019-09-18 16:15:42.661140	0002	CA-500	2-39-90-440	America/Los_Angeles	000000743
498	5d97e41ff9af8b4d3988f063	0039	Wed, 18 Sep 2019 16:17:22 GMT	Wed, 18 Sep 2019 20:50:36 GMT	Wed, 18 Sep 2019 18:34:34 GMT	14.241	2_39_92_442_2019-09-18 16:17:22.097054	0002	CA-498	2-39-92-442	America/Los_Angeles	000000564
499	5d97e41ff9af8b4d3988f064	0039	Wed, 18 Sep 2019 16:34:40 GMT	Thu, 19 Sep 2019 01:13:31 GMT	Wed, 18 Sep 2019 23:47:52 GMT	15.892	2_39_79_377_2019-09-18 16:34:39.854334	0002	CA-325	2-39-79-377	America/Los_Angeles	000000714
500	5d97e41ff9af8b4d3988f065	0039	Wed, 18 Sep 2019 16:44:10 GMT	Thu, 19 Sep 2019 01:28:02 GMT	Wed, 18 Sep 2019 17:58:50 GMT	3.976	2_39_123_23_2019-09-18 16:44:10.022151	0002	CA-313	2-39-123-23	America/Los_Angeles	000000567
501	5d97e41ff9af8b4d3988f066	0039	Wed, 18 Sep 2019 16:55:04 GMT	Thu, 19 Sep 2019 01:39:03 GMT	Wed, 18 Sep 2019 17:50:34 GMT	2.765	2_39_91_437_2019-09-18 16:55:04.336219	0002	CA-317	2-39-91-437	America/Los_Angeles	000002170
502	5d97e41ff9af8b4d3988f067	0039	Wed, 18 Sep 2019 16:56:16 GMT	Thu, 19 Sep 2019 01:20:25 GMT	Thu, 19 Sep 2019 01:20:17 GMT	9.361	2_39_79_379_2019-09-18 16:56:16.437719	0002	CA-327	2-39-79-379	America/Los_Angeles	000001095
503	5d97e41ff9af8b4d3988f068	0039	Wed, 18 Sep 2019 17:10:33 GMT	Wed, 18 Sep 2019 18:44:56 GMT	Wed, 18 Sep 2019 17:38:39 GMT	0.606	2_39_131_565_2019-09-18 17:10:32.987965	0002	CA-511	2-39-131-565	America/Los_Angeles
504	5d97e41ff9af8b4d3988f069	0039	Wed, 18 Sep 2019 17:31:44 GMT	Wed, 18 Sep 2019 23:14:31 GMT	Wed, 18 Sep 2019 20:59:12 GMT	10.878	2_39_88_438_2019-09-18 17:31:44.148744	0002	CA-502	2-39-88-438	America/Los_Angeles	000003447
505	5d97e41ff9af8b4d3988f06a	0039	Wed, 18 Sep 2019 17:34:23 GMT	Thu, 19 Sep 2019 04:35:38 GMT	Wed, 18 Sep 2019 23:26:52 GMT	7.196	2_39_79_376_2019-09-18 17:34:22.787079	0002	CA-324	2-39-79-376	America/Los_Angeles	000000676
506	5d97e41ff9af8b4d3988f06b	0039	Wed, 18 Sep 2019 17:35:03 GMT	Thu, 19 Sep 2019 02:13:13 GMT	Wed, 18 Sep 2019 19:47:23 GMT	12.323	2_39_78_363_2019-09-18 17:35:02.658397	0002	CA-320	2-39-78-363	America/Los_Angeles	000000558
507	5d97e41ff9af8b4d3988f06c	0039	Wed, 18 Sep 2019 17:40:38 GMT	Thu, 19 Sep 2019 00:46:10 GMT	Wed, 18 Sep 2019 18:22:12 GMT	1.768	2_39_88_24_2019-09-18 17:40:38.236037	0002	CA-314	2-39-88-24	America/Los_Angeles	000000891
508	5d97e41ff9af8b4d3988f06d	0039	Wed, 18 Sep 2019 17:53:18 GMT	Wed, 18 Sep 2019 19:29:59 GMT	Wed, 18 Sep 2019 18:24:00 GMT	0.853	2_39_78_365_2019-09-18 17:53:17.538521	0002	CA-321	2-39-78-365	America/Los_Angeles
509	5d97e41ff9af8b4d3988f06e	0039	Wed, 18 Sep 2019 18:33:47 GMT	Thu, 19 Sep 2019 00:15:56 GMT	Wed, 18 Sep 2019 20:47:08 GMT	7.492	2_39_78_360_2019-09-18 18:33:47.255948	0002	CA-322	2-39-78-360	America/Los_Angeles	000000515
510	5d97e41ff9af8b4d3988f06f	0039	Wed, 18 Sep 2019 18:38:39 GMT	Thu, 19 Sep 2019 00:09:05 GMT	Wed, 18 Sep 2019 22:55:15 GMT	20.574	2_39_79_380_2019-09-18 18:38:38.902832	0002	CA-489	2-39-79-380	America/Los_Angeles	000000832
511	5d97e41ff9af8b4d3988f070	0039	Wed, 18 Sep 2019 18:39:28 GMT	Wed, 18 Sep 2019 21:36:30 GMT	Wed, 18 Sep 2019 21:36:29 GMT	11.544	2_39_78_361_2019-09-18 18:39:27.960651	0002	CA-493	2-39-78-361	America/Los_Angeles	000001039
512	5d97e41ff9af8b4d3988f071	0039	Wed, 18 Sep 2019 18:59:19 GMT	Wed, 18 Sep 2019 23:06:55 GMT	Wed, 18 Sep 2019 20:46:33 GMT	0.753	2_39_91_441_2019-09-18 18:59:59.675622	0002	CA-499	2-39-91-441	America/Los_Angeles
513	5d97e41ff9af8b4d3988f072	0039	Wed, 18 Sep 2019 19:31:21 GMT	Wed, 18 Sep 2019 20:23:33 GMT	Wed, 18 Sep 2019 20:10:10 GMT	0.859	2_39_78_365_2019-09-18 19:31:20.794518	0002	CA-321	2-39-78-365	America/Los_Angeles
514	5d97e41ff9af8b4d3988f073	0039	Wed, 18 Sep 2019 19:48:39 GMT	Wed, 18 Sep 2019 22:50:50 GMT	Wed, 18 Sep 2019 21:54:20 GMT	6.636	2_39_79_383_2019-09-18 19:48:38.514131	0002	CA-492	2-39-79-383	America/Los_Angeles	000001124
515	5d97e41ff9af8b4d3988f074	0039	Wed, 18 Sep 2019 19:56:26 GMT	Thu, 19 Sep 2019 00:11:46 GMT	Wed, 18 Sep 2019 23:28:38 GMT	6.208	2_39_78_367_2019-09-18 19:56:26.156753	0002	CA-494	2-39-78-367	America/Los_Angeles	000001083
516	5d97e41ff9af8b4d3988f075	0039	Wed, 18 Sep 2019 21:12:36 GMT	Thu, 19 Sep 2019 01:25:12 GMT	Wed, 18 Sep 2019 22:34:10 GMT	4.053	2_39_127_19_2019-09-18 21:12:35.956837	0002	CA-309	2-39-127-19	America/Los_Angeles	000001366
517	5d97e41ff9af8b4d3988f076	0039	Wed, 18 Sep 2019 21:57:33 GMT	Wed, 18 Sep 2019 23:13:26 GMT	Wed, 18 Sep 2019 23:09:49 GMT	3.032	2_39_78_365_2019-09-18 21:57:33.487613	0002	CA-321	2-39-78-365	America/Los_Angeles	000001137
518	5d97e41ff9af8b4d3988f077	0039	Wed, 18 Sep 2019 22:58:09 GMT	Thu, 19 Sep 2019 00:29:07 GMT	Wed, 18 Sep 2019 23:28:53 GMT	0.758	2_39_89_25_2019-09-18 22:58:09.501891	0002	CA-315	2-39-89-25	America/Los_Angeles
519	5d97e41ff9af8b4d3988f078	0039	Wed, 18 Sep 2019 23:12:14 GMT	Thu, 19 Sep 2019 05:06:43 GMT	Thu, 19 Sep 2019 03:54:27 GMT	15.844	2_39_126_20_2019-09-18 23:12:13.909458	0002	CA-310	2-39-126-20	America/Los_Angeles	000000838
520	5d97e41ff9af8b4d3988f079	0039	Thu, 19 Sep 2019 00:57:25 GMT	Thu, 19 Sep 2019 01:51:24 GMT	Thu, 19 Sep 2019 01:51:19 GMT	2.992	2_39_138_29_2019-09-19 00:57:24.526476	0002	CA-304	2-39-138-29	America/Los_Angeles	000001164
521	5d97e41ff9af8b4d3988f07a	0039	Thu, 19 Sep 2019 01:02:33 GMT	Thu, 19 Sep 2019 02:35:10 GMT	Thu, 19 Sep 2019 01:44:54 GMT	4.115	2_39_129_17_2019-09-19 01:02:33.364974	0002	CA-307	2-39-129-17	America/Los_Angeles	000001133
522	5d97e41ff9af8b4d3988f07b	0039	Thu, 19 Sep 2019 01:33:50 GMT	Thu, 19 Sep 2019 03:31:35 GMT	Thu, 19 Sep 2019 03:29:04 GMT	8.418	2_39_131_30_2019-09-19 01:33:49.597551	0002	CA-305	2-39-131-30	America/Los_Angeles	000001564
523	5d97e41ff9af8b4d3988f07c	0039	Thu, 19 Sep 2019 01:39:44 GMT	Thu, 19 Sep 2019 03:27:55 GMT	Thu, 19 Sep 2019 02:10:24 GMT	0.8331063888888889	2_39_128_18_2019-09-19 01:39:44.100056	0002	CA-308	2-39-128-18	America/Los_Angeles
524	5d97e41ff9af8b4d3988f07d	0039	Thu, 19 Sep 2019 01:52:45 GMT	Thu, 19 Sep 2019 02:42:12 GMT	Thu, 19 Sep 2019 02:42:08 GMT	4.893	2_39_125_21_2019-09-19 01:52:45.085033	0002	CA-311	2-39-125-21	America/Los_Angeles	000001473
525	5d97e41ff9af8b4d3988f07e	0039	Thu, 19 Sep 2019 02:00:56 GMT	Thu, 19 Sep 2019 03:23:37 GMT	Thu, 19 Sep 2019 02:59:58 GMT	5.701	2_39_123_23_2019-09-19 02:00:55.625141	0002	CA-313	2-39-123-23	America/Los_Angeles	000002069
526	5d9935a8f9af8b5188e12fae	0039	Thu, 19 Sep 2019 13:21:18 GMT	Thu, 19 Sep 2019 14:50:22 GMT	Thu, 19 Sep 2019 14:33:56 GMT	3.581	2_39_89_25_2019-09-19 13:21:18.115920	0002	CA-315	2-39-89-25	America/Los_Angeles	000000743
527	5d9935a8f9af8b5188e12faf	0039	Thu, 19 Sep 2019 15:03:22 GMT	Thu, 19 Sep 2019 21:18:19 GMT	Thu, 19 Sep 2019 15:34:22 GMT	0.858	2_39_78_366_2019-09-19 15:03:21.626827	0002	CA-323	2-39-78-366	America/Los_Angeles
528	5d9935a8f9af8b5188e12fb0	0039	Thu, 19 Sep 2019 15:05:11 GMT	Thu, 19 Sep 2019 15:23:40 GMT	Thu, 19 Sep 2019 15:23:36 GMT	0.937	2_39_78_361_2019-09-19 15:05:11.372223	0002	CA-493	2-39-78-361	America/Los_Angeles	000001524
529	5d9935a8f9af8b5188e12fb1	0039	Thu, 19 Sep 2019 15:37:48 GMT	Fri, 20 Sep 2019 00:56:00 GMT	Thu, 19 Sep 2019 17:09:56 GMT	4.557	2_39_139_28_2019-09-19 15:37:48.221751	0002	CA-303	2-39-139-28	America/Los_Angeles	000000562
530	5d9935a8f9af8b5188e12fb2	0039	Thu, 19 Sep 2019 15:41:07 GMT	Thu, 19 Sep 2019 20:42:03 GMT	Thu, 19 Sep 2019 19:59:26 GMT	0.97	2_39_78_361_2019-09-19 15:41:06.903067	0002	CA-493	2-39-78-361	America/Los_Angeles
531	5d9935a8f9af8b5188e12fb3	0039	Thu, 19 Sep 2019 15:45:36 GMT	Thu, 19 Sep 2019 23:39:49 GMT	Thu, 19 Sep 2019 17:08:01 GMT	4.429	2_39_131_30_2019-09-19 15:45:36.101247	0002	CA-305	2-39-131-30	America/Los_Angeles	000000712
532	5d9935a8f9af8b5188e12fb4	0039	Thu, 19 Sep 2019 15:47:23 GMT	Fri, 20 Sep 2019 00:26:35 GMT	Thu, 19 Sep 2019 19:16:56 GMT	13.155	2_39_78_365_2019-09-19 15:47:22.922850	0002	CA-321	2-39-78-365	America/Los_Angeles	000001153
533	5d9935a8f9af8b5188e12fb5	0039	Thu, 19 Sep 2019 15:53:32 GMT	Fri, 20 Sep 2019 01:53:57 GMT	Fri, 20 Sep 2019 01:53:53 GMT	26.135	2_39_79_381_2019-09-19 15:53:16.815617	0002	CA-490	2-39-79-381	America/Los_Angeles	000002743
534	5d9935a8f9af8b5188e12fb6	0039	Thu, 19 Sep 2019 15:57:13 GMT	Fri, 20 Sep 2019 00:45:51 GMT	Thu, 19 Sep 2019 21:22:15 GMT	27.463	2_39_79_379_2019-09-19 15:57:12.966234	0002	CA-327	2-39-79-379	America/Los_Angeles	000000579
535	5d9935a8f9af8b5188e12fb7	0039	Thu, 19 Sep 2019 16:02:09 GMT	Fri, 20 Sep 2019 00:51:40 GMT	Thu, 19 Sep 2019 19:15:03 GMT	20.763	2_39_129_17_2019-09-19 16:02:09.162629	0002	CA-307	2-39-129-17	America/Los_Angeles	000000489
536	5d9935a8f9af8b5188e12fb8	0039	Thu, 19 Sep 2019 16:04:27 GMT	Thu, 19 Sep 2019 23:44:40 GMT	Thu, 19 Sep 2019 19:41:54 GMT	13.443	2_39_127_19_2019-09-19 16:04:26.998082	0002	CA-309	2-39-127-19	America/Los_Angeles	000000620
537	5d9935a8f9af8b5188e12fb9	0039	Thu, 19 Sep 2019 16:11:41 GMT	Fri, 20 Sep 2019 00:50:49 GMT	Thu, 19 Sep 2019 18:25:40 GMT	4.428	2_39_128_18_2019-09-19 16:11:41.200151	0002	CA-308	2-39-128-18	America/Los_Angeles	000000734
538	5d9935a8f9af8b5188e12fba	0039	Thu, 19 Sep 2019 16:12:29 GMT	Thu, 19 Sep 2019 23:41:40 GMT	Thu, 19 Sep 2019 17:20:31 GMT	6.065	2_39_90_26_2019-09-19 16:12:29.351136	0002	CA-316	2-39-90-26	America/Los_Angeles	000000431
539	5d9935a8f9af8b5188e12fbb	0039	Thu, 19 Sep 2019 16:19:37 GMT	Thu, 19 Sep 2019 22:48:58 GMT	Thu, 19 Sep 2019 19:29:25 GMT	10.531	2_39_89_25_2019-09-19 16:19:37.030122	0002	CA-315	2-39-89-25	America/Los_Angeles	000001364
540	5d9935a8f9af8b5188e12fbc	0039	Thu, 19 Sep 2019 16:26:21 GMT	Thu, 19 Sep 2019 19:15:29 GMT	Thu, 19 Sep 2019 19:15:24 GMT	15.822	2_39_79_382_2019-09-19 16:26:21.269624	0002	CA-491	2-39-79-382	America/Los_Angeles	000001104
541	5d9935a8f9af8b5188e12fbd	0039	Thu, 19 Sep 2019 16:27:41 GMT	Thu, 19 Sep 2019 23:14:03 GMT	Thu, 19 Sep 2019 19:21:20 GMT	19.764	2_39_95_444_2019-09-19 16:27:41.464525	0002	CA-497	2-39-95-444	America/Los_Angeles	000002961
542	5d9935a8f9af8b5188e12fbe	0039	Thu, 19 Sep 2019 16:33:04 GMT	Thu, 19 Sep 2019 18:21:14 GMT	Thu, 19 Sep 2019 17:03:36 GMT	0.8715697222222224	2_39_79_380_2019-09-19 16:33:04.296886	0002	CA-489	2-39-79-380	America/Los_Angeles
543	5d9935a8f9af8b5188e12fbf	0039	Thu, 19 Sep 2019 16:33:36 GMT	Fri, 20 Sep 2019 01:55:17 GMT	Thu, 19 Sep 2019 17:45:34 GMT	3.82	2_39_123_23_2019-09-19 16:33:35.904072	0002	CA-313	2-39-123-23	America/Los_Angeles	000000567
544	5d9935a8f9af8b5188e12fc0	0039	Thu, 19 Sep 2019 16:51:23 GMT	Thu, 19 Sep 2019 23:41:56 GMT	Thu, 19 Sep 2019 18:49:04 GMT	4.16	2_39_90_440_2019-09-19 16:51:22.538504	0002	CA-500	2-39-90-440	America/Los_Angeles	000000743
545	5d9935a8f9af8b5188e12fc1	0039	Thu, 19 Sep 2019 16:55:01 GMT	Fri, 20 Sep 2019 04:16:42 GMT	Thu, 19 Sep 2019 18:54:28 GMT	6.152	2_39_91_437_2019-09-19 16:55:00.611479	0002	CA-317	2-39-91-437	America/Los_Angeles	000001222
546	5d9935a8f9af8b5188e12fc2	0039	Thu, 19 Sep 2019 16:56:07 GMT	Fri, 20 Sep 2019 01:25:31 GMT	Thu, 19 Sep 2019 19:56:09 GMT	9.409	2_39_92_442_2019-09-19 16:56:07.044295	0002	CA-498	2-39-92-442	America/Los_Angeles	000002170
547	5d9935a8f9af8b5188e12fc3	0039	Thu, 19 Sep 2019 16:57:43 GMT	Fri, 20 Sep 2019 01:22:48 GMT	Thu, 19 Sep 2019 21:02:50 GMT	27.467	2_39_124_22_2019-09-19 16:57:43.499311	0002	CA-312	2-39-124-22	America/Los_Angeles	000003034
548	5d9935a8f9af8b5188e12fc4	0039	Thu, 19 Sep 2019 16:58:58 GMT	Fri, 20 Sep 2019 02:07:03 GMT	Thu, 19 Sep 2019 18:47:15 GMT	11.23	2_39_95_27_2019-09-19 16:58:57.519601	0002	CA-319	2-39-95-27	America/Los_Angeles	000000558
549	5d9935a8f9af8b5188e12fc5	0039	Thu, 19 Sep 2019 17:52:03 GMT	Fri, 20 Sep 2019 03:27:38 GMT	Fri, 20 Sep 2019 00:31:27 GMT	7.175	2_39_78_363_2019-09-19 17:52:03.205247	0002	CA-320	2-39-78-363	America/Los_Angeles	000000676
550	5d9935a8f9af8b5188e12fc6	0039	Thu, 19 Sep 2019 18:09:29 GMT	Thu, 19 Sep 2019 23:52:19 GMT	Thu, 19 Sep 2019 23:53:16 GMT	9.452	2_39_78_362_2019-09-19 18:09:28.524475	0002	CA-496	2-39-78-362	America/Los_Angeles	000001470
551	5d9935a8f9af8b5188e12fc7	0039	Thu, 19 Sep 2019 18:16:02 GMT	Thu, 19 Sep 2019 23:42:04 GMT	Thu, 19 Sep 2019 19:06:04 GMT	1.893	2_39_88_24_2019-09-19 18:16:02.206053	0002	CA-314	2-39-88-24	America/Los_Angeles	000000891
552	5d9935a8f9af8b5188e12fc8	0039	Thu, 19 Sep 2019 18:22:13 GMT	Tue, 24 Sep 2019 02:42:24 GMT	Mon, 23 Sep 2019 23:40:12 GMT	5.806	2_39_79_380_2019-09-19 18:22:13.358050	0002	CA-489	2-39-79-380	America/Los_Angeles
553	5d9935a8f9af8b5188e12fc9	0039	Thu, 19 Sep 2019 19:28:07 GMT	Fri, 20 Sep 2019 01:39:31 GMT	Thu, 19 Sep 2019 21:31:48 GMT	6.674	2_39_78_360_2019-09-19 19:28:06.985182	0002	CA-322	2-39-78-360	America/Los_Angeles	000001124
554	5d9935a8f9af8b5188e12fca	0039	Thu, 19 Sep 2019 20:12:57 GMT	Fri, 20 Sep 2019 00:56:01 GMT	Thu, 19 Sep 2019 21:37:59 GMT	7.197	2_39_79_382_2019-09-19 20:12:56.659252	0002	CA-491	2-39-79-382	America/Los_Angeles	000001104
555	5d9935a8f9af8b5188e12fcb	0039	Thu, 19 Sep 2019 20:19:46 GMT	Thu, 19 Sep 2019 22:54:27 GMT	Thu, 19 Sep 2019 20:50:57 GMT	0.748	2_39_79_383_2019-09-19 20:19:46.305899	0002	CA-492	2-39-79-383	America/Los_Angeles
556	5d9935a8f9af8b5188e12fcc	0039	Thu, 19 Sep 2019 20:21:03 GMT	Thu, 19 Sep 2019 23:09:12 GMT	Thu, 19 Sep 2019 20:52:13 GMT	0.893	2_39_78_367_2019-09-19 20:21:02.590403	0002	CA-494	2-39-78-367	America/Los_Angeles
557	5d9935a8f9af8b5188e12fcd	0039	Thu, 19 Sep 2019 23:10:33 GMT	Thu, 19 Sep 2019 23:56:27 GMT	Thu, 19 Sep 2019 23:49:12 GMT	1.573	2_39_78_367_2019-09-19 23:10:33.291124	0002	CA-494	2-39-78-367	America/Los_Angeles	000003389
558	5d9935a8f9af8b5188e12fce	0039	Thu, 19 Sep 2019 23:56:27 GMT	Fri, 20 Sep 2019 01:23:16 GMT	Fri, 20 Sep 2019 00:26:47 GMT	0.769	2_39_130_31_2019-09-19 23:56:26.619547	0002	CA-306	2-39-130-31	America/Los_Angeles
559	5d9935a8f9af8b5188e12fcf	0039	Fri, 20 Sep 2019 00:37:15 GMT	Fri, 20 Sep 2019 03:14:18 GMT	Fri, 20 Sep 2019 03:03:20 GMT	0.783	2_39_138_29_2019-09-20 00:37:15.155628	0002	CA-304	2-39-138-29	America/Los_Angeles
560	5d9935a8f9af8b5188e12fd0	0039	Fri, 20 Sep 2019 00:55:04 GMT	Fri, 20 Sep 2019 02:09:53 GMT	Fri, 20 Sep 2019 01:38:56 GMT	3.334	2_39_129_17_2019-09-20 00:54:51.553246	0002	CA-307	2-39-129-17	America/Los_Angeles	000003123
561	5d9935a8f9af8b5188e12fd1	0039	Fri, 20 Sep 2019 03:23:31 GMT	Fri, 20 Sep 2019 04:37:12 GMT	Fri, 20 Sep 2019 04:37:08 GMT	8.366	2_39_139_28_2019-09-20 03:23:31.421932	0002	CA-303	2-39-139-28	America/Los_Angeles	000001263
562	5d9a8722f9af8b557c6d50c3	0039	Fri, 20 Sep 2019 15:16:53 GMT	Fri, 20 Sep 2019 18:21:27 GMT	Fri, 20 Sep 2019 15:47:02 GMT	0.879	2_39_89_25_2019-09-20 15:16:53.467730	0002	CA-315	2-39-89-25	America/Los_Angeles
563	5d9a8722f9af8b557c6d50c4	0039	Fri, 20 Sep 2019 15:31:35 GMT	Fri, 20 Sep 2019 20:24:34 GMT	Fri, 20 Sep 2019 18:25:33 GMT	6.591	2_39_79_383_2019-09-20 15:31:34.640481	0002	CA-492	2-39-79-383	America/Los_Angeles	000001164
564	5d9a8722f9af8b557c6d50c5	0039	Fri, 20 Sep 2019 15:37:18 GMT	Fri, 20 Sep 2019 17:55:26 GMT	Fri, 20 Sep 2019 17:55:17 GMT	4.838	2_39_79_378_2019-09-20 15:37:18.302063	0002	CA-326	2-39-79-378	America/Los_Angeles	000003449
565	5d9a8722f9af8b557c6d50c6	0039	Fri, 20 Sep 2019 15:40:16 GMT	Fri, 20 Sep 2019 22:56:57 GMT	Fri, 20 Sep 2019 18:55:39 GMT	18.033	2_39_79_379_2019-09-20 15:40:15.516599	0002	CA-327	2-39-79-379	America/Los_Angeles	000001104
566	5d9a8722f9af8b557c6d50c7	0039	Fri, 20 Sep 2019 15:46:43 GMT	Fri, 20 Sep 2019 22:58:00 GMT	Fri, 20 Sep 2019 22:59:00 GMT	11.258	2_39_78_361_2019-09-20 15:46:42.567383	0002	CA-493	2-39-78-361	America/Los_Angeles	000001470
567	5d9a8722f9af8b557c6d50c8	0039	Fri, 20 Sep 2019 15:51:45 GMT	Sat, 21 Sep 2019 00:32:43 GMT	Fri, 20 Sep 2019 18:12:25 GMT	6.614	2_39_78_360_2019-09-20 15:51:45.092356	0002	CA-322	2-39-78-360	America/Los_Angeles	000001083
568	5d9a8722f9af8b557c6d50c9	0039	Fri, 20 Sep 2019 15:52:47 GMT	Fri, 20 Sep 2019 18:49:00 GMT	Fri, 20 Sep 2019 17:46:59 GMT	3.333	2_39_79_381_2019-09-20 15:52:46.865604	0002	CA-490	2-39-79-381	America/Los_Angeles	000001272
569	5d9a8722f9af8b557c6d50ca	0039	Fri, 20 Sep 2019 15:53:32 GMT	Fri, 20 Sep 2019 23:55:21 GMT	Fri, 20 Sep 2019 16:40:25 GMT	4.576	2_39_91_437_2019-09-20 15:53:21.261731	0002	CA-317	2-39-91-437	America/Los_Angeles	000002461
570	5d9a8722f9af8b557c6d50cb	0039	Fri, 20 Sep 2019 15:55:33 GMT	Sat, 21 Sep 2019 00:20:57 GMT	Fri, 20 Sep 2019 16:26:37 GMT	1.184	2_39_130_31_2019-09-20 15:55:33.287573	0002	CA-306	2-39-130-31	America/Los_Angeles	000001366
571	5d9a8722f9af8b557c6d50cc	0039	Fri, 20 Sep 2019 16:08:50 GMT	Fri, 20 Sep 2019 23:26:54 GMT	Fri, 20 Sep 2019 21:33:32 GMT	34.899	2_39_92_442_2019-09-20 16:08:49.625513	0002	CA-498	2-39-92-442	America/Los_Angeles	000000818
572	5d9a8722f9af8b557c6d50cd	0039	Fri, 20 Sep 2019 16:10:22 GMT	Sat, 21 Sep 2019 01:14:23 GMT	Fri, 20 Sep 2019 18:02:44 GMT	6.227	2_39_129_17_2019-09-20 16:10:22.302062	0002	CA-307	2-39-129-17	America/Los_Angeles	000000712
573	5d9a8722f9af8b557c6d50ce	0039	Fri, 20 Sep 2019 16:15:00 GMT	Sat, 21 Sep 2019 03:45:40 GMT	Fri, 20 Sep 2019 21:13:53 GMT	16.309	2_39_92_436_2019-09-20 16:14:59.688203	0002	CA-318	2-39-92-436	America/Los_Angeles	000000676
574	5d9a8722f9af8b557c6d50cf	0039	Fri, 20 Sep 2019 16:16:14 GMT	Fri, 20 Sep 2019 19:21:22 GMT	Fri, 20 Sep 2019 17:57:10 GMT	4.306	2_39_127_19_2019-09-20 16:16:13.514151	0002	CA-309	2-39-127-19	America/Los_Angeles	000000562
575	5d9a8722f9af8b557c6d50d0	0039	Fri, 20 Sep 2019 16:31:44 GMT	Sat, 21 Sep 2019 01:29:58 GMT	Fri, 20 Sep 2019 19:38:58 GMT	9.983	2_39_79_382_2019-09-20 16:31:43.830866	0002	CA-491	2-39-79-382	America/Los_Angeles	000001957
576	5d9a8722f9af8b557c6d50d1	0039	Fri, 20 Sep 2019 16:37:43 GMT	Fri, 20 Sep 2019 23:11:20 GMT	Fri, 20 Sep 2019 17:59:41 GMT	3.743	2_39_90_440_2019-09-20 16:37:43.213615	0002	CA-500	2-39-90-440	America/Los_Angeles	000000743
577	5d9a8722f9af8b557c6d50d2	0039	Fri, 20 Sep 2019 16:39:24 GMT	Fri, 20 Sep 2019 18:44:15 GMT	Fri, 20 Sep 2019 18:44:11 GMT	10.14	2_39_78_366_2019-09-20 16:39:23.847524	0002	CA-323	2-39-78-366	America/Los_Angeles	000000022
578	5d9a8722f9af8b557c6d50d3	0039	Fri, 20 Sep 2019 16:44:01 GMT	Sat, 21 Sep 2019 01:00:17 GMT	Fri, 20 Sep 2019 20:47:48 GMT	12.704	2_39_78_365_2019-09-20 16:44:00.842422	0002	CA-321	2-39-78-365	America/Los_Angeles	000000714
579	5d9a8722f9af8b557c6d50d4	0039	Fri, 20 Sep 2019 16:52:33 GMT	Fri, 20 Sep 2019 19:33:51 GMT	Fri, 20 Sep 2019 19:09:32 GMT	13.371	2_39_124_22_2019-09-20 16:52:30.811003	0002	CA-312	2-39-124-22	America/Los_Angeles	000001912
580	5d9a8722f9af8b557c6d50d5	0039	Fri, 20 Sep 2019 17:01:29 GMT	Sat, 21 Sep 2019 00:54:13 GMT	Sat, 21 Sep 2019 00:55:12 GMT	24.109	2_39_78_362_2019-09-20 17:01:28.814927	0002	CA-496	2-39-78-362	America/Los_Angeles	000002961
581	5d9a8722f9af8b557c6d50d6	0039	Fri, 20 Sep 2019 17:03:25 GMT	Sat, 21 Sep 2019 01:20:33 GMT	Fri, 20 Sep 2019 20:06:20 GMT	9.705	2_39_123_23_2019-09-20 17:03:25.425008	0002	CA-313	2-39-123-23	America/Los_Angeles	000002170
582	5d9a8722f9af8b557c6d50d7	0039	Fri, 20 Sep 2019 17:07:28 GMT	Sat, 21 Sep 2019 00:54:54 GMT	Sat, 21 Sep 2019 00:54:46 GMT	32.53	2_39_90_26_2019-09-20 17:07:12.506141	0002	CA-316	2-39-90-26	America/Los_Angeles	000003648
583	5d9a8722f9af8b557c6d50d8	0039	Fri, 20 Sep 2019 17:18:18 GMT	Sat, 21 Sep 2019 00:47:18 GMT	Fri, 20 Sep 2019 22:41:28 GMT	9.255	2_39_78_363_2019-09-20 17:18:17.946607	0002	CA-320	2-39-78-363	America/Los_Angeles	000001095
584	5d9a8722f9af8b557c6d50d9	0039	Fri, 20 Sep 2019 17:25:21 GMT	Fri, 20 Sep 2019 19:26:55 GMT	Fri, 20 Sep 2019 19:19:37 GMT	12.022	2_39_91_441_2019-09-20 17:25:20.743593	0002	CA-499	2-39-91-441	America/Los_Angeles	000000668
585	5d9a8722f9af8b557c6d50da	0039	Fri, 20 Sep 2019 18:39:55 GMT	Fri, 20 Sep 2019 23:03:48 GMT	Fri, 20 Sep 2019 19:10:26 GMT	0.852	2_39_88_438_2019-09-20 18:39:54.570662	0002	CA-502	2-39-88-438	America/Los_Angeles
586	5d9a8722f9af8b557c6d50db	0039	Fri, 20 Sep 2019 18:44:54 GMT	Sat, 21 Sep 2019 02:00:24 GMT	Fri, 20 Sep 2019 20:45:05 GMT	6.624	2_39_89_25_2019-09-20 18:44:53.665870	0002	CA-315	2-39-89-25	America/Los_Angeles	000001124
587	5d9a8722f9af8b557c6d50dc	0039	Fri, 20 Sep 2019 18:50:04 GMT	Sat, 21 Sep 2019 05:28:43 GMT	Fri, 20 Sep 2019 21:22:22 GMT	7.763	2_39_79_378_2019-09-20 18:50:04.209774	0002	CA-326	2-39-79-378	America/Los_Angeles	000001524
588	5d9a8722f9af8b557c6d50dd	0039	Fri, 20 Sep 2019 19:24:24 GMT	Sat, 21 Sep 2019 00:21:39 GMT	Sat, 21 Sep 2019 00:21:27 GMT	17.628	2_39_79_381_2019-09-20 19:24:23.785247	0002	CA-490	2-39-79-381	America/Los_Angeles	000003449
589	5d9a8722f9af8b557c6d50de	0039	Fri, 20 Sep 2019 19:56:58 GMT	Fri, 20 Sep 2019 23:04:54 GMT	Fri, 20 Sep 2019 22:41:29 GMT	0.819	2_39_78_366_2019-09-20 19:56:58.038115	0002	CA-323	2-39-78-366	America/Los_Angeles
590	5d9a8722f9af8b557c6d50df	0039	Fri, 20 Sep 2019 20:19:56 GMT	Sat, 21 Sep 2019 01:31:07 GMT	Fri, 20 Sep 2019 21:45:19 GMT	3.266	2_39_79_376_2019-09-20 20:19:56.420461	0002	CA-324	2-39-79-376	America/Los_Angeles	000001272
591	5d9a8722f9af8b557c6d50e0	0039	Fri, 20 Sep 2019 20:24:41 GMT	Sat, 21 Sep 2019 01:13:33 GMT	Fri, 20 Sep 2019 21:00:32 GMT	1.548	2_39_127_19_2019-09-20 20:24:34.310286	0002	CA-309	2-39-127-19	America/Los_Angeles	000000562
592	5d9a8722f9af8b557c6d50e1	0039	Fri, 20 Sep 2019 20:49:34 GMT	Fri, 20 Sep 2019 23:38:57 GMT	Fri, 20 Sep 2019 23:36:43 GMT	16.091	2_39_79_377_2019-09-20 20:49:34.250627	0002	CA-325	2-39-79-377	America/Los_Angeles	000000832
593	5d9a8722f9af8b557c6d50e2	0039	Fri, 20 Sep 2019 20:53:07 GMT	Sat, 21 Sep 2019 00:31:03 GMT	Sat, 21 Sep 2019 00:30:54 GMT	11.732	2_39_124_22_2019-09-20 20:53:07.269123	0002	CA-312	2-39-124-22	America/Los_Angeles	000001202
594	5d9a8722f9af8b557c6d50e3	0039	Fri, 20 Sep 2019 22:02:35 GMT	Fri, 20 Sep 2019 23:44:31 GMT	Fri, 20 Sep 2019 22:33:30 GMT	0.853	2_39_91_441_2019-09-20 22:02:34.610523	0002	CA-499	2-39-91-441	America/Los_Angeles
595	5d9a8722f9af8b557c6d50e4	0039	Fri, 20 Sep 2019 22:12:51 GMT	Sat, 21 Sep 2019 01:19:56 GMT	Sat, 21 Sep 2019 01:06:19 GMT	1.039	2_39_78_367_2019-09-20 22:12:50.610829	0002	CA-494	2-39-78-367	America/Los_Angeles
596	5d9a8722f9af8b557c6d50e5	0039	Sat, 21 Sep 2019 01:23:15 GMT	Sat, 21 Sep 2019 07:05:06 GMT	Sat, 21 Sep 2019 04:57:52 GMT	23.014	2_39_95_27_2019-09-21 01:23:14.803375	0002	CA-319	2-39-95-27	America/Los_Angeles	000000364
597	5d9a8722f9af8b557c6d50e6	0039	Sat, 21 Sep 2019 01:42:02 GMT	Sat, 21 Sep 2019 03:01:19 GMT	Sat, 21 Sep 2019 03:00:15 GMT	6.46	2_39_139_28_2019-09-21 01:41:54.727510	0002	CA-303	2-39-139-28	America/Los_Angeles	000003123
598	5d9a8722f9af8b557c6d50e7	0039	Sat, 21 Sep 2019 01:49:50 GMT	Sat, 21 Sep 2019 03:59:57 GMT	Sat, 21 Sep 2019 02:20:50 GMT	0.876	2_39_138_29_2019-09-21 01:49:50.161039	0002	CA-304	2-39-138-29	America/Los_Angeles
599	5d9a8722f9af8b557c6d50e8	0039	Sat, 21 Sep 2019 01:50:15 GMT	Sat, 21 Sep 2019 04:24:28 GMT	Sat, 21 Sep 2019 02:20:51 GMT	0.947	2_39_129_17_2019-09-21 01:50:14.826583	0002	CA-307	2-39-129-17	America/Los_Angeles
600	5d9a8722f9af8b557c6d50e9	0039	Sat, 21 Sep 2019 06:08:44 GMT	Sun, 22 Sep 2019 15:02:31 GMT	Sat, 21 Sep 2019 09:00:16 GMT	16.82	2_39_91_441_2019-09-21 06:08:43.858962	0002	CA-499	2-39-91-441	America/Los_Angeles	000003267
601	5d9bd88bf9af8b597620abad	0039	Sat, 21 Sep 2019 15:19:54 GMT	Sat, 21 Sep 2019 17:28:58 GMT	Sat, 21 Sep 2019 16:46:52 GMT	4.341	2_39_89_25_2019-09-21 15:19:54.399653	0002	CA-315	2-39-89-25	America/Los_Angeles	000000743
602	5d9bd88bf9af8b597620abae	0039	Sat, 21 Sep 2019 19:47:06 GMT	Sat, 21 Sep 2019 22:17:54 GMT	Sat, 21 Sep 2019 22:17:46 GMT	16.708	2_39_139_28_2019-09-21 19:47:06.254992	0002	CA-303	2-39-139-28	America/Los_Angeles	000003424
603	5d9bd88bf9af8b597620abaf	0039	Sat, 21 Sep 2019 22:40:10 GMT	Sun, 22 Sep 2019 00:43:39 GMT	Sun, 22 Sep 2019 00:33:55 GMT	12.367	2_39_139_28_2019-09-21 22:40:10.240172	0002	CA-303	2-39-139-28	America/Los_Angeles	000000818
604	5d9bd88bf9af8b597620abb0	0039	Sat, 21 Sep 2019 23:51:18 GMT	Sun, 22 Sep 2019 01:02:37 GMT	Sun, 22 Sep 2019 00:45:44 GMT	2.434	2_39_138_29_2019-09-21 23:51:17.748227	0002	CA-304	2-39-138-29	America/Los_Angeles	000000365
605	5d9d2a0cf9af8b5d38f9f883	0039	Sun, 22 Sep 2019 16:06:44 GMT	Sun, 22 Sep 2019 17:40:00 GMT	Sun, 22 Sep 2019 17:25:12 GMT	4.082	2_39_89_25_2019-09-22 16:06:44.069006	0002	CA-315	2-39-89-25	America/Los_Angeles	000000743
606	5d9d2a0cf9af8b5d38f9f884	0039	Sun, 22 Sep 2019 16:43:45 GMT	Sun, 22 Sep 2019 21:08:40 GMT	Sun, 22 Sep 2019 21:04:14 GMT	24.898	2_39_79_377_2019-09-22 16:43:45.449082	0002	CA-325	2-39-79-377	America/Los_Angeles	000000248
607	5d9d2a0cf9af8b5d38f9f885	0039	Sun, 22 Sep 2019 17:56:07 GMT	Sun, 22 Sep 2019 19:44:14 GMT	Sun, 22 Sep 2019 19:44:09 GMT	5.839	2_39_131_30_2019-09-22 17:56:07.284431	0002	CA-305	2-39-131-30	America/Los_Angeles	000000891
608	5d9d2a0cf9af8b5d38f9f886	0039	Sun, 22 Sep 2019 19:12:18 GMT	Mon, 23 Sep 2019 01:35:43 GMT	Mon, 23 Sep 2019 01:35:39 GMT	41.04	2_39_139_28_2019-09-22 19:12:17.596729	0002	CA-303	2-39-139-28	America/Los_Angeles	000000489
609	5d9d2a0cf9af8b5d38f9f887	0039	Sun, 22 Sep 2019 22:25:20 GMT	Mon, 23 Sep 2019 00:38:24 GMT	Mon, 23 Sep 2019 00:30:15 GMT	7.217	2_39_131_30_2019-09-22 22:25:09.227851	0002	CA-305	2-39-131-30	America/Los_Angeles	000002259
610	5d9d2a0cf9af8b5d38f9f888	0039	Sun, 22 Sep 2019 23:22:29 GMT	Mon, 23 Sep 2019 00:26:08 GMT	Mon, 23 Sep 2019 00:25:59 GMT	6.949	2_39_129_17_2019-09-22 23:22:28.914675	0002	CA-307	2-39-129-17	America/Los_Angeles	000001957
611	5d9e7ba6f9af8b6114d7f9e0	0039	Mon, 23 Sep 2019 15:14:03 GMT	Tue, 24 Sep 2019 00:52:06 GMT	Tue, 24 Sep 2019 00:03:44 GMT	50.387	2_39_78_366_2019-09-23 15:14:02.824975	0002	CA-323	2-39-78-366	America/Los_Angeles	000000569
612	5d9e7ba6f9af8b6114d7f9e1	0039	Mon, 23 Sep 2019 15:18:50 GMT	Tue, 24 Sep 2019 01:12:57 GMT	Mon, 23 Sep 2019 17:21:58 GMT	6.505	2_39_129_17_2019-09-23 15:18:49.797132	0002	CA-307	2-39-129-17	America/Los_Angeles	000001164
613	5d9e7ba6f9af8b6114d7f9e2	0039	Mon, 23 Sep 2019 15:33:24 GMT	Tue, 24 Sep 2019 03:25:08 GMT	Mon, 23 Sep 2019 20:56:27 GMT	16.064	2_39_79_377_2019-09-23 15:33:24.071623	0002	CA-325	2-39-79-377	America/Los_Angeles	000000676
614	5d9e7ba6f9af8b6114d7f9e3	0039	Mon, 23 Sep 2019 15:43:38 GMT	Tue, 24 Sep 2019 01:10:45 GMT	Mon, 23 Sep 2019 20:34:07 GMT	15.941	2_39_139_28_2019-09-23 15:43:37.557001	0002	CA-303	2-39-139-28	America/Los_Angeles	000000712
615	5d9e7ba6f9af8b6114d7f9e4	0039	Mon, 23 Sep 2019 15:45:34 GMT	Tue, 24 Sep 2019 02:01:38 GMT	Mon, 23 Sep 2019 16:59:57 GMT	3.95	2_39_131_30_2019-09-23 15:45:33.723383	0002	CA-305	2-39-131-30	America/Los_Angeles	000000567
616	5d9e7ba6f9af8b6114d7f9e5	0039	Mon, 23 Sep 2019 15:47:23 GMT	Mon, 23 Sep 2019 19:45:28 GMT	Mon, 23 Sep 2019 17:14:43 GMT	4.498	2_39_127_19_2019-09-23 15:47:22.535663	0002	CA-309	2-39-127-19	America/Los_Angeles	000000562
617	5d9e7ba6f9af8b6114d7f9e6	0039	Mon, 23 Sep 2019 15:48:55 GMT	Tue, 24 Sep 2019 00:45:45 GMT	Mon, 23 Sep 2019 18:58:22 GMT	18.883	2_39_79_378_2019-09-23 15:48:54.561108	0002	CA-326	2-39-79-378	America/Los_Angeles	000001104
618	5d9e7ba6f9af8b6114d7f9e7	0039	Mon, 23 Sep 2019 15:49:59 GMT	Mon, 23 Sep 2019 23:37:12 GMT	Mon, 23 Sep 2019 21:25:22 GMT	34.244	2_39_92_442_2019-09-23 15:49:58.801300	0002	CA-498	2-39-92-442	America/Los_Angeles	000000818
619	5d9e7ba6f9af8b6114d7f9e8	0039	Mon, 23 Sep 2019 15:56:39 GMT	Tue, 24 Sep 2019 00:46:02 GMT	Mon, 23 Sep 2019 23:48:52 GMT	37.644	2_39_78_365_2019-09-23 15:57:07.525234	0002	CA-321	2-39-78-365	America/Los_Angeles	000000579
620	5d9e7ba6f9af8b6114d7f9e9	0039	Mon, 23 Sep 2019 16:01:16 GMT	Mon, 23 Sep 2019 23:26:27 GMT	Mon, 23 Sep 2019 22:06:39 GMT	27.612	2_39_79_382_2019-09-23 16:01:16.153496	0002	CA-491	2-39-79-382	America/Los_Angeles	000000564
621	5d9e7ba6f9af8b6114d7f9ea	0039	Mon, 23 Sep 2019 16:01:21 GMT	Mon, 23 Sep 2019 22:09:05 GMT	Mon, 23 Sep 2019 17:00:51 GMT	5.757	2_39_125_21_2019-09-23 16:01:20.588412	0002	CA-311	2-39-125-21	America/Los_Angeles	000001912
622	5d9e7ba6f9af8b6114d7f9eb	0039	Mon, 23 Sep 2019 16:19:00 GMT	Mon, 23 Sep 2019 21:08:41 GMT	Mon, 23 Sep 2019 21:08:35 GMT	11.758	2_39_78_367_2019-09-23 16:19:00.277512	0002	CA-494	2-39-78-367	America/Los_Angeles	000003447
623	5d9e7ba6f9af8b6114d7f9ec	0039	Mon, 23 Sep 2019 16:41:36 GMT	Mon, 23 Sep 2019 23:37:29 GMT	Mon, 23 Sep 2019 18:21:02 GMT	3.789	2_39_89_25_2019-09-23 16:41:36.165863	0002	CA-315	2-39-89-25	America/Los_Angeles	000000743
624	5d9e7ba6f9af8b6114d7f9ed	0039	Mon, 23 Sep 2019 16:51:22 GMT	Mon, 23 Sep 2019 23:40:25 GMT	Mon, 23 Sep 2019 18:37:03 GMT	8.435	2_39_95_27_2019-09-23 16:51:22.248255	0002	CA-319	2-39-95-27	America/Los_Angeles	000001095
625	5d9e7ba6f9af8b6114d7f9ee	0039	Mon, 23 Sep 2019 17:06:47 GMT	Tue, 24 Sep 2019 02:15:35 GMT	Mon, 23 Sep 2019 20:47:23 GMT	21.623	2_39_88_438_2019-09-23 17:06:46.772788	0002	CA-502	2-39-88-438	America/Los_Angeles	000000558
626	5d9e7ba6f9af8b6114d7f9ef	0039	Mon, 23 Sep 2019 17:12:12 GMT	Mon, 23 Sep 2019 18:19:40 GMT	Mon, 23 Sep 2019 18:19:35 GMT	7.188	2_39_90_26_2019-09-23 17:12:12.386521	0002	CA-316	2-39-90-26	America/Los_Angeles	000000438
627	5d9e7ba6f9af8b6114d7f9f0	0039	Mon, 23 Sep 2019 17:12:42 GMT	Tue, 24 Sep 2019 00:04:07 GMT	Mon, 23 Sep 2019 18:35:58 GMT	7.191	2_39_91_441_2019-09-23 17:12:42.146345	0002	CA-499	2-39-91-441	America/Los_Angeles	000000668
628	5d9e7ba6f9af8b6114d7f9f1	0039	Mon, 23 Sep 2019 17:20:30 GMT	Tue, 24 Sep 2019 01:58:39 GMT	Mon, 23 Sep 2019 18:23:13 GMT	3.105	2_39_91_437_2019-09-23 17:20:30.304077	0002	CA-317	2-39-91-437	America/Los_Angeles	000002170
629	5d9e7ba6f9af8b6114d7f9f2	0039	Mon, 23 Sep 2019 18:02:18 GMT	Mon, 23 Sep 2019 22:39:20 GMT	Mon, 23 Sep 2019 22:38:52 GMT	18.894	2_39_123_23_2019-09-23 18:02:17.794872	0002	CA-313	2-39-123-23	America/Los_Angeles	000003034
630	5d9e7ba6f9af8b6114d7f9f3	0039	Mon, 23 Sep 2019 18:10:07 GMT	Tue, 24 Sep 2019 00:09:26 GMT	Mon, 23 Sep 2019 21:21:41 GMT	8.174	2_39_79_383_2019-09-23 18:10:06.614966	0002	CA-492	2-39-79-383	America/Los_Angeles	000000832
631	5d9e7ba6f9af8b6114d7f9f4	0039	Mon, 23 Sep 2019 18:38:05 GMT	Mon, 23 Sep 2019 19:41:18 GMT	Mon, 23 Sep 2019 19:42:16 GMT	0.9	2_39_78_362_2019-09-23 18:38:05.160763	0002	CA-496	2-39-78-362	America/Los_Angeles
632	5d9e7ba6f9af8b6114d7f9f5	0039	Mon, 23 Sep 2019 18:39:04 GMT	Tue, 24 Sep 2019 00:40:02 GMT	Mon, 23 Sep 2019 19:30:45 GMT	2.198	2_39_130_31_2019-09-23 18:39:04.025582	0002	CA-306	2-39-130-31	America/Los_Angeles	000000891
633	5d9e7ba6f9af8b6114d7f9f6	0039	Mon, 23 Sep 2019 18:47:45 GMT	Tue, 24 Sep 2019 00:39:35 GMT	Mon, 23 Sep 2019 23:10:00 GMT	28.423	2_39_95_444_2019-09-23 18:47:44.870687	0002	CA-497	2-39-95-444	America/Los_Angeles	000001470
634	5d9e7ba6f9af8b6114d7f9f7	0039	Mon, 23 Sep 2019 19:07:36 GMT	Mon, 23 Sep 2019 21:20:32 GMT	Mon, 23 Sep 2019 21:20:28 GMT	13.271	2_39_79_376_2019-09-23 19:07:36.043390	0002	CA-324	2-39-79-376	America/Los_Angeles	000003176
635	5d9e7ba6f9af8b6114d7f9f8	0039	Mon, 23 Sep 2019 19:12:55 GMT	Tue, 24 Sep 2019 02:54:35 GMT	Mon, 23 Sep 2019 20:15:38 GMT	2.069	2_39_90_26_2019-09-23 19:12:55.443739	0002	CA-316	2-39-90-26	America/Los_Angeles	000001082
636	5d9e7ba6f9af8b6114d7f9f9	0039	Mon, 23 Sep 2019 19:36:51 GMT	Mon, 23 Sep 2019 22:58:33 GMT	Mon, 23 Sep 2019 21:16:44 GMT	10.302	2_39_90_440_2019-09-23 19:36:42.663702	0002	CA-500	2-39-90-440	America/Los_Angeles	000002461
637	5d9e7ba6f9af8b6114d7f9fa	0039	Mon, 23 Sep 2019 19:41:24 GMT	Mon, 23 Sep 2019 23:48:37 GMT	Mon, 23 Sep 2019 23:49:35 GMT	0.943	2_39_78_362_2019-09-23 19:41:24.301112	0002	CA-496	2-39-78-362	America/Los_Angeles
638	5d9e7ba6f9af8b6114d7f9fb	0039	Mon, 23 Sep 2019 19:42:05 GMT	Mon, 23 Sep 2019 20:42:38 GMT	Mon, 23 Sep 2019 20:42:34 GMT	1.726	2_39_78_363_2019-09-23 19:42:04.870491	0002	CA-320	2-39-78-363	America/Los_Angeles	000000560
639	5d9e7ba6f9af8b6114d7f9fc	0039	Mon, 23 Sep 2019 20:13:01 GMT	Tue, 24 Sep 2019 01:47:39 GMT	Mon, 23 Sep 2019 22:16:41 GMT	6.663	2_39_92_436_2019-09-23 20:13:00.973044	0002	CA-318	2-39-92-436	America/Los_Angeles	000001124
640	5d9e7ba6f9af8b6114d7f9fd	0039	Mon, 23 Sep 2019 20:26:19 GMT	Tue, 24 Sep 2019 00:45:37 GMT	Mon, 23 Sep 2019 21:45:22 GMT	8.525	2_39_123_557_2019-09-23 20:26:18.519597	0002	CA-503	2-39-123-557	America/Los_Angeles	000000714
641	5d9e7ba6f9af8b6114d7f9fe	0039	Mon, 23 Sep 2019 20:41:57 GMT	Tue, 24 Sep 2019 01:56:21 GMT	Mon, 23 Sep 2019 21:06:38 GMT	0.924	2_39_127_19_2019-09-23 20:41:56.746239	0002	CA-309	2-39-127-19	America/Los_Angeles	000000562
642	5d9e7ba6f9af8b6114d7f9ff	0039	Mon, 23 Sep 2019 21:29:01 GMT	Tue, 24 Sep 2019 01:14:15 GMT	Mon, 23 Sep 2019 23:51:22 GMT	3.512	2_39_78_360_2019-09-23 21:29:01.270058	0002	CA-322	2-39-78-360	America/Los_Angeles	000001083
643	5d9e7ba6f9af8b6114d7fa00	0039	Mon, 23 Sep 2019 21:38:04 GMT	Tue, 24 Sep 2019 00:42:26 GMT	Mon, 23 Sep 2019 23:43:06 GMT	6.519	2_39_88_24_2019-09-23 21:37:46.544125	0002	CA-314	2-39-88-24	America/Los_Angeles	000003577
644	5d9e7ba6f9af8b6114d7fa01	0039	Tue, 24 Sep 2019 00:06:05 GMT	Tue, 24 Sep 2019 00:50:52 GMT	Tue, 24 Sep 2019 00:51:52 GMT	0.912	2_39_78_362_2019-09-24 00:06:05.217436	0002	CA-496	2-39-78-362	America/Los_Angeles
645	5d9e7ba6f9af8b6114d7fa02	0039	Tue, 24 Sep 2019 00:09:08 GMT	Tue, 24 Sep 2019 04:38:14 GMT	Tue, 24 Sep 2019 04:38:09 GMT	15.007	2_39_128_18_2019-09-24 00:09:08.277510	0002	CA-308	2-39-128-18	America/Los_Angeles	000000838
646	5d9e7ba6f9af8b6114d7fa03	0039	Tue, 24 Sep 2019 00:46:33 GMT	Tue, 24 Sep 2019 02:39:15 GMT	Tue, 24 Sep 2019 02:21:50 GMT	9.847	2_39_130_31_2019-09-24 00:46:32.585522	0002	CA-306	2-39-130-31	America/Los_Angeles	000001133
647	5d9e7ba6f9af8b6114d7fa04	0039	Tue, 24 Sep 2019 00:47:30 GMT	Tue, 24 Sep 2019 02:03:41 GMT	Tue, 24 Sep 2019 01:39:11 GMT	4.147	2_39_125_21_2019-09-24 00:47:25.334853	0002	CA-311	2-39-125-21	America/Los_Angeles	000003123
648	5d9e7ba6f9af8b6114d7fa05	0039	Tue, 24 Sep 2019 01:32:18 GMT	Tue, 24 Sep 2019 02:18:56 GMT	Tue, 24 Sep 2019 02:06:03 GMT	1.188	2_39_139_28_2019-09-24 01:32:17.831582	0002	CA-303	2-39-139-28	America/Los_Angeles	000000365
649	5d9e7ba6f9af8b6114d7fa06	0039	Tue, 24 Sep 2019 02:19:17 GMT	Tue, 24 Sep 2019 03:11:26 GMT	Tue, 24 Sep 2019 03:11:22 GMT	5.282	2_39_131_30_2019-09-24 02:19:08.442325	0002	CA-305	2-39-131-30	America/Los_Angeles	000001473
650	5d9fcd1ff9af8b68338a59ae	0039	Tue, 24 Sep 2019 14:39:01 GMT	Tue, 24 Sep 2019 19:42:27 GMT	Tue, 24 Sep 2019 19:16:26 GMT	0.873	2_39_79_380_2019-09-24 14:39:00.683391	0002	CA-489	2-39-79-380	America/Los_Angeles
651	5d9fcd1ff9af8b68338a59af	0039	Tue, 24 Sep 2019 14:52:48 GMT	Wed, 25 Sep 2019 02:12:33 GMT	Tue, 24 Sep 2019 19:56:52 GMT	13.405	2_39_79_379_2019-09-24 14:52:47.780791	0002	CA-327	2-39-79-379	America/Los_Angeles	000000676
652	5d9fcd1ff9af8b68338a59b0	0039	Tue, 24 Sep 2019 15:12:49 GMT	Wed, 25 Sep 2019 00:08:51 GMT	Tue, 24 Sep 2019 23:13:17 GMT	0.916	2_39_78_366_2019-09-24 15:12:48.857368	0002	CA-323	2-39-78-366	America/Los_Angeles
653	5d9fcd1ff9af8b68338a59b1	0039	Tue, 24 Sep 2019 15:16:30 GMT	Tue, 24 Sep 2019 23:00:59 GMT	Tue, 24 Sep 2019 16:06:52 GMT	4.987	2_39_91_437_2019-09-24 15:16:21.871922	0002	CA-317	2-39-91-437	America/Los_Angeles	000002461
654	5d9fcd1ff9af8b68338a59b2	0039	Tue, 24 Sep 2019 15:34:09 GMT	Tue, 24 Sep 2019 20:34:38 GMT	Tue, 24 Sep 2019 20:34:33 GMT	33.452	2_39_92_436_2019-09-24 15:34:08.707367	0002	CA-318	2-39-92-436	America/Los_Angeles	000001039
655	5d9fcd1ff9af8b68338a59b3	0039	Tue, 24 Sep 2019 15:34:54 GMT	Tue, 24 Sep 2019 22:16:45 GMT	Tue, 24 Sep 2019 22:16:44 GMT	11.131	2_39_78_367_2019-09-24 15:34:54.123552	0002	CA-494	2-39-78-367	America/Los_Angeles	000001470
656	5d9fcd1ff9af8b68338a59b4	0039	Tue, 24 Sep 2019 15:35:16 GMT	Tue, 24 Sep 2019 19:06:14 GMT	Tue, 24 Sep 2019 19:07:04 GMT	0.991	2_39_79_377_2019-09-24 15:35:16.256195	0002	CA-325	2-39-79-377	America/Los_Angeles
657	5d9fcd1ff9af8b68338a59b5	0039	Tue, 24 Sep 2019 15:36:51 GMT	Tue, 24 Sep 2019 19:14:39 GMT	Tue, 24 Sep 2019 18:57:22 GMT	10.894	2_39_139_28_2019-09-24 15:36:51.146013	0002	CA-303	2-39-139-28	America/Los_Angeles	000000562
658	5d9fcd1ff9af8b68338a59b6	0039	Tue, 24 Sep 2019 15:50:49 GMT	Wed, 25 Sep 2019 01:23:44 GMT	Tue, 24 Sep 2019 17:10:50 GMT	4.277	2_39_131_30_2019-09-24 15:50:48.902578	0002	CA-305	2-39-131-30	America/Los_Angeles	000000712
659	5d9fcd1ff9af8b68338a59b7	0039	Tue, 24 Sep 2019 16:08:06 GMT	Wed, 25 Sep 2019 01:56:35 GMT	Tue, 24 Sep 2019 17:17:23 GMT	3.807	2_39_129_17_2019-09-24 16:08:05.582787	0002	CA-307	2-39-129-17	America/Los_Angeles	000000567
660	5d9fcd1ff9af8b68338a59b8	0039	Tue, 24 Sep 2019 16:08:43 GMT	Wed, 25 Sep 2019 01:09:42 GMT	Tue, 24 Sep 2019 19:05:00 GMT	17.46	2_39_79_381_2019-09-24 16:08:43.372763	0002	CA-490	2-39-79-381	America/Los_Angeles	000001104
661	5d9fcd1ff9af8b68338a59b9	0039	Tue, 24 Sep 2019 16:28:00 GMT	Wed, 25 Sep 2019 00:13:04 GMT	Tue, 24 Sep 2019 19:35:58 GMT	4.677	2_39_79_376_2019-09-24 16:27:59.757114	0002	CA-324	2-39-79-376	America/Los_Angeles	000001083
662	5d9fcd1ff9af8b68338a59ba	0039	Tue, 24 Sep 2019 16:36:31 GMT	Tue, 24 Sep 2019 23:09:09 GMT	Tue, 24 Sep 2019 18:45:07 GMT	13.503	2_39_123_23_2019-09-24 16:36:31.424682	0002	CA-313	2-39-123-23	America/Los_Angeles	000001912
663	5d9fcd1ff9af8b68338a59bb	0039	Tue, 24 Sep 2019 17:03:42 GMT	Wed, 25 Sep 2019 02:06:20 GMT	Tue, 24 Sep 2019 19:38:49 GMT	7.906	2_39_88_438_2019-09-24 17:03:41.798877	0002	CA-502	2-39-88-438	America/Los_Angeles	000000558
664	5d9fcd1ff9af8b68338a59bc	0039	Tue, 24 Sep 2019 17:10:49 GMT	Wed, 25 Sep 2019 00:52:29 GMT	Tue, 24 Sep 2019 17:54:41 GMT	1.879	2_39_89_25_2019-09-24 17:10:49.473017	0002	CA-315	2-39-89-25	America/Los_Angeles	000000891
665	5d9fcd1ff9af8b68338a59bd	0039	Tue, 24 Sep 2019 17:24:05 GMT	Wed, 25 Sep 2019 03:27:31 GMT	Tue, 24 Sep 2019 18:26:18 GMT	2.21	2_39_78_365_2019-09-24 17:24:04.858880	0002	CA-321	2-39-78-365	America/Los_Angeles	000001082
666	5d9fcd1ff9af8b68338a59be	0039	Tue, 24 Sep 2019 17:24:21 GMT	Wed, 25 Sep 2019 01:43:20 GMT	Tue, 24 Sep 2019 20:53:35 GMT	10.744	2_39_95_27_2019-09-24 17:24:20.715701	0002	CA-319	2-39-95-27	America/Los_Angeles	000002170
667	5d9fcd1ff9af8b68338a59bf	0039	Tue, 24 Sep 2019 17:34:34 GMT	Wed, 25 Sep 2019 00:39:38 GMT	Tue, 24 Sep 2019 19:44:29 GMT	12.762	2_39_78_364_2019-09-24 17:34:34.320416	0002	CA-495	2-39-78-364	America/Los_Angeles	000001095
668	5d9fcd1ff9af8b68338a59c0	0039	Tue, 24 Sep 2019 17:44:44 GMT	Wed, 25 Sep 2019 02:20:50 GMT	Tue, 24 Sep 2019 19:20:47 GMT	9.345	2_39_78_360_2019-09-24 17:44:43.823186	0002	CA-322	2-39-78-360	America/Los_Angeles	000001274
669	5d9fcd1ff9af8b68338a59c1	0039	Tue, 24 Sep 2019 18:17:19 GMT	Tue, 24 Sep 2019 23:43:09 GMT	Tue, 24 Sep 2019 20:12:23 GMT	5.961	2_39_90_440_2019-09-24 18:17:19.072544	0002	CA-500	2-39-90-440	America/Los_Angeles	000000743
670	5d9fcd1ff9af8b68338a59c2	0039	Tue, 24 Sep 2019 20:15:34 GMT	Wed, 25 Sep 2019 01:51:35 GMT	Tue, 24 Sep 2019 21:16:46 GMT	3.38	2_39_95_444_2019-09-24 20:15:34.414218	0002	CA-497	2-39-95-444	America/Los_Angeles	000001124
671	5d9fcd1ff9af8b68338a59c3	0039	Tue, 24 Sep 2019 20:29:57 GMT	Wed, 25 Sep 2019 02:15:53 GMT	Tue, 24 Sep 2019 22:27:34 GMT	6.093	2_39_91_441_2019-09-24 20:29:56.979073	0002	CA-499	2-39-91-441	America/Los_Angeles	000001222
672	5d9fcd1ff9af8b68338a59c4	0039	Tue, 24 Sep 2019 21:40:04 GMT	Wed, 25 Sep 2019 01:08:44 GMT	Wed, 25 Sep 2019 00:57:43 GMT	2.546	2_39_79_378_2019-09-24 21:40:04.356110	0002	CA-326	2-39-79-378	America/Los_Angeles
673	5d9fcd1ff9af8b68338a59c5	0039	Tue, 24 Sep 2019 21:51:05 GMT	Tue, 24 Sep 2019 23:57:37 GMT	Tue, 24 Sep 2019 23:09:49 GMT	7.757	2_39_78_363_2019-09-24 21:51:04.881169	0002	CA-320	2-39-78-363	America/Los_Angeles	000000697
674	5d9fcd1ff9af8b68338a59c6	0039	Wed, 25 Sep 2019 00:17:46 GMT	Wed, 25 Sep 2019 01:46:14 GMT	Wed, 25 Sep 2019 01:46:09 GMT	4.678	2_39_126_20_2019-09-25 00:17:45.845870	0002	CA-310	2-39-126-20	America/Los_Angeles	000000365
675	5d9fcd1ff9af8b68338a59c7	0039	Wed, 25 Sep 2019 01:34:16 GMT	Wed, 25 Sep 2019 03:43:15 GMT	Wed, 25 Sep 2019 03:41:16 GMT	6.461	2_39_139_28_2019-09-25 01:34:15.879955	0002	CA-303	2-39-139-28	America/Los_Angeles	000002945
676	5d9fcd1ff9af8b68338a59c8	0039	Wed, 25 Sep 2019 01:46:51 GMT	Wed, 25 Sep 2019 02:30:44 GMT	Wed, 25 Sep 2019 02:30:39 GMT	3.353	2_39_79_377_2019-09-25 01:46:51.445552	0002	CA-325	2-39-79-377	America/Los_Angeles	000000248
677	5d9fcd1ff9af8b68338a59c9	0039	Wed, 25 Sep 2019 02:49:51 GMT	Wed, 25 Sep 2019 03:36:20 GMT	Wed, 25 Sep 2019 03:36:16 GMT	4.714	2_39_131_30_2019-09-25 02:49:50.522060	0002	CA-305	2-39-131-30	America/Los_Angeles	000001473
678	5d9fcd1ff9af8b68338a59ca	0039	Wed, 25 Sep 2019 03:21:26 GMT	Wed, 25 Sep 2019 04:43:55 GMT	Wed, 25 Sep 2019 04:43:51 GMT	9.148	2_39_138_29_2019-09-25 03:21:25.565298	0002	CA-304	2-39-138-29	America/Los_Angeles	000001263
679	5d9fcd1ff9af8b68338a59cb	0039	Wed, 25 Sep 2019 04:33:04 GMT	Wed, 25 Sep 2019 04:48:30 GMT	Wed, 25 Sep 2019 04:48:25 GMT	1.707	2_39_126_20_2019-09-25 04:33:03.625648	0002	CA-310	2-39-126-20	America/Los_Angeles	000000243
680	5d9fcd1ff9af8b68338a59cc	0039	Wed, 25 Sep 2019 04:43:24 GMT	Thu, 26 Sep 2019 01:02:44 GMT	Wed, 25 Sep 2019 23:06:52 GMT	6.071	2_39_130_31_2019-09-25 04:43:23.621108	0002	CA-306	2-39-130-31	America/Los_Angeles	000001202
681	5da11ea0f9af8b6dc9d28250	0039	Wed, 25 Sep 2019 15:06:40 GMT	Thu, 26 Sep 2019 06:07:35 GMT	Wed, 25 Sep 2019 17:10:47 GMT	6.413	2_39_79_383_2019-09-25 15:06:39.933087	0002	CA-492	2-39-79-383	America/Los_Angeles	000001164
682	5da11ea0f9af8b6dc9d28251	0039	Wed, 25 Sep 2019 15:11:18 GMT	Thu, 26 Sep 2019 00:24:33 GMT	Thu, 26 Sep 2019 00:02:23 GMT	18.205	2_39_78_366_2019-09-25 15:11:18.486184	0002	CA-323	2-39-78-366	America/Los_Angeles	000000569
683	5da11ea0f9af8b6dc9d28252	0039	Wed, 25 Sep 2019 15:16:27 GMT	Wed, 25 Sep 2019 23:54:15 GMT	Wed, 25 Sep 2019 16:43:51 GMT	0.843	2_39_79_380_2019-09-25 15:16:26.670991	0002	CA-489	2-39-79-380	America/Los_Angeles
684	5da11ea0f9af8b6dc9d28253	0039	Wed, 25 Sep 2019 15:38:53 GMT	Wed, 25 Sep 2019 19:43:28 GMT	Wed, 25 Sep 2019 16:58:13 GMT	4.218	2_39_139_28_2019-09-25 15:38:53.212159	0002	CA-303	2-39-139-28	America/Los_Angeles	000000562
685	5da11ea0f9af8b6dc9d28254	0039	Wed, 25 Sep 2019 15:51:17 GMT	Wed, 25 Sep 2019 23:39:18 GMT	Wed, 25 Sep 2019 17:33:20 GMT	5.122	2_39_89_25_2019-09-25 15:51:17.031613	0002	CA-315	2-39-89-25	America/Los_Angeles	000000743
686	5da11ea0f9af8b6dc9d28255	0039	Wed, 25 Sep 2019 15:56:46 GMT	Thu, 26 Sep 2019 00:07:50 GMT	Wed, 25 Sep 2019 22:19:50 GMT	7.952	2_39_78_364_2019-09-25 15:56:45.705258	0002	CA-495	2-39-78-364	America/Los_Angeles	000001470
687	5da11ea0f9af8b6dc9d28256	0039	Wed, 25 Sep 2019 15:57:09 GMT	Thu, 26 Sep 2019 00:38:25 GMT	Wed, 25 Sep 2019 17:20:20 GMT	4.361	2_39_131_30_2019-09-25 15:57:09.325996	0002	CA-305	2-39-131-30	America/Los_Angeles	000000712
688	5da11ea0f9af8b6dc9d28257	0039	Wed, 25 Sep 2019 16:03:49 GMT	Thu, 26 Sep 2019 01:00:37 GMT	Wed, 25 Sep 2019 18:55:37 GMT	16.706	2_39_79_376_2019-09-25 16:03:49.229304	0002	CA-324	2-39-79-376	America/Los_Angeles	000001104
689	5da11ea0f9af8b6dc9d28258	0039	Wed, 25 Sep 2019 16:05:01 GMT	Wed, 25 Sep 2019 23:04:03 GMT	Wed, 25 Sep 2019 18:06:07 GMT	12.937	2_39_129_17_2019-09-25 16:05:00.932505	0002	CA-307	2-39-129-17	America/Los_Angeles	000001912
690	5da11ea0f9af8b6dc9d28259	0039	Wed, 25 Sep 2019 16:09:50 GMT	Wed, 25 Sep 2019 17:41:19 GMT	Wed, 25 Sep 2019 17:41:14 GMT	4.949	2_39_79_379_2019-09-25 16:09:49.867478	0002	CA-327	2-39-79-379	America/Los_Angeles	000001083
691	5da11ea0f9af8b6dc9d2825a	0039	Wed, 25 Sep 2019 16:46:20 GMT	Wed, 25 Sep 2019 19:44:23 GMT	Wed, 25 Sep 2019 17:16:52 GMT	0.843	2_39_79_381_2019-09-25 16:46:19.989450	0002	CA-490	2-39-79-381	America/Los_Angeles
692	5da11ea0f9af8b6dc9d2825b	0039	Wed, 25 Sep 2019 16:49:24 GMT	Wed, 25 Sep 2019 19:14:06 GMT	Wed, 25 Sep 2019 19:14:25 GMT	0.871	2_39_123_23_2019-09-25 16:49:24.402082	0002	CA-313	2-39-123-23	America/Los_Angeles
693	5da11ea0f9af8b6dc9d2825c	0039	Wed, 25 Sep 2019 16:57:35 GMT	Wed, 25 Sep 2019 20:08:04 GMT	Wed, 25 Sep 2019 17:42:30 GMT	4.26	2_39_91_437_2019-09-25 16:57:35.381388	0002	CA-317	2-39-91-437	America/Los_Angeles	000002461
694	5da11ea0f9af8b6dc9d2825d	0039	Wed, 25 Sep 2019 17:06:33 GMT	Thu, 26 Sep 2019 00:39:09 GMT	Wed, 25 Sep 2019 18:45:12 GMT	9.418	2_39_92_436_2019-09-25 17:06:33.419538	0002	CA-318	2-39-92-436	America/Los_Angeles	000001095
695	5da11ea0f9af8b6dc9d2825e	0039	Wed, 25 Sep 2019 17:07:24 GMT	Thu, 26 Sep 2019 00:56:56 GMT	Thu, 26 Sep 2019 00:03:55 GMT	12.031	2_39_92_442_2019-09-25 17:07:23.599873	0002	CA-498	2-39-92-442	America/Los_Angeles	000000558
696	5da11ea0f9af8b6dc9d2825f	0039	Wed, 25 Sep 2019 17:14:54 GMT	Wed, 25 Sep 2019 20:58:16 GMT	Wed, 25 Sep 2019 20:58:11 GMT	12.931	2_39_91_441_2019-09-25 17:14:54.485584	0002	CA-499	2-39-91-441	America/Los_Angeles	000001526
697	5da11ea0f9af8b6dc9d28260	0039	Wed, 25 Sep 2019 17:29:36 GMT	Wed, 25 Sep 2019 23:03:27 GMT	Wed, 25 Sep 2019 18:41:39 GMT	3.885	2_39_95_27_2019-09-25 17:29:36.449781	0002	CA-319	2-39-95-27	America/Los_Angeles	000000567
698	5da11ea0f9af8b6dc9d28261	0039	Wed, 25 Sep 2019 17:38:31 GMT	Wed, 25 Sep 2019 20:30:52 GMT	Wed, 25 Sep 2019 19:12:45 GMT	5.814	2_39_79_377_2019-09-25 17:38:31.145676	0002	CA-325	2-39-79-377	America/Los_Angeles	000000668
699	5da11ea0f9af8b6dc9d28262	0039	Wed, 25 Sep 2019 17:40:39 GMT	Thu, 26 Sep 2019 00:08:40 GMT	Wed, 25 Sep 2019 23:57:38 GMT	20.872	2_39_79_382_2019-09-25 17:40:38.626387	0002	CA-491	2-39-79-382	America/Los_Angeles	000000832
700	5da11ea0f9af8b6dc9d28263	0039	Wed, 25 Sep 2019 17:49:34 GMT	Thu, 26 Sep 2019 01:59:48 GMT	Wed, 25 Sep 2019 19:02:36 GMT	3.489	2_39_88_24_2019-09-25 17:49:34.439258	0002	CA-314	2-39-88-24	America/Los_Angeles	000001366
701	5da11ea0f9af8b6dc9d28264	0039	Wed, 25 Sep 2019 17:52:36 GMT	Thu, 26 Sep 2019 02:48:49 GMT	Wed, 25 Sep 2019 18:56:26 GMT	2.146	2_39_90_26_2019-09-25 17:52:36.288612	0002	CA-316	2-39-90-26	America/Los_Angeles	000001082
702	5da11ea0f9af8b6dc9d28265	0039	Wed, 25 Sep 2019 17:58:04 GMT	Thu, 26 Sep 2019 00:54:56 GMT	Wed, 25 Sep 2019 19:19:51 GMT	8.946	2_39_78_360_2019-09-25 17:58:03.606161	0002	CA-322	2-39-78-360	America/Los_Angeles	000000714
703	5da11ea0f9af8b6dc9d28266	0039	Wed, 25 Sep 2019 17:58:30 GMT	Wed, 25 Sep 2019 20:42:23 GMT	Wed, 25 Sep 2019 18:29:32 GMT	0.964	2_39_78_363_2019-09-25 17:58:30.019833	0002	CA-320	2-39-78-363	America/Los_Angeles
704	5da11ea0f9af8b6dc9d28267	0039	Wed, 25 Sep 2019 17:59:27 GMT	Thu, 26 Sep 2019 00:31:59 GMT	Thu, 26 Sep 2019 00:31:58 GMT	6.372	2_39_78_361_2019-09-25 17:59:26.856332	0002	CA-493	2-39-78-361	America/Los_Angeles	000000515
705	5da11ea0f9af8b6dc9d28268	0039	Wed, 25 Sep 2019 18:08:46 GMT	Thu, 26 Sep 2019 03:37:09 GMT	Wed, 25 Sep 2019 20:58:16 GMT	2.15	2_39_79_379_2019-09-25 18:08:45.959482	0002	CA-327	2-39-79-379	America/Los_Angeles
706	5da11ea0f9af8b6dc9d28269	0039	Wed, 25 Sep 2019 18:36:20 GMT	Thu, 26 Sep 2019 01:42:19 GMT	Wed, 25 Sep 2019 19:22:02 GMT	2.01	2_39_124_22_2019-09-25 18:36:17.082884	0002	CA-312	2-39-124-22	America/Los_Angeles	000000891
707	5da11ea0f9af8b6dc9d2826a	0039	Wed, 25 Sep 2019 18:36:50 GMT	Thu, 26 Sep 2019 01:05:59 GMT	Wed, 25 Sep 2019 21:46:22 GMT	10.151	2_39_90_440_2019-09-25 18:36:49.691125	0002	CA-500	2-39-90-440	America/Los_Angeles	000002170
708	5da11ea0f9af8b6dc9d2826b	0039	Wed, 25 Sep 2019 19:40:31 GMT	Thu, 26 Sep 2019 01:04:11 GMT	Wed, 25 Sep 2019 22:21:06 GMT	6.53	2_39_79_378_2019-09-25 19:40:31.374447	0002	CA-326	2-39-79-378	America/Los_Angeles	000001124
709	5da11ea0f9af8b6dc9d2826c	0039	Wed, 25 Sep 2019 20:09:38 GMT	Wed, 25 Sep 2019 23:08:28 GMT	Wed, 25 Sep 2019 21:14:54 GMT	2.74	2_39_91_437_2019-09-25 20:09:37.875650	0002	CA-317	2-39-91-437	America/Los_Angeles	000000560
710	5da11ea0f9af8b6dc9d2826d	0039	Wed, 25 Sep 2019 20:24:28 GMT	Thu, 26 Sep 2019 00:55:12 GMT	Thu, 26 Sep 2019 00:55:07 GMT	29.265	2_39_128_18_2019-09-25 20:24:28.199676	0002	CA-308	2-39-128-18	America/Los_Angeles	000000489
711	5da11ea0f9af8b6dc9d2826e	0039	Wed, 25 Sep 2019 20:26:30 GMT	Thu, 26 Sep 2019 02:13:33 GMT	Wed, 25 Sep 2019 20:53:09 GMT	0.941	2_39_125_21_2019-09-25 20:26:30.221746	0002	CA-311	2-39-125-21	America/Los_Angeles	000000562
712	5da11ea0f9af8b6dc9d2826f	0039	Wed, 25 Sep 2019 21:07:33 GMT	Thu, 26 Sep 2019 00:46:51 GMT	Wed, 25 Sep 2019 21:38:17 GMT	0.924	2_39_123_557_2019-09-25 21:07:33.110038	0002	CA-503	2-39-123-557	America/Los_Angeles
713	5da11ea0f9af8b6dc9d28270	0039	Thu, 26 Sep 2019 00:40:15 GMT	Thu, 26 Sep 2019 13:03:53 GMT	Thu, 26 Sep 2019 05:27:59 GMT	16.181	2_39_131_30_2019-09-26 00:40:15.382177	0002	CA-305	2-39-131-30	America/Los_Angeles	000000838
714	5da11ea0f9af8b6dc9d28271	0039	Thu, 26 Sep 2019 01:08:30 GMT	Thu, 26 Sep 2019 03:03:50 GMT	Thu, 26 Sep 2019 03:03:46 GMT	11.577	2_39_129_17_2019-09-26 01:08:30.437757	0002	CA-307	2-39-129-17	America/Los_Angeles	000001133
715	5da11ea0f9af8b6dc9d28272	0039	Thu, 26 Sep 2019 01:28:13 GMT	Thu, 26 Sep 2019 03:32:01 GMT	Thu, 26 Sep 2019 03:27:33 GMT	8.066	2_39_139_28_2019-09-26 01:28:12.935219	0002	CA-303	2-39-139-28	America/Los_Angeles	000001564
716	5da11ea0f9af8b6dc9d28273	0039	Thu, 26 Sep 2019 01:53:42 GMT	Thu, 26 Sep 2019 03:55:39 GMT	Thu, 26 Sep 2019 03:04:25 GMT	6.865	2_39_127_19_2019-09-26 01:53:41.571417	0002	CA-309	2-39-127-19	America/Los_Angeles	000002069
717	5da11ea0f9af8b6dc9d28274	0039	Thu, 26 Sep 2019 05:02:30 GMT	Thu, 26 Sep 2019 06:11:08 GMT	Thu, 26 Sep 2019 06:11:00 GMT	7.71	2_39_124_22_2019-09-26 05:02:30.439075	0002	CA-312	2-39-124-22	America/Los_Angeles	000000364
718	5da27021f9af8b7195641d6c	0039	Thu, 26 Sep 2019 14:38:36 GMT	Thu, 26 Sep 2019 21:06:22 GMT	Thu, 26 Sep 2019 21:07:20 GMT	0.84	2_39_79_380_2019-09-26 14:38:36.164968	0002	CA-489	2-39-79-380	America/Los_Angeles
719	5da27021f9af8b7195641d6d	0039	Thu, 26 Sep 2019 15:10:42 GMT	Thu, 26 Sep 2019 22:13:16 GMT	Thu, 26 Sep 2019 16:40:36 GMT	4.883	2_39_139_28_2019-09-26 15:10:42.209722	0002	CA-303	2-39-139-28	America/Los_Angeles	000001564
720	5da27021f9af8b7195641d6e	0039	Thu, 26 Sep 2019 15:18:25 GMT	Fri, 27 Sep 2019 00:15:56 GMT	Fri, 27 Sep 2019 00:07:43 GMT	0.84	2_39_78_366_2019-09-26 15:18:24.916324	0002	CA-323	2-39-78-366	America/Los_Angeles
721	5da27021f9af8b7195641d6f	0039	Thu, 26 Sep 2019 15:24:06 GMT	Thu, 26 Sep 2019 20:46:03 GMT	Thu, 26 Sep 2019 20:24:38 GMT	14.012	2_39_79_379_2019-09-26 15:24:05.698321	0002	CA-327	2-39-79-379	America/Los_Angeles	000000676
722	5da27021f9af8b7195641d70	0039	Thu, 26 Sep 2019 15:42:41 GMT	Thu, 26 Sep 2019 18:58:56 GMT	Thu, 26 Sep 2019 17:00:46 GMT	4.185	2_39_131_30_2019-09-26 15:42:41.062413	0002	CA-305	2-39-131-30	America/Los_Angeles	000000562
723	5da27021f9af8b7195641d71	0039	Thu, 26 Sep 2019 15:44:19 GMT	Thu, 26 Sep 2019 22:25:53 GMT	Thu, 26 Sep 2019 22:20:33 GMT	8.196	2_39_78_367_2019-09-26 15:44:19.214220	0002	CA-494	2-39-78-367	America/Los_Angeles	000001470
724	5da27021f9af8b7195641d72	0039	Thu, 26 Sep 2019 15:46:15 GMT	Fri, 27 Sep 2019 00:08:02 GMT	Thu, 26 Sep 2019 16:21:58 GMT	1.531	2_39_79_377_2019-09-26 15:46:15.164463	0002	CA-325	2-39-79-377	America/Los_Angeles	000001126
725	5da27021f9af8b7195641d73	0039	Thu, 26 Sep 2019 15:47:56 GMT	Fri, 27 Sep 2019 00:17:36 GMT	Thu, 26 Sep 2019 17:02:25 GMT	6.998	2_39_95_27_2019-09-26 15:47:56.428317	0002	CA-319	2-39-95-27	America/Los_Angeles	000000431
726	5da27021f9af8b7195641d74	0039	Thu, 26 Sep 2019 15:49:59 GMT	Thu, 26 Sep 2019 23:30:35 GMT	Thu, 26 Sep 2019 17:13:32 GMT	4.449	2_39_129_17_2019-09-26 15:49:58.676243	0002	CA-307	2-39-129-17	America/Los_Angeles	000000712
727	5da27021f9af8b7195641d75	0039	Thu, 26 Sep 2019 15:50:57 GMT	Thu, 26 Sep 2019 21:58:51 GMT	Thu, 26 Sep 2019 16:02:47 GMT	0.89	2_39_78_361_2019-09-26 15:50:57.330763	0002	CA-493	2-39-78-361	America/Los_Angeles	000000945
728	5da27021f9af8b7195641d76	0039	Thu, 26 Sep 2019 15:51:14 GMT	Fri, 27 Sep 2019 01:00:34 GMT	Thu, 26 Sep 2019 18:46:43 GMT	16.438	2_39_79_378_2019-09-26 15:51:13.880251	0002	CA-326	2-39-79-378	America/Los_Angeles	000001104
729	5da27021f9af8b7195641d77	0039	Thu, 26 Sep 2019 15:52:51 GMT	Thu, 26 Sep 2019 21:47:26 GMT	Thu, 26 Sep 2019 16:23:03 GMT	0.629	2_39_79_381_2019-09-26 15:52:51.012113	0002	CA-490	2-39-79-381	America/Los_Angeles
730	5da27021f9af8b7195641d78	0039	Thu, 26 Sep 2019 16:00:27 GMT	Fri, 27 Sep 2019 01:18:28 GMT	Fri, 27 Sep 2019 01:19:28 GMT	31.661	2_39_78_362_2019-09-26 16:00:26.898559	0002	CA-496	2-39-78-362	America/Los_Angeles	000000564
731	5da27021f9af8b7195641d79	0039	Thu, 26 Sep 2019 16:02:15 GMT	Fri, 27 Sep 2019 02:08:37 GMT	Fri, 27 Sep 2019 01:13:43 GMT	9.896	2_39_78_363_2019-09-26 16:02:15.173209	0002	CA-320	2-39-78-363	America/Los_Angeles	000000558
732	5da27021f9af8b7195641d7a	0039	Thu, 26 Sep 2019 16:08:25 GMT	Thu, 26 Sep 2019 18:30:21 GMT	Thu, 26 Sep 2019 17:44:21 GMT	8.55	2_39_92_442_2019-09-26 16:08:24.713113	0002	CA-498	2-39-92-442	America/Los_Angeles	000002149
733	5da27021f9af8b7195641d7b	0039	Thu, 26 Sep 2019 16:26:40 GMT	Thu, 26 Sep 2019 23:15:58 GMT	Thu, 26 Sep 2019 19:55:58 GMT	19.094	2_39_79_383_2019-09-26 16:26:39.555625	0002	CA-492	2-39-79-383	America/Los_Angeles	000001957
734	5da27021f9af8b7195641d7c	0039	Thu, 26 Sep 2019 16:28:24 GMT	Thu, 26 Sep 2019 23:05:42 GMT	Thu, 26 Sep 2019 18:31:56 GMT	13.185	2_39_127_19_2019-09-26 16:28:22.342499	0002	CA-309	2-39-127-19	America/Los_Angeles	000001912
735	5da27021f9af8b7195641d7d	0039	Thu, 26 Sep 2019 16:31:03 GMT	Thu, 26 Sep 2019 17:02:08 GMT	Thu, 26 Sep 2019 17:01:33 GMT	0.926	2_39_78_364_2019-09-26 16:31:03.087253	0002	CA-495	2-39-78-364	America/Los_Angeles
736	5da27021f9af8b7195641d7e	0039	Thu, 26 Sep 2019 16:47:38 GMT	Thu, 26 Sep 2019 23:37:05 GMT	Thu, 26 Sep 2019 19:45:53 GMT	11.834	2_39_124_22_2019-09-26 16:47:38.018701	0002	CA-312	2-39-124-22	America/Los_Angeles	000000620
737	5da27021f9af8b7195641d7f	0039	Thu, 26 Sep 2019 16:55:24 GMT	Fri, 27 Sep 2019 01:23:06 GMT	Fri, 27 Sep 2019 01:23:01 GMT	55.28	2_39_91_441_2019-09-26 16:55:12.296622	0002	CA-499	2-39-91-441	America/Los_Angeles	000002743
738	5da27021f9af8b7195641d80	0039	Thu, 26 Sep 2019 17:12:08 GMT	Fri, 27 Sep 2019 01:03:34 GMT	Thu, 26 Sep 2019 20:20:13 GMT	9.629	2_39_89_25_2019-09-26 17:12:07.757708	0002	CA-315	2-39-89-25	America/Los_Angeles	000002170
739	5da27021f9af8b7195641d81	0039	Thu, 26 Sep 2019 17:36:48 GMT	Thu, 26 Sep 2019 23:17:14 GMT	Thu, 26 Sep 2019 20:07:30 GMT	7.572	2_39_78_365_2019-09-26 17:36:47.951037	0002	CA-321	2-39-78-365	America/Los_Angeles	000000515
740	5da27021f9af8b7195641d82	0039	Thu, 26 Sep 2019 17:41:36 GMT	Fri, 27 Sep 2019 00:35:50 GMT	Thu, 26 Sep 2019 18:53:58 GMT	3.728	2_39_91_437_2019-09-26 17:41:35.761267	0002	CA-317	2-39-91-437	America/Los_Angeles	000000567
741	5da27021f9af8b7195641d83	0039	Thu, 26 Sep 2019 17:41:42 GMT	Fri, 27 Sep 2019 00:11:06 GMT	Thu, 26 Sep 2019 18:44:40 GMT	2.851	2_39_88_24_2019-09-26 17:41:41.655692	0002	CA-314	2-39-88-24	America/Los_Angeles	000001366
742	5da27021f9af8b7195641d84	0039	Thu, 26 Sep 2019 17:45:52 GMT	Thu, 26 Sep 2019 22:58:53 GMT	Thu, 26 Sep 2019 21:20:05 GMT	10.946	2_39_88_438_2019-09-26 17:45:51.658923	0002	CA-502	2-39-88-438	America/Los_Angeles	000003447
743	5da27021f9af8b7195641d85	0039	Thu, 26 Sep 2019 18:16:33 GMT	Fri, 27 Sep 2019 00:22:58 GMT	Fri, 27 Sep 2019 00:22:37 GMT	2.031	2_39_78_364_2019-09-26 18:16:33.090308	0002	CA-495	2-39-78-364	America/Los_Angeles
744	5da27021f9af8b7195641d86	0039	Thu, 26 Sep 2019 18:37:50 GMT	Fri, 27 Sep 2019 03:12:25 GMT	Thu, 26 Sep 2019 19:39:14 GMT	2.028	2_39_92_442_2019-09-26 18:37:49.854490	0002	CA-498	2-39-92-442	America/Los_Angeles	000001082
745	5da27021f9af8b7195641d87	0039	Thu, 26 Sep 2019 18:39:34 GMT	Fri, 27 Sep 2019 00:44:32 GMT	Thu, 26 Sep 2019 20:19:19 GMT	10.257	2_39_92_436_2019-09-26 18:39:33.739434	0002	CA-318	2-39-92-436	America/Los_Angeles	000001123
746	5da27021f9af8b7195641d88	0039	Thu, 26 Sep 2019 19:39:16 GMT	Fri, 27 Sep 2019 01:49:41 GMT	Thu, 26 Sep 2019 21:38:08 GMT	6.523	2_39_95_444_2019-09-26 19:39:15.731601	0002	CA-497	2-39-95-444	America/Los_Angeles	000001124
747	5da27021f9af8b7195641d89	0039	Thu, 26 Sep 2019 19:53:27 GMT	Fri, 27 Sep 2019 02:15:54 GMT	Thu, 26 Sep 2019 20:12:01 GMT	0.917	2_39_131_30_2019-09-26 19:53:26.851953	0002	CA-305	2-39-131-30	America/Los_Angeles	000000562
748	5da27021f9af8b7195641d8a	0039	Thu, 26 Sep 2019 20:41:59 GMT	Thu, 26 Sep 2019 23:46:32 GMT	Thu, 26 Sep 2019 22:07:41 GMT	8.374	2_39_123_23_2019-09-26 20:41:58.827509	0002	CA-313	2-39-123-23	America/Los_Angeles	000000668
749	5da27021f9af8b7195641d8b	0039	Thu, 26 Sep 2019 21:06:58 GMT	Thu, 26 Sep 2019 23:07:33 GMT	Thu, 26 Sep 2019 21:29:44 GMT	0.624	2_39_79_380_2019-09-26 21:06:57.688436	0002	CA-489	2-39-79-380	America/Los_Angeles	000003389
750	5da27021f9af8b7195641d8c	0039	Thu, 26 Sep 2019 21:55:22 GMT	Fri, 27 Sep 2019 01:50:06 GMT	Thu, 26 Sep 2019 23:02:01 GMT	3.205	2_39_126_20_2019-09-26 21:55:21.963502	0002	CA-310	2-39-126-20	America/Los_Angeles	000000891
751	5da27021f9af8b7195641d8d	0039	Fri, 27 Sep 2019 01:36:55 GMT	Fri, 27 Sep 2019 05:15:06 GMT	Fri, 27 Sep 2019 05:15:01 GMT	12.694	2_39_91_437_2019-09-27 01:36:54.903411	0002	CA-317	2-39-91-437	America/Los_Angeles	000001108
752	5da27021f9af8b7195641d8e	0039	Fri, 27 Sep 2019 03:24:59 GMT	Fri, 27 Sep 2019 04:47:29 GMT	Fri, 27 Sep 2019 04:47:24 GMT	9.257	2_39_139_28_2019-09-27 03:24:59.082180	0002	CA-303	2-39-139-28	America/Los_Angeles	000001263
753	5da27021f9af8b7195641d8f	0039	Fri, 27 Sep 2019 04:47:29 GMT	Fri, 27 Sep 2019 20:52:18 GMT	Fri, 27 Sep 2019 06:57:15 GMT	6.88	2_39_129_17_2019-09-27 04:47:29.041816	0002	CA-307	2-39-129-17	America/Los_Angeles	000001202
754	5da3c1a0f9af8b75a2759f31	0039	Fri, 27 Sep 2019 14:39:47 GMT	Fri, 27 Sep 2019 19:31:39 GMT	Fri, 27 Sep 2019 16:58:13 GMT	6.065	2_39_79_380_2019-09-27 14:39:46.890052	0002	CA-489	2-39-79-380	America/Los_Angeles	000003389
755	5da3c1a0f9af8b75a2759f32	0039	Fri, 27 Sep 2019 15:03:19 GMT	Sat, 28 Sep 2019 01:19:42 GMT	Fri, 27 Sep 2019 17:11:22 GMT	6.522	2_39_79_383_2019-09-27 15:03:18.802335	0002	CA-492	2-39-79-383	America/Los_Angeles	000001164
756	5da3c1a0f9af8b75a2759f33	0039	Fri, 27 Sep 2019 15:11:16 GMT	Sat, 28 Sep 2019 00:27:16 GMT	Fri, 27 Sep 2019 17:24:52 GMT	7.424	2_39_78_366_2019-09-27 15:11:15.792161	0002	CA-323	2-39-78-366	America/Los_Angeles	000000569
757	5da3c1a0f9af8b75a2759f34	0039	Fri, 27 Sep 2019 15:30:27 GMT	Fri, 27 Sep 2019 23:33:39 GMT	Fri, 27 Sep 2019 23:34:38 GMT	15.217	2_39_78_362_2019-09-27 15:30:27.347937	0002	CA-496	2-39-78-362	America/Los_Angeles	000001470
758	5da3c1a0f9af8b75a2759f35	0039	Fri, 27 Sep 2019 15:32:41 GMT	Fri, 27 Sep 2019 20:50:14 GMT	Fri, 27 Sep 2019 19:01:02 GMT	22.124	2_39_92_442_2019-09-27 15:32:40.942369	0002	CA-498	2-39-92-442	America/Los_Angeles	000000818
759	5da3c1a0f9af8b75a2759f36	0039	Fri, 27 Sep 2019 15:32:41 GMT	Sat, 28 Sep 2019 00:49:19 GMT	Fri, 27 Sep 2019 15:57:03 GMT	0.663	2_39_79_379_2019-09-27 15:32:41.379625	0002	CA-327	2-39-79-379	America/Los_Angeles
760	5da3c1a0f9af8b75a2759f37	0039	Fri, 27 Sep 2019 15:36:34 GMT	Sat, 28 Sep 2019 00:28:54 GMT	Fri, 27 Sep 2019 16:04:13 GMT	1.013	2_39_139_28_2019-09-27 15:36:34.438477	0002	CA-303	2-39-139-28	America/Los_Angeles	000001366
761	5da3c1a0f9af8b75a2759f38	0039	Fri, 27 Sep 2019 15:42:22 GMT	Sat, 28 Sep 2019 00:47:57 GMT	Fri, 27 Sep 2019 17:16:44 GMT	5.263	2_39_131_30_2019-09-27 15:42:21.924844	0002	CA-305	2-39-131-30	America/Los_Angeles	000000712
762	5da3c1a0f9af8b75a2759f39	0039	Fri, 27 Sep 2019 15:48:04 GMT	Fri, 27 Sep 2019 17:26:39 GMT	Fri, 27 Sep 2019 17:26:34 GMT	5.287	2_39_79_377_2019-09-27 15:48:03.969117	0002	CA-325	2-39-79-377	America/Los_Angeles	000001083
763	5da3c1a0f9af8b75a2759f3a	0039	Fri, 27 Sep 2019 16:33:02 GMT	Sat, 28 Sep 2019 02:16:29 GMT	Fri, 27 Sep 2019 21:10:52 GMT	5.673	2_39_79_376_2019-09-27 16:33:02.272360	0002	CA-324	2-39-79-376	America/Los_Angeles	000000558
764	5da3c1a0f9af8b75a2759f3b	0039	Fri, 27 Sep 2019 16:33:38 GMT	Sat, 28 Sep 2019 02:51:20 GMT	Fri, 27 Sep 2019 17:30:22 GMT	1.816	2_39_89_25_2019-09-27 16:33:38.459897	0002	CA-315	2-39-89-25	America/Los_Angeles	000000324
765	5da3c1a0f9af8b75a2759f3c	0039	Fri, 27 Sep 2019 16:48:10 GMT	Fri, 27 Sep 2019 20:27:56 GMT	Fri, 27 Sep 2019 20:17:52 GMT	0.845	2_39_123_23_2019-09-27 16:48:10.425958	0002	CA-313	2-39-123-23	America/Los_Angeles
766	5da3c1a0f9af8b75a2759f3d	0039	Fri, 27 Sep 2019 16:53:53 GMT	Sat, 28 Sep 2019 00:38:06 GMT	Fri, 27 Sep 2019 23:13:10 GMT	12.207	2_39_79_378_2019-09-27 16:53:52.923132	0002	CA-326	2-39-79-378	America/Los_Angeles	000000022
767	5da3c1a0f9af8b75a2759f3e	0039	Fri, 27 Sep 2019 17:01:52 GMT	Sat, 28 Sep 2019 02:44:50 GMT	Fri, 27 Sep 2019 20:37:56 GMT	11.457	2_39_91_437_2019-09-27 17:01:52.209954	0002	CA-317	2-39-91-437	America/Los_Angeles	000002170
768	5da3c1a0f9af8b75a2759f3f	0039	Fri, 27 Sep 2019 17:03:37 GMT	Fri, 27 Sep 2019 23:26:08 GMT	Fri, 27 Sep 2019 17:43:24 GMT	1.683	2_39_95_27_2019-09-27 17:03:36.606629	0002	CA-319	2-39-95-27	America/Los_Angeles	000000891
769	5da3c1a0f9af8b75a2759f40	0039	Fri, 27 Sep 2019 17:10:34 GMT	Fri, 27 Sep 2019 23:02:04 GMT	Fri, 27 Sep 2019 19:21:49 GMT	7.364	2_39_78_360_2019-09-27 17:10:33.768903	0002	CA-322	2-39-78-360	America/Los_Angeles	000000515
770	5da3c1a0f9af8b75a2759f41	0039	Fri, 27 Sep 2019 17:14:16 GMT	Sat, 28 Sep 2019 01:11:46 GMT	Fri, 27 Sep 2019 21:52:52 GMT	12.536	2_39_78_363_2019-09-27 17:14:15.794334	0002	CA-320	2-39-78-363	America/Los_Angeles	000001095
771	5da3c1a0f9af8b75a2759f42	0039	Fri, 27 Sep 2019 17:19:57 GMT	Fri, 27 Sep 2019 18:01:47 GMT	Fri, 27 Sep 2019 17:50:25 GMT	0.885	2_39_88_24_2019-09-27 17:19:57.222992	0002	CA-314	2-39-88-24	America/Los_Angeles
772	5da3c1a0f9af8b75a2759f43	0039	Fri, 27 Sep 2019 17:25:37 GMT	Sat, 28 Sep 2019 03:46:12 GMT	Fri, 27 Sep 2019 18:29:54 GMT	3.389	2_39_92_436_2019-09-27 17:25:36.514672	0002	CA-318	2-39-92-436	America/Los_Angeles	000000567
773	5da3c1a0f9af8b75a2759f44	0039	Fri, 27 Sep 2019 17:51:01 GMT	Fri, 27 Sep 2019 23:12:34 GMT	Fri, 27 Sep 2019 20:37:56 GMT	15.315	2_39_78_364_2019-09-27 17:51:00.712168	0002	CA-495	2-39-78-364	America/Los_Angeles	000000069
774	5da3c1a0f9af8b75a2759f45	0039	Fri, 27 Sep 2019 18:06:08 GMT	Fri, 27 Sep 2019 21:48:59 GMT	Fri, 27 Sep 2019 21:32:34 GMT	11.145	2_39_124_22_2019-09-27 18:05:45.994734	0002	CA-312	2-39-124-22	America/Los_Angeles	000003711
775	5da3c1a0f9af8b75a2759f46	0039	Fri, 27 Sep 2019 18:38:30 GMT	Fri, 27 Sep 2019 20:18:00 GMT	Fri, 27 Sep 2019 20:17:55 GMT	0.824	2_39_79_377_2019-09-27 18:38:29.885687	0002	CA-325	2-39-79-377	America/Los_Angeles
776	5da3c1a0f9af8b75a2759f47	0039	Fri, 27 Sep 2019 18:52:09 GMT	Sat, 28 Sep 2019 02:34:00 GMT	Fri, 27 Sep 2019 20:50:18 GMT	6.104	2_39_90_440_2019-09-27 18:52:08.983179	0002	CA-500	2-39-90-440	America/Los_Angeles	000001222
777	5da3c1a0f9af8b75a2759f48	0039	Fri, 27 Sep 2019 19:14:04 GMT	Sat, 28 Sep 2019 02:59:53 GMT	Fri, 27 Sep 2019 20:16:58 GMT	2.199	2_39_78_367_2019-09-27 19:14:04.481505	0002	CA-494	2-39-78-367	America/Los_Angeles	000001082
778	5da3c1a0f9af8b75a2759f49	0039	Fri, 27 Sep 2019 19:49:16 GMT	Sat, 28 Sep 2019 00:12:34 GMT	Sat, 28 Sep 2019 00:04:30 GMT	12.445	2_39_79_381_2019-09-27 19:49:16.396731	0002	CA-490	2-39-79-381	America/Los_Angeles	000000832
779	5da3c1a0f9af8b75a2759f4a	0039	Fri, 27 Sep 2019 19:50:01 GMT	Sat, 28 Sep 2019 01:53:58 GMT	Fri, 27 Sep 2019 21:58:07 GMT	6.606	2_39_78_365_2019-09-27 19:50:01.165538	0002	CA-321	2-39-78-365	America/Los_Angeles	000001124
780	5da3c1a0f9af8b75a2759f4b	0039	Fri, 27 Sep 2019 20:12:32 GMT	Sat, 28 Sep 2019 01:35:22 GMT	Sat, 28 Sep 2019 00:11:27 GMT	2.791	2_39_78_361_2019-09-27 20:12:31.968353	0002	CA-493	2-39-78-361	America/Los_Angeles	000001083
781	5da3c1a0f9af8b75a2759f4c	0039	Fri, 27 Sep 2019 20:15:29 GMT	Sat, 28 Sep 2019 00:06:44 GMT	Fri, 27 Sep 2019 21:49:59 GMT	8.437	2_39_88_438_2019-09-27 20:15:28.728318	0002	CA-502	2-39-88-438	America/Los_Angeles	000000431
782	5da3c1a0f9af8b75a2759f4d	0039	Fri, 27 Sep 2019 20:39:14 GMT	Sat, 28 Sep 2019 02:17:41 GMT	Sat, 28 Sep 2019 02:17:36 GMT	36.771	2_39_123_23_2019-09-27 20:39:14.165593	0002	CA-313	2-39-123-23	America/Los_Angeles	000001626
783	5da3c1a0f9af8b75a2759f4e	0039	Fri, 27 Sep 2019 23:03:21 GMT	Sat, 28 Sep 2019 01:37:10 GMT	Sat, 28 Sep 2019 01:37:02 GMT	17.389	2_39_130_31_2019-09-27 23:03:20.939019	0002	CA-306	2-39-130-31	America/Los_Angeles	000000313
784	5da3c1a0f9af8b75a2759f4f	0039	Sat, 28 Sep 2019 01:14:07 GMT	Sat, 28 Sep 2019 04:16:19 GMT	Sat, 28 Sep 2019 04:16:10 GMT	10.653	2_39_127_19_2019-09-28 01:14:07.062751	0002	CA-309	2-39-127-19	America/Los_Angeles	000001820
785	5da3c1a0f9af8b75a2759f50	0039	Sat, 28 Sep 2019 01:38:47 GMT	Sat, 28 Sep 2019 03:55:56 GMT	Sat, 28 Sep 2019 02:09:23 GMT	0.852	2_39_131_30_2019-09-28 01:38:47.369055	0002	CA-305	2-39-131-30	America/Los_Angeles
786	5da3c1a0f9af8b75a2759f51	0039	Sat, 28 Sep 2019 02:03:24 GMT	Sat, 28 Sep 2019 05:37:15 GMT	Sat, 28 Sep 2019 05:37:11 GMT	10.492	2_39_79_378_2019-09-28 02:03:24.433261	0002	CA-326	2-39-79-378	America/Los_Angeles	000001135
787	5da3c1a0f9af8b75a2759f52	0039	Sat, 28 Sep 2019 03:47:08 GMT	Sat, 28 Sep 2019 04:23:19 GMT	Sat, 28 Sep 2019 04:24:18 GMT	0.841	2_39_123_23_2019-09-28 03:47:07.697182	0002	CA-313	2-39-123-23	America/Los_Angeles
788	5da3c1a0f9af8b75a2759f53	0039	Sat, 28 Sep 2019 04:24:38 GMT	Sat, 28 Sep 2019 05:30:50 GMT	Sat, 28 Sep 2019 05:30:46 GMT	3.389	2_39_138_29_2019-09-28 04:24:38.131079	0002	CA-304	2-39-138-29	America/Los_Angeles	000001161
789	5da5130cf9af8b79ebb85590	0039	Sat, 28 Sep 2019 16:33:52 GMT	Sat, 28 Sep 2019 17:45:35 GMT	Sat, 28 Sep 2019 17:16:49 GMT	1.791	2_39_138_29_2019-09-28 16:33:52.125553	0002	CA-304	2-39-138-29	America/Los_Angeles	000000365
790	5da5130cf9af8b79ebb85591	0039	Sat, 28 Sep 2019 18:30:05 GMT	Sat, 28 Sep 2019 19:43:51 GMT	Sat, 28 Sep 2019 19:43:46 GMT	8.152	2_39_139_28_2019-09-28 18:30:05.179662	0002	CA-303	2-39-139-28	America/Los_Angeles	000003271
791	5da5130cf9af8b79ebb85592	0039	Sat, 28 Sep 2019 20:20:06 GMT	Sat, 28 Sep 2019 23:34:07 GMT	Sat, 28 Sep 2019 20:50:22 GMT	0.948	2_39_139_28_2019-09-28 20:20:05.875655	0002	CA-303	2-39-139-28	America/Los_Angeles
792	5da5130cf9af8b79ebb85593	0039	Sun, 29 Sep 2019 01:02:47 GMT	Sun, 29 Sep 2019 05:12:17 GMT	Sun, 29 Sep 2019 03:45:31 GMT	11.653	2_39_139_28_2019-09-29 01:02:46.539828	0002	CA-303	2-39-139-28	America/Los_Angeles	000000420
793	5da5130cf9af8b79ebb85594	0039	Sun, 29 Sep 2019 02:36:18 GMT	Sun, 29 Sep 2019 04:51:59 GMT	Sun, 29 Sep 2019 04:51:55 GMT	15.198	2_39_125_21_2019-09-29 02:36:04.349470	0002	CA-311	2-39-125-21	America/Los_Angeles	000000297
794	5da6648ef9af8b7dc30f7f84	0039	Sun, 29 Sep 2019 15:32:01 GMT	Sun, 29 Sep 2019 16:03:01 GMT	Sun, 29 Sep 2019 16:02:49 GMT	0.8530866666666665	2_39_125_21_2019-09-29 15:32:01.414149	0002	CA-311	2-39-125-21	America/Los_Angeles
795	5da6648ef9af8b7dc30f7f85	0039	Sun, 29 Sep 2019 16:01:58 GMT	Sun, 29 Sep 2019 20:19:10 GMT	Sun, 29 Sep 2019 17:43:22 GMT	9.868	2_39_139_28_2019-09-29 16:01:58.459962	0002	CA-303	2-39-139-28	America/Los_Angeles	000001395
796	5da6648ef9af8b7dc30f7f86	0039	Sun, 29 Sep 2019 16:35:50 GMT	Sun, 29 Sep 2019 21:31:11 GMT	Sun, 29 Sep 2019 20:21:25 GMT	24.872	2_39_79_377_2019-09-29 16:35:49.646775	0002	CA-325	2-39-79-377	America/Los_Angeles	000000248
797	5da6648ef9af8b7dc30f7f87	0039	Sun, 29 Sep 2019 16:52:24 GMT	Sun, 29 Sep 2019 19:28:34 GMT	Sun, 29 Sep 2019 19:27:58 GMT	16.201	2_39_129_17_2019-09-29 16:52:23.140354	0002	CA-307	2-39-129-17	America/Los_Angeles	000002290
798	5da6648ef9af8b7dc30f7f88	0039	Sun, 29 Sep 2019 17:59:34 GMT	Sun, 29 Sep 2019 19:49:16 GMT	Sun, 29 Sep 2019 19:10:50 GMT	3.505	2_39_131_30_2019-09-29 17:59:34.468406	0002	CA-305	2-39-131-30	America/Los_Angeles	000000891
799	5da6648ef9af8b7dc30f7f89	0039	Sun, 29 Sep 2019 20:10:01 GMT	Sun, 29 Sep 2019 21:30:09 GMT	Sun, 29 Sep 2019 21:30:04 GMT	9.04	2_39_138_29_2019-09-29 20:10:01.416183	0002	CA-304	2-39-138-29	America/Los_Angeles	000003424
800	5da6648ef9af8b7dc30f7f8a	0039	Sun, 29 Sep 2019 23:21:18 GMT	Mon, 30 Sep 2019 01:10:15 GMT	Mon, 30 Sep 2019 01:10:11 GMT	11.991	2_39_139_28_2019-09-29 23:21:17.711293	0002	CA-303	2-39-139-28	America/Los_Angeles	000000818
801	5da6648ef9af8b7dc30f7f8b	0039	Sun, 29 Sep 2019 23:25:34 GMT	Mon, 30 Sep 2019 01:08:22 GMT	Mon, 30 Sep 2019 01:08:17 GMT	5.922	2_39_130_31_2019-09-29 23:25:34.374905	0002	CA-306	2-39-130-31	America/Los_Angeles	000003751
802	5da6648ef9af8b7dc30f7f8c	0039	Sun, 29 Sep 2019 23:45:45 GMT	Mon, 30 Sep 2019 03:16:27 GMT	Mon, 30 Sep 2019 03:16:22 GMT	11.365	2_39_127_19_2019-09-29 23:45:44.567216	0002	CA-309	2-39-127-19	America/Los_Angeles	000001202
803	5da6648ef9af8b7dc30f7f8d	0039	Mon, 30 Sep 2019 01:48:05 GMT	Mon, 30 Sep 2019 02:31:26 GMT	Mon, 30 Sep 2019 02:31:22 GMT	2.554	2_39_139_28_2019-09-30 01:48:05.387143	0002	CA-303	2-39-139-28	America/Los_Angeles	000000781
804	5da7b61bf9af8b0462eadc8b	0039	Mon, 30 Sep 2019 15:04:29 GMT	Tue, 01 Oct 2019 00:46:47 GMT	Mon, 30 Sep 2019 17:19:20 GMT	6.459	2_39_79_383_2019-09-30 15:04:29.167926	0002	CA-492	2-39-79-383	America/Los_Angeles	000001164
805	5da7b61bf9af8b0462eadc8c	0039	Mon, 30 Sep 2019 15:06:14 GMT	Tue, 01 Oct 2019 00:13:55 GMT	Mon, 30 Sep 2019 22:12:54 GMT	40.799	2_39_78_366_2019-09-30 15:06:13.870838	0002	CA-323	2-39-78-366	America/Los_Angeles	000000569
806	5da7b61bf9af8b0462eadc8d	0039	Mon, 30 Sep 2019 15:11:04 GMT	Mon, 30 Sep 2019 18:46:42 GMT	Mon, 30 Sep 2019 15:42:55 GMT	2.91	2_39_91_437_2019-09-30 15:11:04.216071	0002	CA-317	2-39-91-437	America/Los_Angeles	000002461
807	5da7b61bf9af8b0462eadc8e	0039	Mon, 30 Sep 2019 15:32:49 GMT	Mon, 30 Sep 2019 19:40:21 GMT	Mon, 30 Sep 2019 15:58:29 GMT	0.917	2_39_139_28_2019-09-30 15:32:48.599074	0002	CA-303	2-39-139-28	America/Los_Angeles	000001366
808	5da7b61bf9af8b0462eadc8f	0039	Mon, 30 Sep 2019 15:49:52 GMT	Tue, 01 Oct 2019 00:56:30 GMT	Mon, 30 Sep 2019 20:03:22 GMT	21.471	2_39_79_379_2019-09-30 15:49:51.619204	0002	CA-327	2-39-79-379	America/Los_Angeles	000001104
809	5da7b61bf9af8b0462eadc90	0039	Mon, 30 Sep 2019 15:53:01 GMT	Tue, 01 Oct 2019 00:31:53 GMT	Mon, 30 Sep 2019 18:49:05 GMT	10.111	2_39_131_30_2019-09-30 15:53:01.172078	0002	CA-305	2-39-131-30	America/Los_Angeles	000000712
810	5da7b61bf9af8b0462eadc91	0039	Mon, 30 Sep 2019 16:06:52 GMT	Tue, 01 Oct 2019 00:06:07 GMT	Mon, 30 Sep 2019 18:46:23 GMT	10.447	2_39_127_19_2019-09-30 16:06:51.676480	0002	CA-309	2-39-127-19	America/Los_Angeles	000000620
811	5da7b61bf9af8b0462eadc92	0039	Mon, 30 Sep 2019 16:22:23 GMT	Tue, 01 Oct 2019 03:24:02 GMT	Mon, 30 Sep 2019 21:41:35 GMT	16.22	2_39_79_378_2019-09-30 16:22:23.240846	0002	CA-326	2-39-79-378	America/Los_Angeles	000000676
812	5da7b61bf9af8b0462eadc93	0039	Mon, 30 Sep 2019 16:25:18 GMT	Tue, 01 Oct 2019 00:21:32 GMT	Mon, 30 Sep 2019 22:35:43 GMT	0.846	2_39_79_380_2019-09-30 16:25:17.888644	0002	CA-489	2-39-79-380	America/Los_Angeles
813	5da7b61bf9af8b0462eadc94	0039	Mon, 30 Sep 2019 16:29:24 GMT	Tue, 01 Oct 2019 00:08:37 GMT	Mon, 30 Sep 2019 22:35:56 GMT	20.907	2_39_79_382_2019-09-30 16:29:24.046021	0002	CA-491	2-39-79-382	America/Los_Angeles	000000832
814	5da7b61bf9af8b0462eadc95	0039	Mon, 30 Sep 2019 16:51:06 GMT	Tue, 01 Oct 2019 00:12:43 GMT	Mon, 30 Sep 2019 17:43:10 GMT	1.612	2_39_89_25_2019-09-30 16:51:05.647361	0002	CA-315	2-39-89-25	America/Los_Angeles	000000324
815	5da7b61bf9af8b0462eadc96	0039	Mon, 30 Sep 2019 16:58:38 GMT	Tue, 01 Oct 2019 00:37:08 GMT	Mon, 30 Sep 2019 18:29:04 GMT	4.866	2_39_123_23_2019-09-30 16:58:37.943491	0002	CA-313	2-39-123-23	America/Los_Angeles	000000562
816	5da7b61bf9af8b0462eadc97	0039	Mon, 30 Sep 2019 17:05:03 GMT	Tue, 01 Oct 2019 02:14:47 GMT	Mon, 30 Sep 2019 19:42:15 GMT	16.384	2_39_79_376_2019-09-30 17:05:03.368275	0002	CA-324	2-39-79-376	America/Los_Angeles	000000558
817	5da7b61bf9af8b0462eadc98	0039	Mon, 30 Sep 2019 17:07:14 GMT	Tue, 01 Oct 2019 00:56:35 GMT	Mon, 30 Sep 2019 19:08:56 GMT	12.256	2_39_95_27_2019-09-30 17:07:14.275157	0002	CA-319	2-39-95-27	America/Los_Angeles	000001095
818	5da7b61bf9af8b0462eadc99	0039	Mon, 30 Sep 2019 17:21:32 GMT	Tue, 01 Oct 2019 02:01:51 GMT	Mon, 30 Sep 2019 23:18:22 GMT	11.755	2_39_78_365_2019-09-30 17:21:31.535664	0002	CA-321	2-39-78-365	America/Los_Angeles	000002170
819	5da7b61bf9af8b0462eadc9a	0039	Mon, 30 Sep 2019 17:29:51 GMT	Mon, 30 Sep 2019 20:29:57 GMT	Mon, 30 Sep 2019 20:29:48 GMT	19.148	2_39_91_441_2019-09-30 17:29:51.499896	0002	CA-499	2-39-91-441	America/Los_Angeles	000002972
820	5da7b61bf9af8b0462eadc9b	0039	Mon, 30 Sep 2019 17:35:02 GMT	Tue, 01 Oct 2019 00:14:09 GMT	Mon, 30 Sep 2019 18:24:24 GMT	2.137	2_39_90_26_2019-09-30 17:35:01.764499	0002	CA-316	2-39-90-26	America/Los_Angeles	000000891
821	5da7b61bf9af8b0462eadc9c	0039	Mon, 30 Sep 2019 17:37:32 GMT	Mon, 30 Sep 2019 21:15:18 GMT	Mon, 30 Sep 2019 21:08:37 GMT	7.873	2_39_78_363_2019-09-30 17:37:32.032861	0002	CA-320	2-39-78-363	America/Los_Angeles	000002291
822	5da7b61bf9af8b0462eadc9d	0039	Mon, 30 Sep 2019 18:47:42 GMT	Tue, 01 Oct 2019 01:13:08 GMT	Mon, 30 Sep 2019 20:52:43 GMT	6.754	2_39_78_361_2019-09-30 18:47:41.751423	0002	CA-493	2-39-78-361	America/Los_Angeles	000001124
823	5da7b61bf9af8b0462eadc9e	0039	Mon, 30 Sep 2019 19:13:13 GMT	Tue, 01 Oct 2019 00:54:05 GMT	Mon, 30 Sep 2019 21:02:34 GMT	12.054	2_39_92_442_2019-09-30 19:13:13.169915	0002	CA-498	2-39-92-442	America/Los_Angeles	000001470
824	5da7b61bf9af8b0462eadc9f	0039	Mon, 30 Sep 2019 19:42:45 GMT	Tue, 01 Oct 2019 00:21:36 GMT	Mon, 30 Sep 2019 21:47:39 GMT	11.894	2_39_90_440_2019-09-30 19:42:44.533647	0002	CA-500	2-39-90-440	America/Los_Angeles	000000069
825	5da7b61bf9af8b0462eadca0	0039	Mon, 30 Sep 2019 20:51:23 GMT	Mon, 30 Sep 2019 23:35:38 GMT	Mon, 30 Sep 2019 21:22:46 GMT	0.8626688888888889	2_39_92_436_2019-09-30 20:51:22.783063	0002	CA-318	2-39-92-436	America/Los_Angeles
826	5da7b61bf9af8b0462eadca1	0039	Mon, 30 Sep 2019 21:55:21 GMT	Mon, 30 Sep 2019 23:46:48 GMT	Mon, 30 Sep 2019 23:14:52 GMT	3.991	2_39_88_24_2019-09-30 21:55:20.525923	0002	CA-314	2-39-88-24	America/Los_Angeles	000001366
827	5da7b61bf9af8b0462eadca2	0039	Tue, 01 Oct 2019 00:34:43 GMT	Tue, 01 Oct 2019 05:11:29 GMT	Tue, 01 Oct 2019 05:02:36 GMT	15.51	2_39_138_29_2019-10-01 00:34:42.925383	0002	CA-304	2-39-138-29	America/Los_Angeles	000000838
828	5da7b61bf9af8b0462eadca3	0039	Tue, 01 Oct 2019 01:01:06 GMT	Tue, 01 Oct 2019 03:21:47 GMT	Tue, 01 Oct 2019 03:07:52 GMT	13.619	2_39_129_17_2019-10-01 01:01:06.420455	0002	CA-307	2-39-129-17	America/Los_Angeles	000001133
829	5da907a5f9af8b086195c37a	0039	Tue, 01 Oct 2019 14:30:34 GMT	Wed, 02 Oct 2019 02:10:14 GMT	Tue, 01 Oct 2019 18:57:49 GMT	14.881	2_39_79_379_2019-10-01 14:30:34.391934	0002	CA-327	2-39-79-379	America/Los_Angeles	000000676
830	5da907a5f9af8b086195c37b	0039	Tue, 01 Oct 2019 14:35:59 GMT	Tue, 01 Oct 2019 23:56:20 GMT	Tue, 01 Oct 2019 18:01:21 GMT	22.069	2_39_79_377_2019-10-01 14:35:59.507656	0002	CA-325	2-39-79-377	America/Los_Angeles	000001104
831	5da907a5f9af8b086195c37c	0039	Tue, 01 Oct 2019 15:07:53 GMT	Tue, 01 Oct 2019 23:35:27 GMT	Tue, 01 Oct 2019 19:32:02 GMT	0.758	2_39_79_381_2019-10-01 15:07:53.390162	0002	CA-490	2-39-79-381	America/Los_Angeles
832	5da907a5f9af8b086195c37d	0039	Tue, 01 Oct 2019 15:19:35 GMT	Wed, 02 Oct 2019 00:59:13 GMT	Tue, 01 Oct 2019 19:40:00 GMT	0.872	2_39_78_366_2019-10-01 15:19:35.246461	0002	CA-323	2-39-78-366	America/Los_Angeles
833	5da907a5f9af8b086195c37e	0039	Tue, 01 Oct 2019 15:32:37 GMT	Tue, 01 Oct 2019 20:20:49 GMT	Tue, 01 Oct 2019 18:50:27 GMT	0.835	2_39_79_380_2019-10-01 15:32:37.150493	0002	CA-489	2-39-79-380	America/Los_Angeles
834	5da907a5f9af8b086195c37f	0039	Tue, 01 Oct 2019 15:51:27 GMT	Tue, 01 Oct 2019 23:00:39 GMT	Tue, 01 Oct 2019 21:18:19 GMT	0.691	2_39_131_30_2019-10-01 15:51:26.589469	0002	CA-305	2-39-131-30	America/Los_Angeles
835	5da907a5f9af8b086195c380	0039	Tue, 01 Oct 2019 15:54:12 GMT	Wed, 02 Oct 2019 00:30:34 GMT	Tue, 01 Oct 2019 17:12:53 GMT	4.468	2_39_129_17_2019-10-01 15:54:12.435659	0002	CA-307	2-39-129-17	America/Los_Angeles	000000712
836	5da907a5f9af8b086195c381	0039	Tue, 01 Oct 2019 15:59:00 GMT	Tue, 01 Oct 2019 16:26:53 GMT	Tue, 01 Oct 2019 16:26:57 GMT	3.015	2_39_78_367_2019-10-01 15:59:00.087123	0002	CA-494	2-39-78-367	America/Los_Angeles	000000564
837	5da907a5f9af8b086195c382	0039	Tue, 01 Oct 2019 16:12:01 GMT	Tue, 01 Oct 2019 22:31:11 GMT	Tue, 01 Oct 2019 17:39:25 GMT	9.371	2_39_95_444_2019-10-01 16:12:01.038517	0002	CA-497	2-39-95-444	America/Los_Angeles	000001470
838	5da907a5f9af8b086195c383	0039	Tue, 01 Oct 2019 16:22:39 GMT	Tue, 01 Oct 2019 21:03:06 GMT	Tue, 01 Oct 2019 18:05:10 GMT	10.402	2_39_123_23_2019-10-01 16:22:38.909533	0002	CA-313	2-39-123-23	America/Los_Angeles	000000710
839	5da907a5f9af8b086195c384	0039	Tue, 01 Oct 2019 16:23:53 GMT	Tue, 01 Oct 2019 23:03:09 GMT	Tue, 01 Oct 2019 18:35:06 GMT	9.668	2_39_127_19_2019-10-01 16:23:49.378022	0002	CA-309	2-39-127-19	America/Los_Angeles	000001912
840	5da907a5f9af8b086195c385	0039	Tue, 01 Oct 2019 16:30:17 GMT	Wed, 02 Oct 2019 02:20:36 GMT	Tue, 01 Oct 2019 17:25:54 GMT	1.738	2_39_91_437_2019-10-01 16:30:17.147528	0002	CA-317	2-39-91-437	America/Los_Angeles	000000324
841	5da907a5f9af8b086195c386	0039	Tue, 01 Oct 2019 16:37:10 GMT	Tue, 01 Oct 2019 19:17:50 GMT	Tue, 01 Oct 2019 18:33:32 GMT	4.691	2_39_89_25_2019-10-01 16:37:10.048065	0002	CA-315	2-39-89-25	America/Los_Angeles	000000562
842	5da907a5f9af8b086195c387	0039	Tue, 01 Oct 2019 16:44:21 GMT	Wed, 02 Oct 2019 01:18:56 GMT	Wed, 02 Oct 2019 00:04:49 GMT	0.865	2_39_78_367_2019-10-01 16:44:20.955985	0002	CA-494	2-39-78-367	America/Los_Angeles
843	5da907a5f9af8b086195c388	0039	Tue, 01 Oct 2019 16:46:38 GMT	Wed, 02 Oct 2019 01:55:38 GMT	Tue, 01 Oct 2019 19:38:57 GMT	9.192	2_39_95_27_2019-10-01 16:46:37.733554	0002	CA-319	2-39-95-27	America/Los_Angeles	000002170
844	5da907a5f9af8b086195c389	0039	Tue, 01 Oct 2019 16:54:38 GMT	Tue, 01 Oct 2019 18:47:20 GMT	Tue, 01 Oct 2019 18:47:17 GMT	12.261	2_39_92_442_2019-10-01 16:54:38.064210	0002	CA-498	2-39-92-442	America/Los_Angeles	000003176
845	5da907a5f9af8b086195c38a	0039	Tue, 01 Oct 2019 17:06:50 GMT	Tue, 01 Oct 2019 18:22:58 GMT	Tue, 01 Oct 2019 18:22:57 GMT	4.693	2_39_78_363_2019-10-01 17:06:50.066093	0002	CA-320	2-39-78-363	America/Los_Angeles	000000668
846	5da907a5f9af8b086195c38b	0039	Tue, 01 Oct 2019 17:08:44 GMT	Tue, 01 Oct 2019 22:49:52 GMT	Tue, 01 Oct 2019 20:37:03 GMT	11.029	2_39_90_440_2019-10-01 17:08:43.946118	0002	CA-500	2-39-90-440	America/Los_Angeles	000003447
847	5da907a5f9af8b086195c38c	0039	Tue, 01 Oct 2019 17:08:55 GMT	Wed, 02 Oct 2019 01:01:53 GMT	Wed, 02 Oct 2019 00:09:51 GMT	12.888	2_39_78_365_2019-10-01 17:08:55.196649	0002	CA-321	2-39-78-365	America/Los_Angeles	000001095
848	5da907a5f9af8b086195c38d	0039	Tue, 01 Oct 2019 17:17:30 GMT	Wed, 02 Oct 2019 01:32:37 GMT	Tue, 01 Oct 2019 19:49:58 GMT	11.14	2_39_78_364_2019-10-01 17:17:29.925708	0002	CA-495	2-39-78-364	America/Los_Angeles	000000069
849	5da907a5f9af8b086195c38e	0039	Tue, 01 Oct 2019 17:20:58 GMT	Wed, 02 Oct 2019 00:21:19 GMT	Tue, 01 Oct 2019 19:17:56 GMT	6.069	2_39_88_438_2019-10-01 17:20:57.998339	0002	CA-502	2-39-88-438	America/Los_Angeles	000001222
850	5da907a5f9af8b086195c38f	0039	Tue, 01 Oct 2019 17:23:42 GMT	Wed, 02 Oct 2019 00:28:19 GMT	Tue, 01 Oct 2019 21:35:58 GMT	27.835	2_39_124_22_2019-10-01 17:23:42.185697	0002	CA-312	2-39-124-22	America/Los_Angeles	000003034
851	5da907a5f9af8b086195c390	0039	Tue, 01 Oct 2019 17:31:58 GMT	Wed, 02 Oct 2019 00:40:47 GMT	Tue, 01 Oct 2019 18:12:30 GMT	1.642	2_39_88_24_2019-10-01 17:31:58.231262	0002	CA-314	2-39-88-24	America/Los_Angeles	000001366
852	5da907a5f9af8b086195c391	0039	Tue, 01 Oct 2019 17:40:47 GMT	Tue, 01 Oct 2019 23:09:58 GMT	Tue, 01 Oct 2019 19:43:04 GMT	11.9	2_39_79_382_2019-10-01 17:40:47.232058	0002	CA-491	2-39-79-382	America/Los_Angeles	000001001
853	5da907a5f9af8b086195c392	0039	Tue, 01 Oct 2019 17:42:15 GMT	Tue, 01 Oct 2019 21:51:46 GMT	Tue, 01 Oct 2019 18:36:54 GMT	1.909	2_39_90_26_2019-10-01 17:42:15.048577	0002	CA-316	2-39-90-26	America/Los_Angeles	000000891
854	5da907a5f9af8b086195c393	0039	Tue, 01 Oct 2019 18:21:11 GMT	Wed, 02 Oct 2019 01:57:07 GMT	Wed, 02 Oct 2019 01:56:55 GMT	43.333	2_39_78_361_2019-10-01 18:21:01.118326	0002	CA-493	2-39-78-361	America/Los_Angeles	000002743
855	5da907a5f9af8b086195c394	0039	Tue, 01 Oct 2019 18:39:41 GMT	Tue, 01 Oct 2019 23:18:13 GMT	Tue, 01 Oct 2019 23:19:11 GMT	17.194	2_39_78_362_2019-10-01 18:39:41.381031	0002	CA-496	2-39-78-362	America/Los_Angeles	000001208
856	5da907a5f9af8b086195c395	0039	Tue, 01 Oct 2019 18:39:47 GMT	Tue, 01 Oct 2019 21:57:41 GMT	Tue, 01 Oct 2019 21:57:38 GMT	4.644	2_39_78_360_2019-10-01 18:39:47.128244	0002	CA-322	2-39-78-360	America/Los_Angeles	000000697
857	5da907a5f9af8b086195c396	0039	Tue, 01 Oct 2019 19:15:06 GMT	Wed, 02 Oct 2019 02:08:56 GMT	Wed, 02 Oct 2019 01:21:31 GMT	39.88	2_39_128_18_2019-10-01 19:15:05.559537	0002	CA-308	2-39-128-18	America/Los_Angeles	000003270
858	5da907a5f9af8b086195c397	0039	Tue, 01 Oct 2019 19:37:56 GMT	Wed, 02 Oct 2019 05:42:07 GMT	Tue, 01 Oct 2019 20:40:16 GMT	2.086	2_39_91_441_2019-10-01 19:37:56.485142	0002	CA-499	2-39-91-441	America/Los_Angeles	000001082
859	5da907a5f9af8b086195c398	0039	Tue, 01 Oct 2019 19:43:55 GMT	Tue, 01 Oct 2019 22:53:44 GMT	Tue, 01 Oct 2019 22:53:38 GMT	4.742	2_39_78_363_2019-10-01 19:43:54.603887	0002	CA-320	2-39-78-363	America/Los_Angeles	000000560
860	5da907a5f9af8b086195c399	0039	Tue, 01 Oct 2019 20:18:08 GMT	Wed, 02 Oct 2019 01:16:08 GMT	Tue, 01 Oct 2019 22:17:08 GMT	6.447	2_39_89_439_2019-10-01 20:18:08.357031	0002	CA-501	2-39-89-439	America/Los_Angeles	000001124
861	5da907a5f9af8b086195c39a	0039	Tue, 01 Oct 2019 20:21:59 GMT	Wed, 02 Oct 2019 04:09:17 GMT	Tue, 01 Oct 2019 22:06:44 GMT	5.48	2_39_89_25_2019-10-01 20:21:58.934882	0002	CA-315	2-39-89-25	America/Los_Angeles	000001164
862	5da907a5f9af8b086195c39b	0039	Tue, 01 Oct 2019 20:27:57 GMT	Wed, 02 Oct 2019 02:04:10 GMT	Tue, 01 Oct 2019 21:45:35 GMT	4.134	2_39_139_28_2019-10-01 20:27:57.513126	0002	CA-303	2-39-139-28	America/Los_Angeles	000000567
863	5da907a5f9af8b086195c39c	0039	Tue, 01 Oct 2019 21:00:08 GMT	Tue, 01 Oct 2019 21:45:50 GMT	Tue, 01 Oct 2019 21:46:49 GMT	0.849	2_39_79_383_2019-10-01 21:00:07.729721	0002	CA-492	2-39-79-383	America/Los_Angeles
864	5da907a5f9af8b086195c39d	0039	Tue, 01 Oct 2019 21:22:13 GMT	Tue, 01 Oct 2019 23:56:06 GMT	Tue, 01 Oct 2019 22:47:08 GMT	3.721	2_39_123_23_2019-10-01 21:22:12.641472	0002	CA-313	2-39-123-23	America/Los_Angeles	000000515
865	5da907a5f9af8b086195c39e	0039	Tue, 01 Oct 2019 21:46:02 GMT	Tue, 01 Oct 2019 22:24:55 GMT	Tue, 01 Oct 2019 22:16:58 GMT	0.895	2_39_79_383_2019-10-01 21:46:02.462481	0002	CA-492	2-39-79-383	America/Los_Angeles
866	5da907a5f9af8b086195c39f	0039	Wed, 02 Oct 2019 00:18:13 GMT	Wed, 02 Oct 2019 01:33:34 GMT	Wed, 02 Oct 2019 01:33:25 GMT	4.318	2_39_127_19_2019-10-02 00:18:13.261882	0002	CA-309	2-39-127-19	America/Los_Angeles	000000365
867	5da907a5f9af8b086195c3a0	0039	Wed, 02 Oct 2019 00:36:37 GMT	Wed, 02 Oct 2019 05:02:01 GMT	Wed, 02 Oct 2019 04:52:14 GMT	14.806	2_39_129_17_2019-10-02 00:36:37.242384	0002	CA-307	2-39-129-17	America/Los_Angeles	000000838
868	5da907a5f9af8b086195c3a1	0039	Wed, 02 Oct 2019 01:39:01 GMT	Wed, 02 Oct 2019 04:07:22 GMT	Wed, 02 Oct 2019 04:07:18 GMT	8.712	2_39_131_30_2019-10-02 01:39:00.552241	0002	CA-305	2-39-131-30	America/Los_Angeles	000001820
869	5da907a5f9af8b086195c3a2	0039	Wed, 02 Oct 2019 01:50:33 GMT	Wed, 02 Oct 2019 04:11:50 GMT	Wed, 02 Oct 2019 02:20:41 GMT	0.857	2_39_130_31_2019-10-02 01:50:33.003269	0002	CA-306	2-39-130-31	America/Los_Angeles
870	5da907a5f9af8b086195c3a3	0039	Wed, 02 Oct 2019 02:06:32 GMT	Thu, 03 Oct 2019 01:24:10 GMT	Wed, 02 Oct 2019 09:44:22 GMT	50.764	2_39_139_28_2019-10-02 02:06:31.852026	0002	CA-303	2-39-139-28	America/Los_Angeles	000000489
871	5da907a5f9af8b086195c3a4	0039	Wed, 02 Oct 2019 03:21:58 GMT	Wed, 02 Oct 2019 04:45:39 GMT	Wed, 02 Oct 2019 04:45:34 GMT	9.303	2_39_128_18_2019-10-02 03:21:58.183511	0002	CA-308	2-39-128-18	America/Los_Angeles	000001263
872	5daa5938f9af8b0c8daeb4a8	0039	Wed, 02 Oct 2019 14:45:47 GMT	Wed, 02 Oct 2019 20:04:59 GMT	Wed, 02 Oct 2019 16:55:25 GMT	0.855	2_39_79_380_2019-10-02 14:45:46.896538	0002	CA-489	2-39-79-380	America/Los_Angeles
873	5daa5938f9af8b0c8daeb4a9	0039	Wed, 02 Oct 2019 15:13:46 GMT	Thu, 03 Oct 2019 00:29:01 GMT	Thu, 03 Oct 2019 00:04:32 GMT	11.443	2_39_78_366_2019-10-02 15:13:45.743139	0002	CA-323	2-39-78-366	America/Los_Angeles	000000569
874	5daa5938f9af8b0c8daeb4aa	0039	Wed, 02 Oct 2019 15:41:04 GMT	Thu, 03 Oct 2019 00:22:38 GMT	Wed, 02 Oct 2019 17:00:48 GMT	4.493	2_39_131_30_2019-10-02 15:41:04.298217	0002	CA-305	2-39-131-30	America/Los_Angeles	000000712
875	5daa5938f9af8b0c8daeb4ab	0039	Wed, 02 Oct 2019 15:49:58 GMT	Thu, 03 Oct 2019 00:20:29 GMT	Wed, 02 Oct 2019 22:00:31 GMT	0.827	2_39_79_377_2019-10-02 15:49:58.465599	0002	CA-325	2-39-79-377	America/Los_Angeles
876	5daa5938f9af8b0c8daeb4ac	0039	Wed, 02 Oct 2019 15:52:08 GMT	Thu, 03 Oct 2019 00:24:53 GMT	Wed, 02 Oct 2019 18:57:36 GMT	20.097	2_39_79_382_2019-10-02 15:52:08.418714	0002	CA-491	2-39-79-382	America/Los_Angeles	000001104
877	5daa5938f9af8b0c8daeb4ad	0039	Wed, 02 Oct 2019 15:58:53 GMT	Wed, 02 Oct 2019 23:30:53 GMT	Wed, 02 Oct 2019 17:33:58 GMT	4.914	2_39_127_19_2019-10-02 15:58:52.662947	0002	CA-309	2-39-127-19	America/Los_Angeles	000000562
878	5daa5938f9af8b0c8daeb4ae	0039	Wed, 02 Oct 2019 15:59:03 GMT	Thu, 03 Oct 2019 01:01:01 GMT	Thu, 03 Oct 2019 00:52:13 GMT	2.04	2_39_79_378_2019-10-02 15:59:03.037139	0002	CA-326	2-39-79-378	America/Los_Angeles
879	5daa5938f9af8b0c8daeb4af	0039	Wed, 02 Oct 2019 16:18:43 GMT	Thu, 03 Oct 2019 00:30:43 GMT	Wed, 02 Oct 2019 17:28:07 GMT	3.761	2_39_123_23_2019-10-02 16:18:42.810427	0002	CA-313	2-39-123-23	America/Los_Angeles	000000567
880	5daa5938f9af8b0c8daeb4b0	0039	Wed, 02 Oct 2019 16:20:05 GMT	Wed, 02 Oct 2019 21:55:55 GMT	Wed, 02 Oct 2019 20:33:10 GMT	18.893	2_39_78_360_2019-10-02 16:20:05.373908	0002	CA-322	2-39-78-360	America/Los_Angeles	000001137
881	5daa5938f9af8b0c8daeb4b1	0039	Wed, 02 Oct 2019 16:24:40 GMT	Wed, 02 Oct 2019 22:17:26 GMT	Wed, 02 Oct 2019 17:41:50 GMT	3.726	2_39_124_22_2019-10-02 16:24:39.790218	0002	CA-312	2-39-124-22	America/Los_Angeles	000001481
882	5daa5938f9af8b0c8daeb4b2	0039	Wed, 02 Oct 2019 16:28:20 GMT	Wed, 02 Oct 2019 23:05:37 GMT	Wed, 02 Oct 2019 18:31:32 GMT	13.232	2_39_88_24_2019-10-02 16:28:20.363430	0002	CA-314	2-39-88-24	America/Los_Angeles	000001912
883	5daa5938f9af8b0c8daeb4b3	0039	Wed, 02 Oct 2019 16:34:44 GMT	Thu, 03 Oct 2019 01:24:02 GMT	Wed, 02 Oct 2019 18:35:34 GMT	6.097	2_39_90_26_2019-10-02 16:34:44.050007	0002	CA-316	2-39-90-26	America/Los_Angeles	000001366
884	5daa5938f9af8b0c8daeb4b4	0039	Wed, 02 Oct 2019 16:40:09 GMT	Wed, 02 Oct 2019 19:45:49 GMT	Wed, 02 Oct 2019 18:30:36 GMT	0.886	2_39_79_376_2019-10-02 16:40:09.117932	0002	CA-324	2-39-79-376	America/Los_Angeles
885	5daa5938f9af8b0c8daeb4b5	0039	Wed, 02 Oct 2019 16:49:42 GMT	Wed, 02 Oct 2019 21:57:48 GMT	Wed, 02 Oct 2019 21:51:49 GMT	0.858	2_39_89_25_2019-10-02 16:49:42.244125	0002	CA-315	2-39-89-25	America/Los_Angeles
886	5daa5938f9af8b0c8daeb4b6	0039	Wed, 02 Oct 2019 16:51:23 GMT	Wed, 02 Oct 2019 21:37:25 GMT	Wed, 02 Oct 2019 18:50:27 GMT	11.64	2_39_92_436_2019-10-02 16:51:23.476442	0002	CA-318	2-39-92-436	America/Los_Angeles	000001095
887	5daa5938f9af8b0c8daeb4b7	0039	Wed, 02 Oct 2019 16:57:59 GMT	Thu, 03 Oct 2019 01:44:36 GMT	Wed, 02 Oct 2019 19:57:33 GMT	9.517	2_39_95_27_2019-10-02 16:57:59.404703	0002	CA-319	2-39-95-27	America/Los_Angeles	000002170
888	5daa5938f9af8b0c8daeb4b8	0039	Wed, 02 Oct 2019 17:06:03 GMT	Thu, 03 Oct 2019 02:14:24 GMT	Wed, 02 Oct 2019 19:34:53 GMT	15.871	2_39_92_442_2019-10-02 17:06:03.374584	0002	CA-498	2-39-92-442	America/Los_Angeles	000000558
889	5daa5938f9af8b0c8daeb4b9	0039	Wed, 02 Oct 2019 17:08:00 GMT	Wed, 02 Oct 2019 17:59:22 GMT	Wed, 02 Oct 2019 17:59:18 GMT	5.256	2_39_91_441_2019-10-02 17:08:00.167936	0002	CA-499	2-39-91-441	America/Los_Angeles	000000668
890	5daa5938f9af8b0c8daeb4ba	0039	Wed, 02 Oct 2019 17:10:53 GMT	Thu, 03 Oct 2019 03:07:37 GMT	Wed, 02 Oct 2019 21:17:29 GMT	13.617	2_39_79_381_2019-10-02 17:10:52.537028	0002	CA-490	2-39-79-381	America/Los_Angeles	000000676
891	5daa5938f9af8b0c8daeb4bb	0039	Wed, 02 Oct 2019 17:47:06 GMT	Thu, 03 Oct 2019 00:04:30 GMT	Wed, 02 Oct 2019 20:45:16 GMT	17.882	2_39_79_383_2019-10-02 17:47:05.978513	0002	CA-492	2-39-79-383	America/Los_Angeles	000000832
892	5daa5938f9af8b0c8daeb4bc	0039	Wed, 02 Oct 2019 17:52:12 GMT	Wed, 02 Oct 2019 23:07:59 GMT	Wed, 02 Oct 2019 21:31:25 GMT	7.244	2_39_78_367_2019-10-02 17:52:11.116224	0002	CA-494	2-39-78-367	America/Los_Angeles	000001001
893	5daa5938f9af8b0c8daeb4bd	0039	Wed, 02 Oct 2019 18:08:45 GMT	Wed, 02 Oct 2019 22:24:43 GMT	Wed, 02 Oct 2019 22:25:42 GMT	5.401	2_39_78_362_2019-10-02 18:08:44.916395	0002	CA-496	2-39-78-362	America/Los_Angeles	000000858
894	5daa5938f9af8b0c8daeb4be	0039	Wed, 02 Oct 2019 18:29:19 GMT	Wed, 02 Oct 2019 23:30:45 GMT	Wed, 02 Oct 2019 19:42:38 GMT	4.569	2_39_78_364_2019-10-02 18:29:19.113104	0002	CA-495	2-39-78-364	America/Los_Angeles	000000697
895	5daa5938f9af8b0c8daeb4bf	0039	Wed, 02 Oct 2019 18:30:05 GMT	Wed, 02 Oct 2019 21:37:16 GMT	Wed, 02 Oct 2019 21:24:23 GMT	0.828	2_39_91_437_2019-10-02 18:30:04.952743	0002	CA-317	2-39-91-437	America/Los_Angeles
896	5daa5938f9af8b0c8daeb4c0	0039	Wed, 02 Oct 2019 18:41:24 GMT	Thu, 03 Oct 2019 04:44:36 GMT	Wed, 02 Oct 2019 19:41:22 GMT	2.005	2_39_91_441_2019-10-02 18:41:23.982628	0002	CA-499	2-39-91-441	America/Los_Angeles	000001082
897	5daa5938f9af8b0c8daeb4c1	0039	Wed, 02 Oct 2019 19:34:05 GMT	Thu, 03 Oct 2019 01:48:35 GMT	Wed, 02 Oct 2019 21:46:36 GMT	6.675	2_39_123_557_2019-10-02 19:34:04.688281	0002	CA-503	2-39-123-557	America/Los_Angeles	000001124
898	5daa5938f9af8b0c8daeb4c2	0039	Wed, 02 Oct 2019 21:21:22 GMT	Wed, 02 Oct 2019 23:41:19 GMT	Wed, 02 Oct 2019 22:57:26 GMT	10.49	2_39_79_380_2019-10-02 21:21:21.732956	0002	CA-489	2-39-79-380	America/Los_Angeles	000001087
899	5daa5938f9af8b0c8daeb4c3	0039	Wed, 02 Oct 2019 21:38:35 GMT	Wed, 02 Oct 2019 22:09:23 GMT	Wed, 02 Oct 2019 22:10:21 GMT	0.814	2_39_91_437_2019-10-02 21:38:34.550469	0002	CA-317	2-39-91-437	America/Los_Angeles
900	5daa5938f9af8b0c8daeb4c4	0039	Wed, 02 Oct 2019 22:09:31 GMT	Wed, 02 Oct 2019 22:40:27 GMT	Wed, 02 Oct 2019 22:41:26 GMT	0.823	2_39_91_437_2019-10-02 22:09:30.749853	0002	CA-317	2-39-91-437	America/Los_Angeles
901	5daa5938f9af8b0c8daeb4c5	0039	Thu, 03 Oct 2019 00:59:53 GMT	Thu, 03 Oct 2019 03:00:43 GMT	Thu, 03 Oct 2019 01:30:55 GMT	0.891	2_39_131_30_2019-10-03 00:59:53.426331	0002	CA-305	2-39-131-30	America/Los_Angeles
902	5daa5938f9af8b0c8daeb4c6	0039	Thu, 03 Oct 2019 01:10:01 GMT	Thu, 03 Oct 2019 13:08:44 GMT	Thu, 03 Oct 2019 05:33:38 GMT	14.838	2_39_125_21_2019-10-03 01:10:00.704719	0002	CA-311	2-39-125-21	America/Los_Angeles	000000838
903	5daa5938f9af8b0c8daeb4c7	0039	Thu, 03 Oct 2019 01:19:00 GMT	Thu, 03 Oct 2019 03:43:41 GMT	Thu, 03 Oct 2019 02:50:09 GMT	5.147	2_39_138_29_2019-10-03 01:18:59.816020	0002	CA-304	2-39-138-29	America/Los_Angeles	000001564
904	5daa5938f9af8b0c8daeb4c8	0039	Thu, 03 Oct 2019 01:38:25 GMT	Thu, 03 Oct 2019 03:23:50 GMT	Thu, 03 Oct 2019 02:34:29 GMT	4.378	2_39_139_28_2019-10-03 01:38:10.732667	0002	CA-303	2-39-139-28	America/Los_Angeles	000003123
905	5daa5938f9af8b0c8daeb4c9	0039	Thu, 03 Oct 2019 02:38:31 GMT	Thu, 03 Oct 2019 05:39:56 GMT	Thu, 03 Oct 2019 05:25:08 GMT	15.12	2_39_123_23_2019-10-03 02:38:31.260183	0002	CA-313	2-39-123-23	America/Los_Angeles	000001099
906	5daa5938f9af8b0c8daeb4ca	0039	Thu, 03 Oct 2019 04:52:37 GMT	Thu, 03 Oct 2019 23:54:34 GMT	Thu, 03 Oct 2019 23:14:45 GMT	5.341	2_39_139_28_2019-10-03 04:52:37.365150	0002	CA-303	2-39-139-28	America/Los_Angeles	000001202
907	5dabaaa2f9af8b10bee0b2c8	0039	Thu, 03 Oct 2019 12:38:50 GMT	Thu, 03 Oct 2019 14:51:31 GMT	Thu, 03 Oct 2019 13:48:51 GMT	3.4	2_39_138_29_2019-10-03 12:38:50.256419	0002	CA-304	2-39-138-29	America/Los_Angeles	000001366
908	5dabaaa2f9af8b10bee0b2c9	0039	Thu, 03 Oct 2019 14:37:38 GMT	Thu, 03 Oct 2019 20:01:02 GMT	Thu, 03 Oct 2019 20:02:00 GMT	0.852	2_39_79_380_2019-10-03 14:37:37.685924	0002	CA-489	2-39-79-380	America/Los_Angeles
909	5dabaaa2f9af8b10bee0b2ca	0039	Thu, 03 Oct 2019 14:50:11 GMT	Fri, 04 Oct 2019 00:14:01 GMT	Thu, 03 Oct 2019 23:42:17 GMT	0.872	2_39_78_366_2019-10-03 14:50:10.850851	0002	CA-323	2-39-78-366	America/Los_Angeles
910	5dabaaa2f9af8b10bee0b2cb	0039	Thu, 03 Oct 2019 15:08:00 GMT	Fri, 04 Oct 2019 00:44:32 GMT	Thu, 03 Oct 2019 19:27:56 GMT	27.102	2_39_138_29_2019-10-03 15:07:59.703705	0002	CA-304	2-39-138-29	America/Los_Angeles	000003424
911	5dabaaa2f9af8b10bee0b2cc	0039	Thu, 03 Oct 2019 15:08:45 GMT	Fri, 04 Oct 2019 00:26:58 GMT	Thu, 03 Oct 2019 20:37:52 GMT	35.783	2_39_92_442_2019-10-03 15:08:45.300350	0002	CA-498	2-39-92-442	America/Los_Angeles	000000818
912	5dabaaa2f9af8b10bee0b2cd	0039	Thu, 03 Oct 2019 15:16:51 GMT	Fri, 04 Oct 2019 03:43:41 GMT	Thu, 03 Oct 2019 20:20:01 GMT	13.068	2_39_79_379_2019-10-03 15:16:50.937535	0002	CA-327	2-39-79-379	America/Los_Angeles	000000676
913	5dabaaa2f9af8b10bee0b2ce	0039	Thu, 03 Oct 2019 15:18:49 GMT	Thu, 03 Oct 2019 16:40:49 GMT	Thu, 03 Oct 2019 16:40:43 GMT	8.112	2_39_78_364_2019-10-03 15:18:48.764335	0002	CA-495	2-39-78-364	America/Los_Angeles	000000069
914	5dabaaa2f9af8b10bee0b2cf	0039	Thu, 03 Oct 2019 15:42:12 GMT	Fri, 04 Oct 2019 00:09:14 GMT	Thu, 03 Oct 2019 16:20:25 GMT	1.69	2_39_79_377_2019-10-03 15:42:12.112826	0002	CA-325	2-39-79-377	America/Los_Angeles	000001126
915	5dabaaa2f9af8b10bee0b2d0	0039	Thu, 03 Oct 2019 15:42:43 GMT	Thu, 03 Oct 2019 15:55:58 GMT	Thu, 03 Oct 2019 15:55:54 GMT	0.767	2_39_78_361_2019-10-03 15:42:42.850797	0002	CA-493	2-39-78-361	America/Los_Angeles	000000632
916	5dabaaa2f9af8b10bee0b2d1	0039	Thu, 03 Oct 2019 15:51:01 GMT	Fri, 04 Oct 2019 00:38:17 GMT	Thu, 03 Oct 2019 22:44:50 GMT	0.878	2_39_95_444_2019-10-03 15:51:00.523473	0002	CA-497	2-39-95-444	America/Los_Angeles
917	5dabaaa2f9af8b10bee0b2d2	0039	Thu, 03 Oct 2019 15:59:13 GMT	Fri, 04 Oct 2019 00:35:11 GMT	Thu, 03 Oct 2019 19:36:56 GMT	17.509	2_39_79_376_2019-10-03 15:59:13.330290	0002	CA-324	2-39-79-376	America/Los_Angeles	000001104
918	5dabaaa2f9af8b10bee0b2d3	0039	Thu, 03 Oct 2019 16:02:01 GMT	Fri, 04 Oct 2019 02:05:00 GMT	Thu, 03 Oct 2019 23:45:20 GMT	36.941	2_39_79_383_2019-10-03 16:02:00.604829	0002	CA-492	2-39-79-383	America/Los_Angeles	000000564
919	5dabaaa2f9af8b10bee0b2d4	0039	Thu, 03 Oct 2019 16:13:29 GMT	Fri, 04 Oct 2019 01:52:25 GMT	Fri, 04 Oct 2019 00:10:44 GMT	0.985	2_39_78_361_2019-10-03 16:13:28.723165	0002	CA-493	2-39-78-361	America/Los_Angeles
920	5dabaaa2f9af8b10bee0b2d5	0039	Thu, 03 Oct 2019 16:30:47 GMT	Fri, 04 Oct 2019 02:53:49 GMT	Thu, 03 Oct 2019 17:15:02 GMT	1.358	2_39_89_25_2019-10-03 16:30:46.794405	0002	CA-315	2-39-89-25	America/Los_Angeles	000000324
921	5dabaaa2f9af8b10bee0b2d6	0039	Thu, 03 Oct 2019 16:32:37 GMT	Thu, 03 Oct 2019 23:03:48 GMT	Thu, 03 Oct 2019 18:38:50 GMT	13.547	2_39_124_22_2019-10-03 16:32:36.676225	0002	CA-312	2-39-124-22	America/Los_Angeles	000001912
922	5dabaaa2f9af8b10bee0b2d7	0039	Thu, 03 Oct 2019 16:43:56 GMT	Fri, 04 Oct 2019 01:20:50 GMT	Thu, 03 Oct 2019 19:38:06 GMT	9.221	2_39_123_23_2019-10-03 16:43:56.215485	0002	CA-313	2-39-123-23	America/Los_Angeles	000002170
923	5dabaaa2f9af8b10bee0b2d8	0039	Thu, 03 Oct 2019 16:46:45 GMT	Fri, 04 Oct 2019 00:44:10 GMT	Thu, 03 Oct 2019 19:54:08 GMT	13.138	2_39_90_26_2019-10-03 16:46:45.125051	0002	CA-316	2-39-90-26	America/Los_Angeles	000000620
924	5dabaaa2f9af8b10bee0b2d9	0039	Thu, 03 Oct 2019 16:48:21 GMT	Thu, 03 Oct 2019 18:02:18 GMT	Thu, 03 Oct 2019 17:19:24 GMT	0.906	2_39_95_27_2019-10-03 16:48:20.758157	0002	CA-319	2-39-95-27	America/Los_Angeles
925	5dabaaa2f9af8b10bee0b2da	0039	Thu, 03 Oct 2019 16:50:40 GMT	Fri, 04 Oct 2019 00:22:56 GMT	Thu, 03 Oct 2019 18:48:44 GMT	6.307	2_39_88_24_2019-10-03 16:50:39.760673	0002	CA-314	2-39-88-24	America/Los_Angeles	000001481
926	5dabaaa2f9af8b10bee0b2db	0039	Thu, 03 Oct 2019 16:55:28 GMT	Fri, 04 Oct 2019 00:42:14 GMT	Thu, 03 Oct 2019 17:34:44 GMT	1.599	2_39_92_436_2019-10-03 16:55:27.843166	0002	CA-318	2-39-92-436	America/Los_Angeles	000000891
927	5dabaaa2f9af8b10bee0b2dc	0039	Thu, 03 Oct 2019 17:05:50 GMT	Fri, 04 Oct 2019 02:03:56 GMT	Thu, 03 Oct 2019 19:06:06 GMT	11.577	2_39_78_360_2019-10-03 17:05:49.429887	0002	CA-322	2-39-78-360	America/Los_Angeles	000000558
928	5dabaaa2f9af8b10bee0b2dd	0039	Thu, 03 Oct 2019 17:10:39 GMT	Thu, 03 Oct 2019 18:31:10 GMT	Thu, 03 Oct 2019 18:06:51 GMT	5.594	2_39_91_441_2019-10-03 17:10:38.547030	0002	CA-499	2-39-91-441	America/Los_Angeles	000000668
929	5dabaaa2f9af8b10bee0b2de	0039	Thu, 03 Oct 2019 17:12:56 GMT	Fri, 04 Oct 2019 00:56:47 GMT	Thu, 03 Oct 2019 19:59:53 GMT	10.832	2_39_78_367_2019-10-03 17:12:55.907061	0002	CA-494	2-39-78-367	America/Los_Angeles	000001095
930	5dabaaa2f9af8b10bee0b2df	0039	Thu, 03 Oct 2019 18:02:28 GMT	Fri, 04 Oct 2019 03:33:14 GMT	Fri, 04 Oct 2019 00:10:47 GMT	0.938	2_39_78_363_2019-10-03 18:02:28.013659	0002	CA-320	2-39-78-363	America/Los_Angeles
931	5dabaaa2f9af8b10bee0b2e0	0039	Thu, 03 Oct 2019 18:04:31 GMT	Fri, 04 Oct 2019 00:45:56 GMT	Thu, 03 Oct 2019 18:59:12 GMT	5.377	2_39_78_364_2019-10-03 18:04:30.609437	0002	CA-495	2-39-78-364	America/Los_Angeles	000000069
932	5dabaaa2f9af8b10bee0b2e1	0039	Thu, 03 Oct 2019 18:35:32 GMT	Thu, 03 Oct 2019 20:29:29 GMT	Thu, 03 Oct 2019 20:29:25 GMT	3.169	2_39_91_437_2019-10-03 18:35:32.205977	0002	CA-317	2-39-91-437	America/Los_Angeles	000000376
933	5dabaaa2f9af8b10bee0b2e2	0039	Thu, 03 Oct 2019 18:52:35 GMT	Fri, 04 Oct 2019 04:33:54 GMT	Thu, 03 Oct 2019 19:54:03 GMT	2.067	2_39_90_440_2019-10-03 18:52:34.936180	0002	CA-500	2-39-90-440	America/Los_Angeles	000001082
934	5dabaaa2f9af8b10bee0b2e3	0039	Thu, 03 Oct 2019 19:24:02 GMT	Fri, 04 Oct 2019 01:27:22 GMT	Thu, 03 Oct 2019 21:21:08 GMT	6.446	2_39_91_441_2019-10-03 19:24:02.367729	0002	CA-499	2-39-91-441	America/Los_Angeles	000001124
935	5dabaaa2f9af8b10bee0b2e4	0039	Thu, 03 Oct 2019 19:36:39 GMT	Thu, 03 Oct 2019 20:32:13 GMT	Thu, 03 Oct 2019 20:33:12 GMT	0.731	2_39_88_438_2019-10-03 19:36:39.175556	0002	CA-502	2-39-88-438	America/Los_Angeles
936	5dabaaa2f9af8b10bee0b2e5	0039	Thu, 03 Oct 2019 20:01:45 GMT	Fri, 04 Oct 2019 00:01:56 GMT	Thu, 03 Oct 2019 20:33:59 GMT	0.7	2_39_79_380_2019-10-03 20:01:44.963031	0002	CA-489	2-39-79-380	America/Los_Angeles
937	5dabaaa2f9af8b10bee0b2e6	0039	Thu, 03 Oct 2019 20:32:17 GMT	Fri, 04 Oct 2019 01:26:43 GMT	Fri, 04 Oct 2019 01:26:39 GMT	32.788	2_39_88_438_2019-10-03 20:32:17.077671	0002	CA-502	2-39-88-438	America/Los_Angeles	000001208
938	5dabaaa2f9af8b10bee0b2e7	0039	Thu, 03 Oct 2019 21:12:20 GMT	Thu, 03 Oct 2019 23:45:37 GMT	Thu, 03 Oct 2019 23:46:33 GMT	6.21	2_39_78_362_2019-10-03 21:12:20.361743	0002	CA-496	2-39-78-362	America/Los_Angeles	000000686
939	5dabaaa2f9af8b10bee0b2e8	0039	Fri, 04 Oct 2019 00:32:21 GMT	Fri, 04 Oct 2019 15:48:18 GMT	Fri, 04 Oct 2019 07:15:49 GMT	14.873	2_39_129_17_2019-10-04 00:32:21.172155	0002	CA-307	2-39-129-17	America/Los_Angeles	000001152
940	5dabaaa2f9af8b10bee0b2e9	0039	Fri, 04 Oct 2019 00:44:27 GMT	Fri, 04 Oct 2019 02:02:01 GMT	Fri, 04 Oct 2019 01:34:41 GMT	4.063	2_39_127_19_2019-10-04 00:44:27.308684	0002	CA-309	2-39-127-19	America/Los_Angeles	000003123
941	5dabaaa2f9af8b10bee0b2ea	0039	Fri, 04 Oct 2019 01:04:26 GMT	Fri, 04 Oct 2019 05:16:27 GMT	Fri, 04 Oct 2019 05:16:22 GMT	14.848	2_39_92_436_2019-10-04 01:04:26.122353	0002	CA-318	2-39-92-436	America/Los_Angeles	000001108
942	5dabaaa2f9af8b10bee0b2eb	0039	Fri, 04 Oct 2019 03:22:50 GMT	Fri, 04 Oct 2019 04:47:37 GMT	Fri, 04 Oct 2019 04:47:33 GMT	9.598	2_39_139_28_2019-10-04 03:22:50.177433	0002	CA-303	2-39-139-28	America/Los_Angeles	000001263
943	5dabaaa2f9af8b10bee0b2ec	0039	Fri, 04 Oct 2019 05:16:46 GMT	Fri, 04 Oct 2019 07:03:57 GMT	Fri, 04 Oct 2019 07:03:53 GMT	5.862	2_39_138_29_2019-10-04 05:16:45.654518	0002	CA-304	2-39-138-29	America/Los_Angeles	000001366
944	5dacfc1cf9af8b14cf641f14	0039	Fri, 04 Oct 2019 14:22:14 GMT	Fri, 04 Oct 2019 21:07:25 GMT	Fri, 04 Oct 2019 15:18:11 GMT	2.587	2_39_139_28_2019-10-04 14:22:14.460276	0002	CA-303	2-39-139-28	America/Los_Angeles	000001366
945	5dacfc1cf9af8b14cf641f15	0039	Fri, 04 Oct 2019 14:54:22 GMT	Fri, 04 Oct 2019 15:29:38 GMT	Fri, 04 Oct 2019 15:25:14 GMT	0.843	2_39_79_380_2019-10-04 14:54:22.203897	0002	CA-489	2-39-79-380	America/Los_Angeles
946	5dacfc1cf9af8b14cf641f16	0039	Fri, 04 Oct 2019 15:10:24 GMT	Fri, 04 Oct 2019 22:32:13 GMT	Fri, 04 Oct 2019 17:42:14 GMT	10.496	2_39_79_379_2019-10-04 15:10:11.514259	0002	CA-327	2-39-79-379	America/Los_Angeles	000002461
947	5dacfc1cf9af8b14cf641f17	0039	Fri, 04 Oct 2019 15:12:32 GMT	Fri, 04 Oct 2019 19:55:43 GMT	Fri, 04 Oct 2019 16:46:58 GMT	9.233	2_39_78_366_2019-10-04 15:12:31.798468	0002	CA-323	2-39-78-366	America/Los_Angeles	000000569
948	5dacfc1cf9af8b14cf641f18	0039	Fri, 04 Oct 2019 15:20:22 GMT	Sat, 05 Oct 2019 01:10:37 GMT	Fri, 04 Oct 2019 17:53:31 GMT	6.474	2_39_79_383_2019-10-04 15:20:22.118637	0002	CA-492	2-39-79-383	America/Los_Angeles	000001164
949	5dacfc1cf9af8b14cf641f19	0039	Fri, 04 Oct 2019 15:42:55 GMT	Sat, 05 Oct 2019 01:03:37 GMT	Fri, 04 Oct 2019 18:25:08 GMT	9.215	2_39_131_30_2019-10-04 15:42:54.940382	0002	CA-305	2-39-131-30	America/Los_Angeles	000000712
950	5dacfc1cf9af8b14cf641f1a	0039	Fri, 04 Oct 2019 15:44:25 GMT	Fri, 04 Oct 2019 21:16:21 GMT	Fri, 04 Oct 2019 21:16:17 GMT	3.061	2_39_128_18_2019-10-04 15:44:24.813050	0002	CA-308	2-39-128-18	America/Los_Angeles	000001481
951	5dacfc1cf9af8b14cf641f1b	0039	Fri, 04 Oct 2019 16:04:35 GMT	Fri, 04 Oct 2019 22:07:40 GMT	Fri, 04 Oct 2019 20:25:06 GMT	10.078	2_39_78_367_2019-10-04 16:04:34.815837	0002	CA-494	2-39-78-367	America/Los_Angeles	000003447
952	5dacfc1cf9af8b14cf641f1c	0039	Fri, 04 Oct 2019 16:20:24 GMT	Sat, 05 Oct 2019 03:42:28 GMT	Fri, 04 Oct 2019 17:02:41 GMT	1.27	2_39_89_25_2019-10-04 16:20:23.940802	0002	CA-315	2-39-89-25	America/Los_Angeles	000000324
953	5dacfc1cf9af8b14cf641f1d	0039	Fri, 04 Oct 2019 16:26:52 GMT	Fri, 04 Oct 2019 19:12:14 GMT	Fri, 04 Oct 2019 19:12:10 GMT	11.671	2_39_129_17_2019-10-04 16:26:51.783251	0002	CA-307	2-39-129-17	America/Los_Angeles	000000566
954	5dacfc1cf9af8b14cf641f1e	0039	Fri, 04 Oct 2019 16:30:49 GMT	Sat, 05 Oct 2019 01:21:09 GMT	Fri, 04 Oct 2019 20:51:36 GMT	14.018	2_39_79_376_2019-10-04 16:30:48.871892	0002	CA-324	2-39-79-376	America/Los_Angeles	000000676
955	5dacfc1cf9af8b14cf641f1f	0039	Fri, 04 Oct 2019 16:39:23 GMT	Sat, 05 Oct 2019 01:33:45 GMT	Fri, 04 Oct 2019 18:28:12 GMT	10.635	2_39_79_380_2019-10-04 16:39:23.046211	0002	CA-489	2-39-79-380	America/Los_Angeles	000000069
956	5dacfc1cf9af8b14cf641f20	0039	Fri, 04 Oct 2019 16:42:56 GMT	Sat, 05 Oct 2019 02:27:25 GMT	Sat, 05 Oct 2019 02:21:57 GMT	10.634	2_39_78_365_2019-10-04 16:42:56.474215	0002	CA-321	2-39-78-365	America/Los_Angeles	000002170
957	5dacfc1cf9af8b14cf641f21	0039	Fri, 04 Oct 2019 17:12:09 GMT	Sat, 05 Oct 2019 00:31:05 GMT	Fri, 04 Oct 2019 22:05:08 GMT	32.588	2_39_92_442_2019-10-04 17:12:09.305070	0002	CA-498	2-39-92-442	America/Los_Angeles	000001257
958	5dacfc1cf9af8b14cf641f22	0039	Fri, 04 Oct 2019 17:27:37 GMT	Fri, 04 Oct 2019 18:11:42 GMT	Fri, 04 Oct 2019 17:57:46 GMT	0.847	2_39_91_437_2019-10-04 17:27:37.475156	0002	CA-317	2-39-91-437	America/Los_Angeles
959	5dacfc1cf9af8b14cf641f23	0039	Fri, 04 Oct 2019 17:49:02 GMT	Fri, 04 Oct 2019 20:52:11 GMT	Fri, 04 Oct 2019 19:06:08 GMT	3.776	2_39_78_364_2019-10-04 17:49:02.193732	0002	CA-495	2-39-78-364	America/Los_Angeles	000003389
960	5dacfc1cf9af8b14cf641f24	0039	Fri, 04 Oct 2019 17:53:25 GMT	Sat, 05 Oct 2019 02:20:10 GMT	Fri, 04 Oct 2019 18:58:30 GMT	4.628	2_39_79_377_2019-10-04 17:53:24.914745	0002	CA-325	2-39-79-377	America/Los_Angeles	000000697
961	5dacfc1cf9af8b14cf641f25	0039	Fri, 04 Oct 2019 18:27:32 GMT	Fri, 04 Oct 2019 23:07:12 GMT	Fri, 04 Oct 2019 19:11:48 GMT	1.825	2_39_92_436_2019-10-04 18:27:32.445832	0002	CA-318	2-39-92-436	America/Los_Angeles	000000891
962	5dacfc1cf9af8b14cf641f26	0039	Fri, 04 Oct 2019 18:39:01 GMT	Sat, 05 Oct 2019 00:50:30 GMT	Fri, 04 Oct 2019 20:38:20 GMT	6.509	2_39_95_27_2019-10-04 18:39:00.930748	0002	CA-319	2-39-95-27	America/Los_Angeles	000001124
963	5dacfc1cf9af8b14cf641f27	0039	Fri, 04 Oct 2019 18:41:48 GMT	Sat, 05 Oct 2019 02:01:04 GMT	Sat, 05 Oct 2019 00:39:01 GMT	37.017	2_39_124_22_2019-10-04 18:41:48.179592	0002	CA-312	2-39-124-22	America/Los_Angeles	000003270
964	5dacfc1cf9af8b14cf641f28	0039	Fri, 04 Oct 2019 19:07:15 GMT	Sat, 05 Oct 2019 00:11:44 GMT	Fri, 04 Oct 2019 21:50:27 GMT	15.849	2_39_79_382_2019-10-04 19:07:14.889154	0002	CA-491	2-39-79-382	America/Los_Angeles	000000832
965	5dacfc1cf9af8b14cf641f29	0039	Fri, 04 Oct 2019 19:30:19 GMT	Fri, 04 Oct 2019 21:50:32 GMT	Fri, 04 Oct 2019 20:15:25 GMT	0.862	2_39_91_437_2019-10-04 19:30:18.758549	0002	CA-317	2-39-91-437	America/Los_Angeles
966	5dacfc1cf9af8b14cf641f2a	0039	Fri, 04 Oct 2019 19:30:43 GMT	Fri, 04 Oct 2019 22:13:44 GMT	Fri, 04 Oct 2019 20:11:22 GMT	3.384	2_39_123_557_2019-10-04 19:30:43.415209	0002	CA-503	2-39-123-557	America/Los_Angeles	000001912
967	5dacfc1cf9af8b14cf641f2b	0039	Fri, 04 Oct 2019 19:34:19 GMT	Sat, 05 Oct 2019 06:06:51 GMT	Fri, 04 Oct 2019 20:37:05 GMT	2.034	2_39_129_17_2019-10-04 19:34:18.578121	0002	CA-307	2-39-129-17	America/Los_Angeles	000001082
968	5dacfc1cf9af8b14cf641f2c	0039	Fri, 04 Oct 2019 19:37:04 GMT	Sat, 05 Oct 2019 01:01:59 GMT	Fri, 04 Oct 2019 21:42:42 GMT	12.212	2_39_123_23_2019-10-04 19:37:04.338736	0002	CA-313	2-39-123-23	America/Los_Angeles	000001095
969	5dacfc1cf9af8b14cf641f2d	0039	Fri, 04 Oct 2019 19:42:34 GMT	Sat, 05 Oct 2019 00:44:38 GMT	Fri, 04 Oct 2019 22:30:18 GMT	9.342	2_39_91_441_2019-10-04 19:42:34.340636	0002	CA-499	2-39-91-441	America/Los_Angeles	000002149
970	5dacfc1cf9af8b14cf641f2e	0039	Fri, 04 Oct 2019 19:53:28 GMT	Fri, 04 Oct 2019 21:50:02 GMT	Fri, 04 Oct 2019 20:23:53 GMT	0.907	2_39_78_363_2019-10-04 19:53:28.005293	0002	CA-320	2-39-78-363	America/Los_Angeles
971	5dacfc1cf9af8b14cf641f2f	0039	Fri, 04 Oct 2019 19:54:21 GMT	Fri, 04 Oct 2019 20:13:40 GMT	Fri, 04 Oct 2019 20:13:34 GMT	0.878	2_39_95_444_2019-10-04 19:54:21.027595	0002	CA-497	2-39-95-444	America/Los_Angeles	000003751
972	5dacfc1cf9af8b14cf641f30	0039	Fri, 04 Oct 2019 20:02:13 GMT	Fri, 04 Oct 2019 20:20:13 GMT	Fri, 04 Oct 2019 20:20:08 GMT	1.652	2_39_90_26_2019-10-04 20:02:12.765054	0002	CA-316	2-39-90-26	America/Los_Angeles	000000311
973	5dacfc1cf9af8b14cf641f31	0039	Fri, 04 Oct 2019 20:02:55 GMT	Fri, 04 Oct 2019 21:07:29 GMT	Fri, 04 Oct 2019 21:07:26 GMT	5.278	2_39_78_366_2019-10-04 20:02:55.343455	0002	CA-323	2-39-78-366	America/Los_Angeles	000001039
974	5dacfc1cf9af8b14cf641f32	0039	Fri, 04 Oct 2019 20:53:35 GMT	Sat, 05 Oct 2019 00:05:30 GMT	Sat, 05 Oct 2019 00:05:21 GMT	21.466	2_39_130_31_2019-10-04 20:53:34.952333	0002	CA-306	2-39-130-31	America/Los_Angeles	000000313
975	5dacfc1cf9af8b14cf641f33	0039	Fri, 04 Oct 2019 21:12:00 GMT	Sat, 05 Oct 2019 02:34:25 GMT	Fri, 04 Oct 2019 22:29:22 GMT	4.106	2_39_139_28_2019-10-04 21:12:00.204726	0002	CA-303	2-39-139-28	America/Los_Angeles	000000567
976	5dacfc1cf9af8b14cf641f34	0039	Fri, 04 Oct 2019 23:55:39 GMT	Sat, 05 Oct 2019 04:14:33 GMT	Sat, 05 Oct 2019 04:08:23 GMT	11.132	2_39_91_437_2019-10-04 23:55:23.004592	0002	CA-317	2-39-91-437	America/Los_Angeles	000003711
977	5dacfc1cf9af8b14cf641f35	0039	Sat, 05 Oct 2019 01:57:33 GMT	Sat, 05 Oct 2019 04:00:30 GMT	Sat, 05 Oct 2019 04:00:25 GMT	7.117	2_39_79_378_2019-10-05 01:57:33.000242	0002	CA-326	2-39-79-378	America/Los_Angeles	000001135
978	5dae4d8cf9af8b190f2b6ebb	0039	Sat, 05 Oct 2019 16:40:21 GMT	Sat, 05 Oct 2019 17:53:19 GMT	Sat, 05 Oct 2019 17:53:15 GMT	4.129	2_39_139_28_2019-10-05 16:40:20.938531	0002	CA-303	2-39-139-28	America/Los_Angeles	000000365
979	5dae4d8cf9af8b190f2b6ebc	0039	Sat, 05 Oct 2019 17:06:08 GMT	Sat, 05 Oct 2019 20:12:52 GMT	Sat, 05 Oct 2019 18:18:42 GMT	3.974	2_39_131_30_2019-10-05 17:06:08.053937	0002	CA-305	2-39-131-30	America/Los_Angeles	000000567
980	5dae4d8cf9af8b190f2b6ebd	0039	Sat, 05 Oct 2019 17:14:41 GMT	Sat, 05 Oct 2019 18:49:00 GMT	Sat, 05 Oct 2019 18:48:55 GMT	9.998	2_39_129_17_2019-10-05 17:14:40.774492	0002	CA-307	2-39-129-17	America/Los_Angeles	000001133
981	5dae4d8cf9af8b190f2b6ebe	0039	Sat, 05 Oct 2019 18:21:20 GMT	Sat, 05 Oct 2019 20:36:06 GMT	Sat, 05 Oct 2019 20:36:02 GMT	15.279	2_39_90_26_2019-10-05 18:21:20.278943	0002	CA-316	2-39-90-26	America/Los_Angeles	000000364
982	5dae4d8cf9af8b190f2b6ebf	0039	Sat, 05 Oct 2019 19:59:44 GMT	Sat, 05 Oct 2019 23:45:40 GMT	Sat, 05 Oct 2019 23:45:36 GMT	13.069	2_39_95_27_2019-10-05 19:59:44.306023	0002	CA-319	2-39-95-27	America/Los_Angeles	000001108
983	5dae4d8cf9af8b190f2b6ec0	0039	Sat, 05 Oct 2019 20:55:19 GMT	Sat, 05 Oct 2019 22:47:44 GMT	Sat, 05 Oct 2019 21:25:38 GMT	0.942	2_39_129_17_2019-10-05 20:55:18.631790	0002	CA-307	2-39-129-17	America/Los_Angeles
984	5dae4d8cf9af8b190f2b6ec1	0039	Sat, 05 Oct 2019 21:09:40 GMT	Sat, 05 Oct 2019 22:57:19 GMT	Sat, 05 Oct 2019 21:40:44 GMT	0.872	2_39_131_30_2019-10-05 21:09:40.240190	0002	CA-305	2-39-131-30	America/Los_Angeles
985	5dae4d8cf9af8b190f2b6ec2	0039	Sat, 05 Oct 2019 21:13:37 GMT	Sat, 05 Oct 2019 23:11:15 GMT	Sat, 05 Oct 2019 22:48:07 GMT	4.826	2_39_123_23_2019-10-05 21:13:37.434872	0002	CA-313	2-39-123-23	America/Los_Angeles	000001746
986	5daf9f0ff9af8b1d29c0a380	0039	Sun, 06 Oct 2019 22:27:45 GMT	Sun, 06 Oct 2019 22:37:16 GMT	Sun, 06 Oct 2019 22:37:12 GMT	1.019	2_39_124_22_2019-10-06 22:27:44.874484	0002	CA-312	2-39-124-22	America/Los_Angeles	000000243
987	5daf9f0ff9af8b1d29c0a381	0039	Sun, 06 Oct 2019 23:12:15 GMT	Sun, 06 Oct 2019 23:37:43 GMT	Sun, 06 Oct 2019 23:37:39 GMT	0.609	2_39_126_20_2019-10-06 23:12:14.637540	0002	CA-310	2-39-126-20	America/Los_Angeles
988	5daf9f0ff9af8b1d29c0a382	0039	Mon, 07 Oct 2019 00:52:16 GMT	Wed, 09 Oct 2019 01:44:48 GMT	Tue, 08 Oct 2019 18:44:59 GMT	12.169	2_39_139_28_2019-10-07 00:52:16.312997	0002	CA-303	2-39-139-28	America/Los_Angeles	000001202
989	5daf9f0ff9af8b1d29c0a383	0039	Mon, 07 Oct 2019 01:00:30 GMT	Mon, 07 Oct 2019 01:54:22 GMT	Mon, 07 Oct 2019 01:54:18 GMT	3.051	2_39_138_29_2019-10-07 01:00:30.197891	0002	CA-304	2-39-138-29	America/Los_Angeles	000000365
990	5db0f09ff9af8b20d1400884	0039	Mon, 07 Oct 2019 15:17:06 GMT	Tue, 08 Oct 2019 00:27:10 GMT	Tue, 08 Oct 2019 00:26:32 GMT	45.037	2_39_78_366_2019-10-07 15:17:05.942097	0002	CA-323	2-39-78-366	America/Los_Angeles	000000569
991	5db0f09ff9af8b20d1400885	0039	Mon, 07 Oct 2019 15:37:09 GMT	Tue, 08 Oct 2019 01:15:55 GMT	Mon, 07 Oct 2019 19:22:10 GMT	12.559	2_39_131_30_2019-10-07 15:37:08.977824	0002	CA-305	2-39-131-30	America/Los_Angeles	000000712
992	5db0f09ff9af8b20d1400886	0039	Mon, 07 Oct 2019 15:44:40 GMT	Mon, 07 Oct 2019 19:02:43 GMT	Mon, 07 Oct 2019 19:02:38 GMT	11.494	2_39_78_367_2019-10-07 15:44:39.935956	0002	CA-494	2-39-78-367	America/Los_Angeles	000001470
993	5db0f09ff9af8b20d1400887	0039	Mon, 07 Oct 2019 15:55:37 GMT	Tue, 08 Oct 2019 00:45:43 GMT	Mon, 07 Oct 2019 17:50:29 GMT	5.946	2_39_95_27_2019-10-07 15:55:37.416718	0002	CA-319	2-39-95-27	America/Los_Angeles	000001222
994	5db0f09ff9af8b20d1400888	0039	Mon, 07 Oct 2019 15:56:04 GMT	Tue, 08 Oct 2019 00:52:24 GMT	Mon, 07 Oct 2019 19:44:37 GMT	17.95	2_39_79_379_2019-10-07 15:56:04.252027	0002	CA-327	2-39-79-379	America/Los_Angeles	000001104
995	5db0f09ff9af8b20d1400889	0039	Mon, 07 Oct 2019 16:01:48 GMT	Mon, 07 Oct 2019 23:35:11 GMT	Mon, 07 Oct 2019 23:35:06 GMT	39.574	2_39_79_383_2019-10-07 16:01:32.936869	0002	CA-492	2-39-79-383	America/Los_Angeles	000002743
996	5db0f09ff9af8b20d140088a	0039	Mon, 07 Oct 2019 16:08:11 GMT	Mon, 07 Oct 2019 23:28:22 GMT	Mon, 07 Oct 2019 20:09:45 GMT	0.883	2_39_130_31_2019-10-07 16:08:10.942190	0002	CA-306	2-39-130-31	America/Los_Angeles
997	5db0f09ff9af8b20d140088b	0039	Mon, 07 Oct 2019 16:21:18 GMT	Tue, 08 Oct 2019 00:56:53 GMT	Mon, 07 Oct 2019 18:20:22 GMT	10.803	2_39_79_380_2019-10-07 16:21:18.296313	0002	CA-489	2-39-79-380	America/Los_Angeles	000000069
998	5db0f09ff9af8b20d140088c	0039	Mon, 07 Oct 2019 16:30:03 GMT	Mon, 07 Oct 2019 22:52:10 GMT	Mon, 07 Oct 2019 20:23:28 GMT	6.604	2_39_79_376_2019-10-07 16:30:03.111659	0002	CA-324	2-39-79-376	America/Los_Angeles	000000714
999	5db0f09ff9af8b20d140088d	0039	Mon, 07 Oct 2019 16:38:10 GMT	Tue, 08 Oct 2019 01:20:51 GMT	Mon, 07 Oct 2019 21:25:26 GMT	16.021	2_39_91_437_2019-10-07 16:38:10.475388	0002	CA-317	2-39-91-437	America/Los_Angeles	000000676
1000	5db0f09ff9af8b20d140088e	0039	Mon, 07 Oct 2019 16:44:50 GMT	Mon, 07 Oct 2019 23:34:00 GMT	Mon, 07 Oct 2019 20:56:33 GMT	0.875	2_39_78_361_2019-10-07 16:44:50.089313	0002	CA-493	2-39-78-361	America/Los_Angeles
1001	5db0f09ff9af8b20d140088f	0039	Mon, 07 Oct 2019 16:49:13 GMT	Tue, 08 Oct 2019 00:21:20 GMT	Mon, 07 Oct 2019 20:00:43 GMT	18.2809275	2_39_89_25_2019-10-07 16:49:12.806759	0002	CA-315	2-39-89-25	America/Los_Angeles	000003250
1002	5db0f09ff9af8b20d1400890	0039	Mon, 07 Oct 2019 16:58:05 GMT	Tue, 08 Oct 2019 04:59:30 GMT	Mon, 07 Oct 2019 20:14:51 GMT	2.857	2_39_123_23_2019-10-07 16:58:04.754400	0002	CA-313	2-39-123-23	America/Los_Angeles	000002170
1003	5db0f09ff9af8b20d1400891	0039	Mon, 07 Oct 2019 17:00:02 GMT	Mon, 07 Oct 2019 21:18:41 GMT	Mon, 07 Oct 2019 20:56:35 GMT	13.91	2_39_78_363_2019-10-07 17:00:01.749311	0002	CA-320	2-39-78-363	America/Los_Angeles	000000558
1004	5db0f09ff9af8b20d1400892	0039	Mon, 07 Oct 2019 17:04:03 GMT	Tue, 08 Oct 2019 00:59:34 GMT	Mon, 07 Oct 2019 21:24:12 GMT	10.216	2_39_78_365_2019-10-07 17:04:02.807481	0002	CA-321	2-39-78-365	America/Los_Angeles	000001095
1005	5db0f09ff9af8b20d1400893	0039	Mon, 07 Oct 2019 17:13:37 GMT	Tue, 08 Oct 2019 00:57:30 GMT	Mon, 07 Oct 2019 21:58:30 GMT	9.79	2_39_79_378_2019-10-07 17:13:36.936482	0002	CA-326	2-39-79-378	America/Los_Angeles	000000697
1006	5db0f09ff9af8b20d1400894	0039	Mon, 07 Oct 2019 17:31:14 GMT	Tue, 08 Oct 2019 00:48:56 GMT	Tue, 08 Oct 2019 00:48:47 GMT	48.349	2_39_91_441_2019-10-07 17:31:14.233346	0002	CA-499	2-39-91-441	America/Los_Angeles	000001208
1007	5db0f09ff9af8b20d1400895	0039	Mon, 07 Oct 2019 18:04:42 GMT	Tue, 08 Oct 2019 00:12:59 GMT	Mon, 07 Oct 2019 23:14:19 GMT	10.168	2_39_78_360_2019-10-07 18:04:42.136324	0002	CA-322	2-39-78-360	America/Los_Angeles	000000559
1008	5db0f09ff9af8b20d1400896	0039	Mon, 07 Oct 2019 18:21:02 GMT	Mon, 07 Oct 2019 21:05:53 GMT	Mon, 07 Oct 2019 18:44:12 GMT	0.76	2_39_88_24_2019-10-07 18:21:01.734375	0002	CA-314	2-39-88-24	America/Los_Angeles	000001366
1009	5db0f09ff9af8b20d1400897	0039	Mon, 07 Oct 2019 18:29:19 GMT	Mon, 07 Oct 2019 19:19:37 GMT	Mon, 07 Oct 2019 19:20:36 GMT	0.868	2_39_95_444_2019-10-07 18:29:19.007017	0002	CA-497	2-39-95-444	America/Los_Angeles
1010	5db0f09ff9af8b20d1400898	0039	Mon, 07 Oct 2019 18:48:58 GMT	Tue, 08 Oct 2019 00:41:56 GMT	Mon, 07 Oct 2019 21:07:49 GMT	14.892	2_39_88_438_2019-10-07 18:48:58.186788	0002	CA-502	2-39-88-438	America/Los_Angeles	000000832
1011	5db0f09ff9af8b20d1400899	0039	Mon, 07 Oct 2019 18:57:59 GMT	Mon, 07 Oct 2019 20:40:11 GMT	Mon, 07 Oct 2019 20:40:06 GMT	11.036	2_39_90_26_2019-10-07 18:57:59.174314	0002	CA-316	2-39-90-26	America/Los_Angeles	000001137
1012	5db0f09ff9af8b20d140089a	0039	Mon, 07 Oct 2019 19:20:08 GMT	Mon, 07 Oct 2019 19:57:30 GMT	Mon, 07 Oct 2019 19:50:43 GMT	0.891	2_39_78_367_2019-10-07 19:20:07.648674	0002	CA-494	2-39-78-367	America/Los_Angeles
1013	5db0f09ff9af8b20d140089b	0039	Mon, 07 Oct 2019 19:20:21 GMT	Tue, 08 Oct 2019 00:11:18 GMT	Mon, 07 Oct 2019 20:20:26 GMT	2.788	2_39_95_444_2019-10-07 19:20:20.844353	0002	CA-497	2-39-95-444	America/Los_Angeles	000003389
1014	5db0f09ff9af8b20d140089c	0039	Mon, 07 Oct 2019 19:40:37 GMT	Mon, 07 Oct 2019 22:43:24 GMT	Mon, 07 Oct 2019 20:46:21 GMT	2.384	2_39_127_19_2019-10-07 19:40:37.177679	0002	CA-309	2-39-127-19	America/Los_Angeles	000000560
1015	5db0f09ff9af8b20d140089d	0039	Mon, 07 Oct 2019 20:22:27 GMT	Mon, 07 Oct 2019 23:54:01 GMT	Mon, 07 Oct 2019 23:53:43 GMT	17.394	2_39_78_367_2019-10-07 20:22:26.772621	0002	CA-494	2-39-78-367	America/Los_Angeles	000001470
1016	5db0f09ff9af8b20d140089e	0039	Mon, 07 Oct 2019 23:02:34 GMT	Mon, 07 Oct 2019 23:56:49 GMT	Mon, 07 Oct 2019 23:51:57 GMT	5.329	2_39_90_26_2019-10-07 23:02:34.464461	0002	CA-316	2-39-90-26	America/Los_Angeles	000002950
1017	5db0f09ff9af8b20d140089f	0039	Mon, 07 Oct 2019 23:45:03 GMT	Tue, 08 Oct 2019 00:12:14 GMT	Tue, 08 Oct 2019 00:12:10 GMT	0.751	2_39_125_21_2019-10-07 23:45:03.010336	0002	CA-311	2-39-125-21	America/Los_Angeles
1018	5db0f09ff9af8b20d14008a0	0039	Tue, 08 Oct 2019 01:25:38 GMT	Tue, 08 Oct 2019 03:20:50 GMT	Tue, 08 Oct 2019 03:11:30 GMT	10.113	2_39_131_30_2019-10-08 01:25:37.874213	0002	CA-305	2-39-131-30	America/Los_Angeles	000001133
1019	5db0f09ff9af8b20d14008a1	0039	Tue, 08 Oct 2019 01:46:45 GMT	Tue, 08 Oct 2019 03:37:01 GMT	Tue, 08 Oct 2019 02:33:08 GMT	3.702	2_39_130_31_2019-10-08 01:46:29.555825	0002	CA-306	2-39-130-31	America/Los_Angeles	000003123
1020	5db0f09ff9af8b20d14008a2	0039	Tue, 08 Oct 2019 02:41:48 GMT	Tue, 08 Oct 2019 05:21:12 GMT	Tue, 08 Oct 2019 05:18:18 GMT	15.968	2_39_125_21_2019-10-08 02:41:47.776301	0002	CA-311	2-39-125-21	America/Los_Angeles	000001099
1021	5db0f09ff9af8b20d14008a3	0039	Tue, 08 Oct 2019 04:14:47 GMT	Tue, 08 Oct 2019 15:08:12 GMT	Tue, 08 Oct 2019 13:26:28 GMT	14.898	2_39_131_30_2019-10-08 04:14:46.856983	0002	CA-305	2-39-131-30	America/Los_Angeles	000001152
1022	5db24220f9af8b252acc2474	0039	Tue, 08 Oct 2019 13:47:21 GMT	Wed, 09 Oct 2019 01:21:54 GMT	Tue, 08 Oct 2019 17:20:32 GMT	23.575	2_39_129_17_2019-10-08 13:47:20.664622	0002	CA-307	2-39-129-17	America/Los_Angeles	000000710
1023	5db24220f9af8b252acc2475	0039	Tue, 08 Oct 2019 14:20:54 GMT	Tue, 08 Oct 2019 21:09:22 GMT	Tue, 08 Oct 2019 20:19:30 GMT	0.927	2_39_79_380_2019-10-08 14:20:54.444135	0002	CA-489	2-39-79-380	America/Los_Angeles
1024	5db24220f9af8b252acc2476	0039	Tue, 08 Oct 2019 15:00:15 GMT	Wed, 09 Oct 2019 00:47:29 GMT	Tue, 08 Oct 2019 21:35:27 GMT	0.911	2_39_79_383_2019-10-08 15:00:15.495335	0002	CA-492	2-39-79-383	America/Los_Angeles
1025	5db24220f9af8b252acc2477	0039	Tue, 08 Oct 2019 15:16:44 GMT	Tue, 08 Oct 2019 22:24:26 GMT	Tue, 08 Oct 2019 15:49:38 GMT	3.196	2_39_91_437_2019-10-08 15:16:32.906185	0002	CA-317	2-39-91-437	America/Los_Angeles	000002461
1026	5db24220f9af8b252acc2478	0039	Tue, 08 Oct 2019 15:22:20 GMT	Wed, 09 Oct 2019 00:18:23 GMT	Tue, 08 Oct 2019 21:12:43 GMT	38.336	2_39_92_442_2019-10-08 15:22:19.524357	0002	CA-498	2-39-92-442	America/Los_Angeles	000000818
1027	5db24220f9af8b252acc2479	0039	Tue, 08 Oct 2019 15:28:49 GMT	Wed, 09 Oct 2019 00:31:54 GMT	Tue, 08 Oct 2019 20:19:40 GMT	0.882	2_39_78_366_2019-10-08 15:28:48.680339	0002	CA-323	2-39-78-366	America/Los_Angeles
1028	5db24220f9af8b252acc247a	0039	Tue, 08 Oct 2019 15:39:31 GMT	Tue, 08 Oct 2019 19:57:45 GMT	Tue, 08 Oct 2019 16:05:58 GMT	0.763	2_39_79_379_2019-10-08 15:39:30.539118	0002	CA-327	2-39-79-379	America/Los_Angeles
1029	5db24220f9af8b252acc247b	0039	Tue, 08 Oct 2019 15:46:29 GMT	Wed, 09 Oct 2019 00:31:55 GMT	Tue, 08 Oct 2019 21:34:22 GMT	0.795	2_39_131_30_2019-10-08 15:46:29.207436	0002	CA-305	2-39-131-30	America/Los_Angeles
1030	5db24220f9af8b252acc247c	0039	Tue, 08 Oct 2019 15:47:32 GMT	Wed, 09 Oct 2019 02:15:52 GMT	Tue, 08 Oct 2019 18:56:52 GMT	10.1	2_39_89_25_2019-10-08 15:47:32.000440	0002	CA-315	2-39-89-25	America/Los_Angeles	000002170
1031	5db24220f9af8b252acc247d	0039	Tue, 08 Oct 2019 15:51:58 GMT	Tue, 08 Oct 2019 21:59:58 GMT	Tue, 08 Oct 2019 17:50:54 GMT	6.22	2_39_138_29_2019-10-08 15:51:58.040466	0002	CA-304	2-39-138-29	America/Los_Angeles	000001366
1032	5db24220f9af8b252acc247e	0039	Tue, 08 Oct 2019 15:55:46 GMT	Wed, 09 Oct 2019 00:57:01 GMT	Tue, 08 Oct 2019 17:15:41 GMT	4.512	2_39_123_23_2019-10-08 15:55:45.729483	0002	CA-313	2-39-123-23	America/Los_Angeles	000000712
1033	5db24220f9af8b252acc247f	0039	Tue, 08 Oct 2019 16:32:09 GMT	Wed, 09 Oct 2019 00:51:50 GMT	Tue, 08 Oct 2019 18:34:11 GMT	0.91	2_39_79_376_2019-10-08 16:32:08.914669	0002	CA-324	2-39-79-376	America/Los_Angeles
1034	5db24220f9af8b252acc2480	0039	Tue, 08 Oct 2019 16:33:49 GMT	Tue, 08 Oct 2019 18:46:10 GMT	Tue, 08 Oct 2019 18:34:00 GMT	0.91	2_39_138_566_2019-10-08 16:33:49.232919	0002	CA-512	2-39-138-566	America/Los_Angeles
1035	5db24220f9af8b252acc2481	0039	Tue, 08 Oct 2019 16:34:06 GMT	Tue, 08 Oct 2019 18:31:36 GMT	Tue, 08 Oct 2019 18:27:39 GMT	0.889	2_39_88_24_2019-10-08 16:34:06.057605	0002	CA-314	2-39-88-24	America/Los_Angeles
1036	5db24220f9af8b252acc2482	0039	Tue, 08 Oct 2019 16:46:36 GMT	Tue, 08 Oct 2019 23:07:12 GMT	Tue, 08 Oct 2019 17:44:55 GMT	5.887	2_39_92_436_2019-10-08 16:46:35.676054	0002	CA-318	2-39-92-436	America/Los_Angeles	000001912
1037	5db24220f9af8b252acc2483	0039	Tue, 08 Oct 2019 16:49:24 GMT	Tue, 08 Oct 2019 18:02:12 GMT	Tue, 08 Oct 2019 18:03:11 GMT	4.167	2_39_78_362_2019-10-08 16:49:23.755757	0002	CA-496	2-39-78-362	America/Los_Angeles	000000858
1038	5db24220f9af8b252acc2484	0039	Tue, 08 Oct 2019 16:54:44 GMT	Wed, 09 Oct 2019 01:23:21 GMT	Tue, 08 Oct 2019 18:52:33 GMT	13.539	2_39_91_441_2019-10-08 16:54:24.296140	0002	CA-499	2-39-91-441	America/Los_Angeles	000002961
1039	5db24220f9af8b252acc2485	0039	Tue, 08 Oct 2019 17:02:53 GMT	Wed, 09 Oct 2019 05:34:03 GMT	Tue, 08 Oct 2019 18:05:48 GMT	2.028	2_39_95_27_2019-10-08 17:02:53.085379	0002	CA-319	2-39-95-27	America/Los_Angeles	000000324
1040	5db24220f9af8b252acc2486	0039	Tue, 08 Oct 2019 17:14:54 GMT	Wed, 09 Oct 2019 02:09:06 GMT	Wed, 09 Oct 2019 00:16:47 GMT	9.905	2_39_90_440_2019-10-08 17:13:09.787167	0002	CA-500	2-39-90-440	America/Los_Angeles	000000558
1041	5db24220f9af8b252acc2487	0039	Tue, 08 Oct 2019 17:18:27 GMT	Wed, 09 Oct 2019 00:59:31 GMT	Tue, 08 Oct 2019 21:05:37 GMT	11.096	2_39_78_364_2019-10-08 17:18:26.723892	0002	CA-495	2-39-78-364	America/Los_Angeles	000001095
1042	5db24220f9af8b252acc2488	0039	Tue, 08 Oct 2019 17:18:51 GMT	Wed, 09 Oct 2019 00:56:37 GMT	Tue, 08 Oct 2019 20:12:21 GMT	16.357	2_39_79_382_2019-10-08 17:18:50.631632	0002	CA-491	2-39-79-382	America/Los_Angeles	000001104
1043	5db24220f9af8b252acc2489	0039	Tue, 08 Oct 2019 17:55:41 GMT	Tue, 08 Oct 2019 21:27:37 GMT	Tue, 08 Oct 2019 20:17:59 GMT	1.044	2_39_78_363_2019-10-08 17:55:41.504879	0002	CA-320	2-39-78-363	America/Los_Angeles
1044	5db24220f9af8b252acc248a	0039	Tue, 08 Oct 2019 18:04:03 GMT	Wed, 09 Oct 2019 00:17:28 GMT	Tue, 08 Oct 2019 19:25:48 GMT	9.117	2_39_88_438_2019-10-08 18:04:02.533630	0002	CA-502	2-39-88-438	America/Los_Angeles	000001470
1045	5db24220f9af8b252acc248b	0039	Tue, 08 Oct 2019 18:05:55 GMT	Tue, 08 Oct 2019 20:08:55 GMT	Tue, 08 Oct 2019 20:09:55 GMT	7.619	2_39_78_362_2019-10-08 18:05:54.765709	0002	CA-496	2-39-78-362	America/Los_Angeles	000001001
1046	5db24220f9af8b252acc248c	0039	Tue, 08 Oct 2019 18:22:29 GMT	Wed, 09 Oct 2019 01:41:22 GMT	Tue, 08 Oct 2019 21:29:08 GMT	21.295	2_39_95_444_2019-10-08 18:22:29.436818	0002	CA-497	2-39-95-444	America/Los_Angeles	000003270
1047	5db24220f9af8b252acc248d	0039	Tue, 08 Oct 2019 18:27:11 GMT	Tue, 08 Oct 2019 19:21:54 GMT	Tue, 08 Oct 2019 19:21:49 GMT	2.944	2_39_90_26_2019-10-08 18:27:11.115410	0002	CA-316	2-39-90-26	America/Los_Angeles	000000515
1048	5db24220f9af8b252acc248e	0039	Tue, 08 Oct 2019 18:34:34 GMT	Wed, 09 Oct 2019 00:23:19 GMT	Wed, 09 Oct 2019 00:23:14 GMT	8.065	2_39_88_24_2019-10-08 18:34:34.050355	0002	CA-314	2-39-88-24	America/Los_Angeles	000000697
1049	5db24220f9af8b252acc248f	0039	Tue, 08 Oct 2019 18:39:03 GMT	Wed, 09 Oct 2019 00:54:05 GMT	Wed, 09 Oct 2019 00:16:42 GMT	35.894	2_39_124_22_2019-10-08 18:39:03.220768	0002	CA-312	2-39-124-22	America/Los_Angeles	000003034
1050	5db24220f9af8b252acc2490	0039	Tue, 08 Oct 2019 19:45:17 GMT	Wed, 09 Oct 2019 05:07:14 GMT	Tue, 08 Oct 2019 20:46:49 GMT	2.061	2_39_90_26_2019-10-08 19:45:16.944570	0002	CA-316	2-39-90-26	America/Los_Angeles	000001082
1051	5db24220f9af8b252acc2491	0039	Tue, 08 Oct 2019 20:07:43 GMT	Tue, 08 Oct 2019 22:54:09 GMT	Tue, 08 Oct 2019 21:35:27 GMT	0.73	2_39_125_559_2019-10-08 20:07:43.103156	0002	CA-505	2-39-125-559	America/Los_Angeles
1052	5db24220f9af8b252acc2492	0039	Tue, 08 Oct 2019 22:30:01 GMT	Tue, 08 Oct 2019 23:31:29 GMT	Tue, 08 Oct 2019 23:00:48 GMT	0.857	2_39_79_380_2019-10-08 22:30:00.545039	0002	CA-489	2-39-79-380	America/Los_Angeles
1053	5db24220f9af8b252acc2493	0039	Tue, 08 Oct 2019 23:09:06 GMT	Wed, 09 Oct 2019 00:37:34 GMT	Wed, 09 Oct 2019 00:37:29 GMT	4.892	2_39_91_437_2019-10-08 23:09:05.637852	0002	CA-317	2-39-91-437	America/Los_Angeles	000001746
1054	5db24220f9af8b252acc2494	0039	Wed, 09 Oct 2019 00:19:50 GMT	Wed, 09 Oct 2019 04:44:00 GMT	Wed, 09 Oct 2019 04:43:55 GMT	15.461	2_39_92_436_2019-10-09 00:19:50.312855	0002	CA-318	2-39-92-436	America/Los_Angeles	000000838
1055	5db24220f9af8b252acc2495	0039	Wed, 09 Oct 2019 00:22:00 GMT	Wed, 09 Oct 2019 01:42:31 GMT	Wed, 09 Oct 2019 01:42:22 GMT	4.469	2_39_128_18_2019-10-09 00:21:59.650967	0002	CA-308	2-39-128-18	America/Los_Angeles	000000365
1056	5db24220f9af8b252acc2496	0039	Wed, 09 Oct 2019 00:44:15 GMT	Wed, 09 Oct 2019 04:24:09 GMT	Wed, 09 Oct 2019 04:24:02 GMT	12.636	2_39_131_30_2019-10-09 00:44:02.068484	0002	CA-305	2-39-131-30	America/Los_Angeles	000003831
1057	5db24220f9af8b252acc2497	0039	Wed, 09 Oct 2019 01:01:44 GMT	Wed, 09 Oct 2019 02:31:53 GMT	Wed, 09 Oct 2019 01:31:58 GMT	0.817	2_39_78_366_2019-10-09 01:01:44.447851	0002	CA-323	2-39-78-366	America/Los_Angeles
1058	5db24220f9af8b252acc2498	0039	Wed, 09 Oct 2019 02:32:32 GMT	Wed, 09 Oct 2019 04:50:28 GMT	Wed, 09 Oct 2019 04:37:42 GMT	11.31	2_39_125_21_2019-10-09 02:32:32.123900	0002	CA-311	2-39-125-21	America/Los_Angeles	000001099
1059	5db24220f9af8b252acc2499	0039	Wed, 09 Oct 2019 03:26:48 GMT	Wed, 09 Oct 2019 04:52:03 GMT	Wed, 09 Oct 2019 04:51:58 GMT	9.875	2_39_139_28_2019-10-09 03:26:48.413768	0002	CA-303	2-39-139-28	America/Los_Angeles	000001263
1060	5db393a3f9af8b42def4985c	0039	Wed, 09 Oct 2019 15:22:51 GMT	Thu, 10 Oct 2019 01:40:33 GMT	Wed, 09 Oct 2019 17:34:39 GMT	6.384	2_39_79_383_2019-10-09 15:22:50.633069	0002	CA-492	2-39-79-383	America/Los_Angeles	000003233
1061	5db393a3f9af8b42def4985d	0039	Wed, 09 Oct 2019 15:23:36 GMT	Thu, 10 Oct 2019 00:35:28 GMT	Wed, 09 Oct 2019 18:24:00 GMT	0.856	2_39_78_366_2019-10-09 15:23:36.410842	0002	CA-323	2-39-78-366	America/Los_Angeles
1062	5db393a3f9af8b42def4985e	0039	Wed, 09 Oct 2019 15:28:37 GMT	Wed, 09 Oct 2019 19:55:00 GMT	Wed, 09 Oct 2019 19:55:56 GMT	11.194	2_39_78_362_2019-10-09 15:28:36.729450	0002	CA-496	2-39-78-362	America/Los_Angeles	000003447
1063	5db393a3f9af8b42def4985f	0039	Wed, 09 Oct 2019 15:35:31 GMT	Thu, 10 Oct 2019 01:35:00 GMT	Wed, 09 Oct 2019 16:55:37 GMT	4.543	2_39_139_28_2019-10-09 15:35:30.888906	0002	CA-303	2-39-139-28	America/Los_Angeles	000000712
1064	5db393a3f9af8b42def49860	0039	Wed, 09 Oct 2019 15:41:09 GMT	Wed, 09 Oct 2019 16:14:34 GMT	Wed, 09 Oct 2019 16:14:30 GMT	1.418	2_39_79_379_2019-10-09 15:41:08.809893	0002	CA-327	2-39-79-379	America/Los_Angeles	000000420
1065	5db393a3f9af8b42def49861	0039	Wed, 09 Oct 2019 15:51:39 GMT	Thu, 10 Oct 2019 00:04:36 GMT	Wed, 09 Oct 2019 17:26:02 GMT	4.669	2_39_78_363_2019-10-09 15:51:38.728183	0002	CA-320	2-39-78-363	America/Los_Angeles	000002244
1066	5db393a3f9af8b42def49862	0039	Wed, 09 Oct 2019 15:52:19 GMT	Wed, 09 Oct 2019 17:53:38 GMT	Wed, 09 Oct 2019 17:54:36 GMT	0.926	2_39_79_380_2019-10-09 15:52:19.310393	0002	CA-489	2-39-79-380	America/Los_Angeles
1067	5db393a3f9af8b42def49863	0039	Wed, 09 Oct 2019 15:55:54 GMT	Thu, 10 Oct 2019 04:31:23 GMT	Wed, 09 Oct 2019 20:54:00 GMT	15.289	2_39_79_377_2019-10-09 15:56:09.540576	0002	CA-325	2-39-79-377	America/Los_Angeles	000000676
1068	5db393a3f9af8b42def49864	0039	Wed, 09 Oct 2019 16:09:29 GMT	Thu, 10 Oct 2019 00:41:08 GMT	Wed, 09 Oct 2019 17:39:58 GMT	4.799	2_39_91_437_2019-10-09 16:09:28.758171	0002	CA-317	2-39-91-437	America/Los_Angeles	000001364
1069	5db393a3f9af8b42def49865	0039	Wed, 09 Oct 2019 16:27:17 GMT	Wed, 09 Oct 2019 23:09:19 GMT	Wed, 09 Oct 2019 18:36:36 GMT	13.648	2_39_123_23_2019-10-09 16:27:17.401162	0002	CA-313	2-39-123-23	America/Los_Angeles	000001912
1070	5db393a3f9af8b42def49866	0039	Wed, 09 Oct 2019 16:28:55 GMT	Thu, 10 Oct 2019 01:24:28 GMT	Thu, 10 Oct 2019 01:24:25 GMT	16.689	2_39_78_360_2019-10-09 16:28:54.674501	0002	CA-322	2-39-78-360	America/Los_Angeles	000000714
1071	5db393a3f9af8b42def49867	0039	Wed, 09 Oct 2019 16:33:11 GMT	Wed, 09 Oct 2019 17:21:24 GMT	Wed, 09 Oct 2019 17:03:35 GMT	0.918	2_39_78_365_2019-10-09 16:33:10.543623	0002	CA-321	2-39-78-365	America/Los_Angeles
1072	5db393a3f9af8b42def49868	0039	Wed, 09 Oct 2019 16:43:36 GMT	Thu, 10 Oct 2019 02:12:54 GMT	Wed, 09 Oct 2019 18:48:38 GMT	12.929	2_39_79_379_2019-10-09 16:43:35.656443	0002	CA-327	2-39-79-379	America/Los_Angeles	000000558
1073	5db393a3f9af8b42def49869	0039	Wed, 09 Oct 2019 16:56:21 GMT	Thu, 10 Oct 2019 01:48:26 GMT	Wed, 09 Oct 2019 22:31:11 GMT	7.904	2_39_78_364_2019-10-09 16:56:21.494005	0002	CA-495	2-39-78-364	America/Los_Angeles	000002170
1074	5db393a3f9af8b42def4986a	0039	Wed, 09 Oct 2019 17:04:07 GMT	Thu, 10 Oct 2019 01:06:13 GMT	Wed, 09 Oct 2019 20:19:28 GMT	11.868	2_39_92_442_2019-10-09 17:04:07.511146	0002	CA-498	2-39-92-442	America/Los_Angeles	000001095
1075	5db393a3f9af8b42def4986b	0039	Wed, 09 Oct 2019 17:26:00 GMT	Thu, 10 Oct 2019 07:18:01 GMT	Wed, 09 Oct 2019 18:19:59 GMT	1.779	2_39_95_27_2019-10-09 17:26:00.299908	0002	CA-319	2-39-95-27	America/Los_Angeles	000001082
1076	5db393a3f9af8b42def4986c	0039	Wed, 09 Oct 2019 17:36:27 GMT	Wed, 09 Oct 2019 20:07:27 GMT	Wed, 09 Oct 2019 20:07:23 GMT	12.146	2_39_78_365_2019-10-09 17:36:27.246965	0002	CA-321	2-39-78-365	America/Los_Angeles	000000668
1077	5db393a3f9af8b42def4986d	0039	Wed, 09 Oct 2019 17:43:40 GMT	Thu, 10 Oct 2019 00:04:53 GMT	Wed, 09 Oct 2019 22:47:17 GMT	29.895	2_39_79_376_2019-10-09 17:43:39.940194	0002	CA-324	2-39-79-376	America/Los_Angeles	000000832
1078	5db393a3f9af8b42def4986e	0039	Wed, 09 Oct 2019 17:47:09 GMT	Thu, 10 Oct 2019 00:20:55 GMT	Wed, 09 Oct 2019 22:36:39 GMT	0.962	2_39_91_441_2019-10-09 17:47:09.177721	0002	CA-499	2-39-91-441	America/Los_Angeles
1079	5db393a3f9af8b42def4986f	0039	Wed, 09 Oct 2019 17:52:27 GMT	Thu, 10 Oct 2019 03:12:33 GMT	Wed, 09 Oct 2019 18:44:43 GMT	1.641	2_39_90_26_2019-10-09 17:52:27.021499	0002	CA-316	2-39-90-26	America/Los_Angeles	000000324
1080	5db393a3f9af8b42def49870	0039	Wed, 09 Oct 2019 17:53:46 GMT	Wed, 09 Oct 2019 22:04:15 GMT	Wed, 09 Oct 2019 18:19:22 GMT	0.52	2_39_79_380_2019-10-09 17:53:45.575684	0002	CA-489	2-39-79-380	America/Los_Angeles
1081	5db393a3f9af8b42def49871	0039	Wed, 09 Oct 2019 18:26:03 GMT	Thu, 10 Oct 2019 00:02:40 GMT	Wed, 09 Oct 2019 19:59:03 GMT	10.244	2_39_89_439_2019-10-09 18:26:03.004767	0002	CA-501	2-39-89-439	America/Los_Angeles	000001470
1082	5db393a3f9af8b42def49872	0039	Wed, 09 Oct 2019 19:20:14 GMT	Thu, 10 Oct 2019 02:28:16 GMT	Thu, 10 Oct 2019 01:16:01 GMT	39.868	2_39_124_22_2019-10-09 19:20:14.257685	0002	CA-312	2-39-124-22	America/Los_Angeles	000003270
1083	5db393a3f9af8b42def49873	0039	Wed, 09 Oct 2019 20:01:05 GMT	Wed, 09 Oct 2019 21:45:26 GMT	Wed, 09 Oct 2019 21:22:35 GMT	7.875	2_39_92_436_2019-10-09 20:01:04.766142	0002	CA-318	2-39-92-436	America/Los_Angeles	000001039
1084	5db393a3f9af8b42def49874	0039	Wed, 09 Oct 2019 20:13:24 GMT	Thu, 10 Oct 2019 00:25:05 GMT	Thu, 10 Oct 2019 00:24:56 GMT	26.66	2_39_79_382_2019-10-09 20:13:24.119879	0002	CA-491	2-39-79-382	America/Los_Angeles	000001208
1085	5db393a3f9af8b42def49875	0039	Wed, 09 Oct 2019 20:17:32 GMT	Thu, 10 Oct 2019 00:03:34 GMT	Wed, 09 Oct 2019 21:39:01 GMT	4.181	2_39_78_365_2019-10-09 20:17:32.404038	0002	CA-321	2-39-78-365	America/Los_Angeles	000000858
1086	5db393a3f9af8b42def49876	0039	Wed, 09 Oct 2019 20:20:22 GMT	Wed, 09 Oct 2019 23:42:28 GMT	Wed, 09 Oct 2019 23:42:23 GMT	22.3	2_39_88_24_2019-10-09 20:20:21.906593	0002	CA-314	2-39-88-24	America/Los_Angeles	000000335
1087	5db393a3f9af8b42def49877	0039	Wed, 09 Oct 2019 20:33:00 GMT	Thu, 10 Oct 2019 02:19:19 GMT	Wed, 09 Oct 2019 21:19:32 GMT	2.061	2_39_78_361_2019-10-09 20:33:00.507483	0002	CA-493	2-39-78-361	America/Los_Angeles	000000891
1088	5db393a3f9af8b42def49878	0039	Wed, 09 Oct 2019 22:30:29 GMT	Wed, 09 Oct 2019 23:10:37 GMT	Wed, 09 Oct 2019 23:10:14 GMT	4.199	2_39_128_18_2019-10-09 22:30:11.432666	0002	CA-308	2-39-128-18	America/Los_Angeles	000003143
1089	5db393a3f9af8b42def49879	0039	Wed, 09 Oct 2019 23:30:39 GMT	Thu, 10 Oct 2019 00:47:57 GMT	Thu, 10 Oct 2019 00:39:44 GMT	3.343	2_39_92_436_2019-10-09 23:30:38.856142	0002	CA-318	2-39-92-436	America/Los_Angeles	000001920
1090	5db393a3f9af8b42def4987a	0039	Thu, 10 Oct 2019 00:44:31 GMT	Thu, 10 Oct 2019 01:51:10 GMT	Thu, 10 Oct 2019 01:50:14 GMT	6.622	2_39_78_363_2019-10-10 00:44:31.418497	0002	CA-320	2-39-78-363	America/Los_Angeles	000001011
1091	5db393a3f9af8b42def4987b	0039	Thu, 10 Oct 2019 01:12:19 GMT	Thu, 10 Oct 2019 13:13:59 GMT	Thu, 10 Oct 2019 05:53:01 GMT	16.097	2_39_131_30_2019-10-10 01:12:18.813538	0002	CA-305	2-39-131-30	America/Los_Angeles	000000838
1092	5db393a3f9af8b42def4987c	0039	Thu, 10 Oct 2019 01:39:15 GMT	Thu, 10 Oct 2019 03:33:00 GMT	Thu, 10 Oct 2019 02:10:10 GMT	0.881	2_39_129_17_2019-10-10 01:39:15.364748	0002	CA-307	2-39-129-17	America/Los_Angeles
1093	5db393a3f9af8b42def4987d	0039	Thu, 10 Oct 2019 01:58:14 GMT	Thu, 10 Oct 2019 03:58:57 GMT	Thu, 10 Oct 2019 03:44:30 GMT	10.678	2_39_127_19_2019-10-10 01:58:14.495828	0002	CA-309	2-39-127-19	America/Los_Angeles	000002069
1094	5db393a3f9af8b42def4987e	0039	Thu, 10 Oct 2019 04:42:58 GMT	Thu, 10 Oct 2019 14:58:31 GMT	Thu, 10 Oct 2019 13:26:26 GMT	14.891	2_39_139_28_2019-10-10 04:42:58.512471	0002	CA-303	2-39-139-28	America/Los_Angeles	000001152
1095	5db4e520f9af8b470bd883b6	0039	Thu, 10 Oct 2019 14:39:05 GMT	Fri, 11 Oct 2019 01:06:54 GMT	Thu, 10 Oct 2019 18:33:21 GMT	1.432	2_39_79_380_2019-10-10 14:39:05.011891	0002	CA-489	2-39-79-380	America/Los_Angeles
1096	5db4e520f9af8b470bd883b7	0039	Thu, 10 Oct 2019 14:58:25 GMT	Thu, 10 Oct 2019 16:53:40 GMT	Thu, 10 Oct 2019 16:49:30 GMT	8.75	2_39_78_367_2019-10-10 14:58:24.836056	0002	CA-494	2-39-78-367	America/Los_Angeles	000001470
1097	5db4e520f9af8b470bd883b8	0039	Thu, 10 Oct 2019 15:01:06 GMT	Thu, 10 Oct 2019 22:04:25 GMT	Thu, 10 Oct 2019 18:52:41 GMT	23.139	2_39_91_437_2019-10-10 15:01:06.444287	0002	CA-317	2-39-91-437	America/Los_Angeles	000000431
1098	5db4e520f9af8b470bd883b9	0039	Thu, 10 Oct 2019 15:06:14 GMT	Thu, 10 Oct 2019 22:46:07 GMT	Thu, 10 Oct 2019 16:35:48 GMT	4.401	2_39_79_383_2019-10-10 15:06:13.665757	0002	CA-492	2-39-79-383	America/Los_Angeles	000003233
1099	5db4e520f9af8b470bd883ba	0039	Thu, 10 Oct 2019 15:20:38 GMT	Thu, 10 Oct 2019 17:15:54 GMT	Thu, 10 Oct 2019 17:14:54 GMT	0.771	2_39_95_27_2019-10-10 15:20:37.879098	0002	CA-319	2-39-95-27	America/Los_Angeles
1100	5db4e520f9af8b470bd883bb	0039	Thu, 10 Oct 2019 15:37:22 GMT	Fri, 11 Oct 2019 00:17:53 GMT	Thu, 10 Oct 2019 23:50:37 GMT	1.032	2_39_78_366_2019-10-10 15:37:21.691883	0002	CA-323	2-39-78-366	America/Los_Angeles
1101	5db4e520f9af8b470bd883bc	0039	Thu, 10 Oct 2019 15:48:04 GMT	Thu, 10 Oct 2019 18:28:04 GMT	Thu, 10 Oct 2019 17:22:37 GMT	7.892	2_39_128_18_2019-10-10 15:48:04.091030	0002	CA-308	2-39-128-18	America/Los_Angeles	000003852
1102	5db4e520f9af8b470bd883bd	0039	Thu, 10 Oct 2019 15:56:15 GMT	Fri, 11 Oct 2019 00:42:28 GMT	Thu, 10 Oct 2019 16:40:54 GMT	1.95	2_39_89_25_2019-10-10 15:56:15.275976	0002	CA-315	2-39-89-25	America/Los_Angeles	000000891
1103	5db4e520f9af8b470bd883be	0039	Thu, 10 Oct 2019 16:01:42 GMT	Fri, 11 Oct 2019 01:31:43 GMT	Thu, 10 Oct 2019 21:33:17 GMT	6.825	2_39_95_444_2019-10-10 16:01:41.565332	0002	CA-497	2-39-95-444	America/Los_Angeles	000000564
1104	5db4e520f9af8b470bd883bf	0039	Thu, 10 Oct 2019 16:07:12 GMT	Fri, 11 Oct 2019 02:05:59 GMT	Thu, 10 Oct 2019 17:56:57 GMT	11.362	2_39_79_379_2019-10-10 16:07:12.340135	0002	CA-327	2-39-79-379	America/Los_Angeles	000000558
1105	5db4e520f9af8b470bd883c0	0039	Thu, 10 Oct 2019 16:15:02 GMT	Thu, 10 Oct 2019 21:54:40 GMT	Thu, 10 Oct 2019 21:03:23 GMT	24.117	2_39_78_360_2019-10-10 16:15:02.397340	0002	CA-322	2-39-78-360	America/Los_Angeles	000001137
1106	5db4e520f9af8b470bd883c1	0039	Thu, 10 Oct 2019 16:21:58 GMT	Thu, 10 Oct 2019 17:51:05 GMT	Thu, 10 Oct 2019 17:25:20 GMT	0.945	2_39_129_17_2019-10-10 16:21:57.854165	0002	CA-307	2-39-129-17	America/Los_Angeles
1107	5db4e520f9af8b470bd883c2	0039	Thu, 10 Oct 2019 16:23:43 GMT	Thu, 10 Oct 2019 23:37:02 GMT	Thu, 10 Oct 2019 21:32:37 GMT	0.848	2_39_78_361_2019-10-10 16:23:42.744646	0002	CA-493	2-39-78-361	America/Los_Angeles
1108	5db4e520f9af8b470bd883c3	0039	Thu, 10 Oct 2019 16:34:58 GMT	Fri, 11 Oct 2019 02:29:33 GMT	Thu, 10 Oct 2019 21:32:21 GMT	16.796	2_39_92_442_2019-10-10 16:34:57.540763	0002	CA-498	2-39-92-442	America/Los_Angeles	000002961
1109	5db4e520f9af8b470bd883c4	0039	Thu, 10 Oct 2019 16:35:26 GMT	Thu, 10 Oct 2019 23:07:25 GMT	Thu, 10 Oct 2019 17:29:01 GMT	5.289	2_39_123_23_2019-10-10 16:35:26.190308	0002	CA-313	2-39-123-23	America/Los_Angeles	000001912
1110	5db4e520f9af8b470bd883c5	0039	Thu, 10 Oct 2019 16:46:27 GMT	Thu, 10 Oct 2019 22:53:32 GMT	Thu, 10 Oct 2019 22:53:23 GMT	40.815	2_39_90_440_2019-10-10 16:46:26.834946	0002	CA-500	2-39-90-440	America/Los_Angeles	000001208
1111	5db4e520f9af8b470bd883c6	0039	Thu, 10 Oct 2019 16:59:31 GMT	Thu, 10 Oct 2019 22:38:06 GMT	Thu, 10 Oct 2019 17:50:48 GMT	2.15	2_39_90_26_2019-10-10 16:59:31.129485	0002	CA-316	2-39-90-26	America/Los_Angeles	000001366
1112	5db4e520f9af8b470bd883c7	0039	Thu, 10 Oct 2019 17:11:12 GMT	Thu, 10 Oct 2019 19:48:31 GMT	Thu, 10 Oct 2019 19:17:46 GMT	0.5160364396652295	2_39_78_367_2019-10-10 17:11:11.700920	0002	CA-494	2-39-78-367	America/Los_Angeles
1113	5db4e520f9af8b470bd883c8	0039	Thu, 10 Oct 2019 17:14:50 GMT	Thu, 10 Oct 2019 19:12:44 GMT	Thu, 10 Oct 2019 19:05:18 GMT	11.507	2_39_92_436_2019-10-10 17:14:50.380756	0002	CA-318	2-39-92-436	America/Los_Angeles	000000668
1114	5db4e520f9af8b470bd883c9	0039	Thu, 10 Oct 2019 17:18:47 GMT	Thu, 10 Oct 2019 22:16:42 GMT	Thu, 10 Oct 2019 22:10:55 GMT	0.836	2_39_78_363_2019-10-10 17:18:47.478496	0002	CA-320	2-39-78-363	America/Los_Angeles
1115	5db4e520f9af8b470bd883ca	0039	Thu, 10 Oct 2019 17:25:24 GMT	Thu, 10 Oct 2019 20:15:03 GMT	Thu, 10 Oct 2019 20:15:02 GMT	17.989	2_39_78_365_2019-10-10 17:25:24.442520	0002	CA-321	2-39-78-365	America/Los_Angeles	000001039
1116	5db4e520f9af8b470bd883cb	0039	Thu, 10 Oct 2019 17:26:22 GMT	Thu, 10 Oct 2019 20:49:51 GMT	Thu, 10 Oct 2019 19:26:29 GMT	11.786	2_39_89_439_2019-10-10 17:26:22.133489	0002	CA-501	2-39-89-439	America/Los_Angeles	000001095
1117	5db4e520f9af8b470bd883cc	0039	Thu, 10 Oct 2019 17:38:57 GMT	Fri, 11 Oct 2019 00:18:59 GMT	Thu, 10 Oct 2019 19:07:32 GMT	5.036	2_39_88_24_2019-10-10 17:38:56.772668	0002	CA-314	2-39-88-24	America/Los_Angeles	000000712
1118	5db4e520f9af8b470bd883cd	0039	Thu, 10 Oct 2019 18:03:55 GMT	Fri, 11 Oct 2019 00:15:31 GMT	Thu, 10 Oct 2019 20:11:32 GMT	13.058	2_39_88_438_2019-10-10 18:03:54.533026	0002	CA-502	2-39-88-438	America/Los_Angeles	000000069
1119	5db4e520f9af8b470bd883ce	0039	Thu, 10 Oct 2019 18:28:15 GMT	Fri, 11 Oct 2019 01:53:29 GMT	Thu, 10 Oct 2019 20:30:24 GMT	13.264	2_39_79_377_2019-10-10 18:28:15.041269	0002	CA-325	2-39-79-377	America/Los_Angeles	000001274
1120	5db4e520f9af8b470bd883cf	0039	Thu, 10 Oct 2019 19:25:26 GMT	Thu, 10 Oct 2019 23:30:28 GMT	Thu, 10 Oct 2019 21:49:08 GMT	11.114	2_39_78_364_2019-10-10 19:25:25.747745	0002	CA-495	2-39-78-364	America/Los_Angeles	000002461
1121	5db4e520f9af8b470bd883d0	0039	Thu, 10 Oct 2019 19:28:02 GMT	Fri, 11 Oct 2019 00:11:22 GMT	Thu, 10 Oct 2019 21:26:07 GMT	6.427	2_39_92_436_2019-10-10 19:28:02.180466	0002	CA-318	2-39-92-436	America/Los_Angeles	000001124
1122	5db4e520f9af8b470bd883d1	0039	Thu, 10 Oct 2019 20:14:25 GMT	Thu, 10 Oct 2019 23:34:25 GMT	Thu, 10 Oct 2019 23:14:50 GMT	13.425	2_39_91_441_2019-10-10 20:14:25.042021	0002	CA-499	2-39-91-441	America/Los_Angeles	000000620
1123	5db4e520f9af8b470bd883d2	0039	Thu, 10 Oct 2019 20:50:29 GMT	Thu, 10 Oct 2019 22:17:11 GMT	Thu, 10 Oct 2019 22:17:09 GMT	8.38	2_39_78_365_2019-10-10 20:50:29.114840	0002	CA-321	2-39-78-365	America/Los_Angeles	000000335
1124	5db4e520f9af8b470bd883d3	0039	Thu, 10 Oct 2019 21:21:25 GMT	Fri, 11 Oct 2019 00:02:09 GMT	Thu, 10 Oct 2019 23:47:09 GMT	0.5345445041813253	2_39_78_367_2019-10-10 21:21:24.539156	0002	CA-494	2-39-78-367	America/Los_Angeles
1125	5db4e520f9af8b470bd883d4	0039	Thu, 10 Oct 2019 23:28:33 GMT	Fri, 11 Oct 2019 01:28:12 GMT	Fri, 11 Oct 2019 00:15:49 GMT	2.26	2_39_91_437_2019-10-10 23:28:32.575432	0002	CA-317	2-39-91-437	America/Los_Angeles	000001920
1126	5db4e520f9af8b470bd883d5	0039	Fri, 11 Oct 2019 01:30:56 GMT	Fri, 11 Oct 2019 05:17:48 GMT	Fri, 11 Oct 2019 05:17:43 GMT	13.43	2_39_89_25_2019-10-11 01:30:56.251082	0002	CA-315	2-39-89-25	America/Los_Angeles	000001108
1127	5db4e520f9af8b470bd883d6	0039	Fri, 11 Oct 2019 02:50:05 GMT	Fri, 11 Oct 2019 05:39:13 GMT	Fri, 11 Oct 2019 04:55:23 GMT	10.892	2_39_126_20_2019-10-11 02:50:04.891767	0002	CA-310	2-39-126-20	America/Los_Angeles	000001099
1128	5db4e520f9af8b470bd883d7	0039	Fri, 11 Oct 2019 03:23:30 GMT	Fri, 11 Oct 2019 04:45:20 GMT	Fri, 11 Oct 2019 04:45:15 GMT	8.612	2_39_139_28_2019-10-11 03:23:30.015263	0002	CA-303	2-39-139-28	America/Los_Angeles	000001263
1129	5db4e520f9af8b470bd883d8	0039	Fri, 11 Oct 2019 04:07:17 GMT	Fri, 11 Oct 2019 05:21:38 GMT	Fri, 11 Oct 2019 04:35:54 GMT	1.358	2_39_131_30_2019-10-11 04:07:17.088781	0002	CA-305	2-39-131-30	America/Los_Angeles	000001202
1130	5db4e520f9af8b470bd883d9	0039	Fri, 11 Oct 2019 05:07:08 GMT	Fri, 11 Oct 2019 14:50:41 GMT	Fri, 11 Oct 2019 13:26:26 GMT	8.897	2_39_139_28_2019-10-11 05:07:08.410919	0002	CA-303	2-39-139-28	America/Los_Angeles	000001152
1131	5db4e520f9af8b470bd883da	0039	Fri, 11 Oct 2019 06:04:55 GMT	Fri, 11 Oct 2019 06:17:12 GMT	Fri, 11 Oct 2019 06:17:07 GMT	0.906	2_39_131_30_2019-10-11 06:04:54.718665	0002	CA-305	2-39-131-30	America/Los_Angeles	000000067
1132	5db4e520f9af8b470bd883db	0039	Fri, 11 Oct 2019 06:14:21 GMT	Fri, 11 Oct 2019 11:01:34 GMT	Fri, 11 Oct 2019 08:07:58 GMT	5.463	2_39_138_29_2019-10-11 06:14:21.089425	0002	CA-304	2-39-138-29	America/Los_Angeles	000001366
1133	5db4e520f9af8b470bd883dc	0039	Fri, 11 Oct 2019 06:38:13 GMT	Sat, 12 Oct 2019 00:43:00 GMT	Fri, 11 Oct 2019 13:44:04 GMT	46.857	2_39_131_30_2019-10-11 06:38:13.020209	0002	CA-305	2-39-131-30	America/Los_Angeles	000000067
1134	5db6369ef9af8b4b0292e24f	0039	Fri, 11 Oct 2019 14:50:14 GMT	Fri, 11 Oct 2019 16:04:20 GMT	Fri, 11 Oct 2019 16:05:18 GMT	0.758	2_39_79_380_2019-10-11 14:50:14.328814	0002	CA-489	2-39-79-380	America/Los_Angeles
1135	5db6369ef9af8b4b0292e250	0039	Fri, 11 Oct 2019 14:56:21 GMT	Fri, 11 Oct 2019 23:27:55 GMT	Fri, 11 Oct 2019 22:50:13 GMT	9.013	2_39_79_382_2019-10-11 14:56:21.049109	0002	CA-491	2-39-79-382	America/Los_Angeles	000001470
1136	5db6369ef9af8b4b0292e251	0039	Fri, 11 Oct 2019 14:57:59 GMT	Fri, 11 Oct 2019 22:34:19 GMT	Fri, 11 Oct 2019 16:45:05 GMT	10.475	2_39_95_27_2019-10-11 14:57:58.527867	0002	CA-319	2-39-95-27	America/Los_Angeles	000000431
1137	5db6369ef9af8b4b0292e252	0039	Fri, 11 Oct 2019 15:05:01 GMT	Fri, 11 Oct 2019 18:05:23 GMT	Fri, 11 Oct 2019 17:02:20 GMT	6.195	2_39_89_25_2019-10-11 15:05:01.344387	0002	CA-315	2-39-89-25	America/Los_Angeles	000002170
1138	5db6369ef9af8b4b0292e253	0039	Fri, 11 Oct 2019 15:05:55 GMT	Fri, 11 Oct 2019 18:55:52 GMT	Fri, 11 Oct 2019 18:55:42 GMT	18.177	2_39_78_364_2019-10-11 15:05:55.483111	0002	CA-495	2-39-78-364	America/Los_Angeles	000003449
1139	5db6369ef9af8b4b0292e254	0039	Fri, 11 Oct 2019 15:08:03 GMT	Fri, 11 Oct 2019 23:07:47 GMT	Fri, 11 Oct 2019 21:30:21 GMT	26.583	2_39_78_366_2019-10-11 15:08:02.599019	0002	CA-323	2-39-78-366	America/Los_Angeles	000003853
1140	5db6369ef9af8b4b0292e255	0039	Fri, 11 Oct 2019 16:02:56 GMT	Sat, 12 Oct 2019 00:41:52 GMT	Fri, 11 Oct 2019 17:59:54 GMT	12.017	2_39_95_444_2019-10-11 16:02:56.294393	0002	CA-497	2-39-95-444	America/Los_Angeles	000000069
1141	5db6369ef9af8b4b0292e256	0039	Fri, 11 Oct 2019 16:04:27 GMT	Fri, 11 Oct 2019 17:21:26 GMT	Fri, 11 Oct 2019 17:08:32 GMT	0.844	2_39_79_380_2019-10-11 16:04:27.126087	0002	CA-489	2-39-79-380	America/Los_Angeles
1142	5db6369ef9af8b4b0292e257	0039	Fri, 11 Oct 2019 16:07:49 GMT	Sat, 12 Oct 2019 01:12:02 GMT	Fri, 11 Oct 2019 18:28:02 GMT	9.334	2_39_79_376_2019-10-11 16:07:49.113754	0002	CA-324	2-39-79-376	America/Los_Angeles	000000714
1143	5db6369ef9af8b4b0292e258	0039	Fri, 11 Oct 2019 16:13:17 GMT	Fri, 11 Oct 2019 16:44:49 GMT	Fri, 11 Oct 2019 16:44:41 GMT	2.122	2_39_91_437_2019-10-11 16:13:17.508000	0002	CA-317	2-39-91-437	America/Los_Angeles	000002213
1144	5db6369ef9af8b4b0292e259	0039	Fri, 11 Oct 2019 16:15:08 GMT	Fri, 11 Oct 2019 23:31:15 GMT	Fri, 11 Oct 2019 17:03:51 GMT	2.986	2_39_79_379_2019-10-11 16:15:08.088457	0002	CA-327	2-39-79-379	America/Los_Angeles	000001126
1145	5db6369ef9af8b4b0292e25a	0039	Fri, 11 Oct 2019 16:21:57 GMT	Sat, 12 Oct 2019 06:41:45 GMT	Fri, 11 Oct 2019 17:23:45 GMT	1.993	2_39_90_26_2019-10-11 16:21:56.988017	0002	CA-316	2-39-90-26	America/Los_Angeles	000000324
1146	5db6369ef9af8b4b0292e25b	0039	Fri, 11 Oct 2019 16:33:56 GMT	Fri, 11 Oct 2019 23:17:08 GMT	Fri, 11 Oct 2019 17:39:53 GMT	6.498	2_39_128_18_2019-10-11 16:33:55.615421	0002	CA-308	2-39-128-18	America/Los_Angeles	000001912
1147	5db6369ef9af8b4b0292e25c	0039	Fri, 11 Oct 2019 16:37:57 GMT	Fri, 11 Oct 2019 22:37:00 GMT	Fri, 11 Oct 2019 19:49:02 GMT	7.685	2_39_78_367_2019-10-11 16:37:56.630056	0002	CA-494	2-39-78-367	America/Los_Angeles	000000515
1148	5db6369ef9af8b4b0292e25d	0039	Fri, 11 Oct 2019 16:39:25 GMT	Sat, 12 Oct 2019 00:20:37 GMT	Fri, 11 Oct 2019 20:03:01 GMT	22.291	2_39_92_442_2019-10-11 16:39:25.141139	0002	CA-498	2-39-92-442	America/Los_Angeles	000001957
1149	5db6369ef9af8b4b0292e25e	0039	Fri, 11 Oct 2019 16:47:07 GMT	Sat, 12 Oct 2019 01:51:19 GMT	Fri, 11 Oct 2019 17:35:27 GMT	2.007	2_39_91_437_2019-10-11 16:47:07.272212	0002	CA-317	2-39-91-437	America/Los_Angeles	000000891
1150	5db6369ef9af8b4b0292e25f	0039	Fri, 11 Oct 2019 16:54:46 GMT	Sat, 12 Oct 2019 02:16:42 GMT	Sat, 12 Oct 2019 02:17:42 GMT	10.474	2_39_78_362_2019-10-11 16:54:46.503095	0002	CA-496	2-39-78-362	America/Los_Angeles	000000558
1151	5db6369ef9af8b4b0292e260	0039	Fri, 11 Oct 2019 17:01:35 GMT	Fri, 11 Oct 2019 21:33:38 GMT	Fri, 11 Oct 2019 20:03:12 GMT	6.809	2_39_78_363_2019-10-11 17:01:35.381115	0002	CA-320	2-39-78-363	America/Los_Angeles	000000858
1152	5db6369ef9af8b4b0292e261	0039	Fri, 11 Oct 2019 17:02:38 GMT	Fri, 11 Oct 2019 18:34:15 GMT	Fri, 11 Oct 2019 18:15:00 GMT	1.434	2_39_123_23_2019-10-11 17:02:38.403867	0002	CA-313	2-39-123-23	America/Los_Angeles	000000667
1153	5db6369ef9af8b4b0292e262	0039	Fri, 11 Oct 2019 17:24:11 GMT	Sat, 12 Oct 2019 02:28:16 GMT	Sat, 12 Oct 2019 02:28:11 GMT	2.216	2_39_79_380_2019-10-11 17:24:11.226260	0002	CA-489	2-39-79-380	America/Los_Angeles
1154	5db6369ef9af8b4b0292e263	0039	Fri, 11 Oct 2019 17:35:37 GMT	Sat, 12 Oct 2019 00:07:28 GMT	Fri, 11 Oct 2019 22:41:09 GMT	11.882	2_39_91_441_2019-10-11 17:35:37.001501	0002	CA-499	2-39-91-441	America/Los_Angeles	000000832
1155	5db6369ef9af8b4b0292e264	0039	Fri, 11 Oct 2019 18:33:39 GMT	Sat, 12 Oct 2019 01:11:23 GMT	Sat, 12 Oct 2019 01:11:15 GMT	14.925	2_39_90_440_2019-10-11 18:33:39.000374	0002	CA-500	2-39-90-440	America/Los_Angeles	000000248
1156	5db6369ef9af8b4b0292e265	0039	Fri, 11 Oct 2019 19:10:37 GMT	Fri, 11 Oct 2019 23:10:48 GMT	Fri, 11 Oct 2019 22:59:10 GMT	0.874	2_39_88_24_2019-10-11 19:10:37.098114	0002	CA-314	2-39-88-24	America/Los_Angeles
1157	5db6369ef9af8b4b0292e266	0039	Fri, 11 Oct 2019 19:30:15 GMT	Sat, 12 Oct 2019 07:21:00 GMT	Fri, 11 Oct 2019 20:31:22 GMT	2.027	2_39_89_25_2019-10-11 19:30:14.866916	0002	CA-315	2-39-89-25	America/Los_Angeles	000001082
1158	5db6369ef9af8b4b0292e267	0039	Fri, 11 Oct 2019 21:31:48 GMT	Fri, 11 Oct 2019 23:32:58 GMT	Fri, 11 Oct 2019 23:32:54 GMT	6.969	2_39_79_377_2019-10-11 21:31:47.600090	0002	CA-325	2-39-79-377	America/Los_Angeles	000001135
1159	5db6369ef9af8b4b0292e268	0039	Fri, 11 Oct 2019 21:57:18 GMT	Sat, 12 Oct 2019 00:00:43 GMT	Fri, 11 Oct 2019 22:35:44 GMT	3.777	2_39_79_383_2019-10-11 21:57:08.041543	0002	CA-492	2-39-79-383	America/Los_Angeles	000002461
1160	5db6369ef9af8b4b0292e269	0039	Fri, 11 Oct 2019 22:04:07 GMT	Sat, 12 Oct 2019 01:12:48 GMT	Sat, 12 Oct 2019 00:19:49 GMT	8.584	2_39_78_363_2019-10-11 22:04:07.178123	0002	CA-320	2-39-78-363	America/Los_Angeles	000000559
1161	5db6369ef9af8b4b0292e26a	0039	Fri, 11 Oct 2019 22:07:12 GMT	Sat, 12 Oct 2019 01:34:13 GMT	Sat, 12 Oct 2019 01:07:41 GMT	13.817	2_39_124_22_2019-10-11 22:07:11.925669	0002	CA-312	2-39-124-22	America/Los_Angeles	000000300
1162	5db6369ef9af8b4b0292e26b	0039	Fri, 11 Oct 2019 22:28:39 GMT	Sat, 12 Oct 2019 01:05:56 GMT	Sat, 12 Oct 2019 00:27:23 GMT	11.876	2_39_78_364_2019-10-11 22:28:39.185395	0002	CA-495	2-39-78-364	America/Los_Angeles	000002149
1163	5db6369ef9af8b4b0292e26c	0039	Sat, 12 Oct 2019 01:45:06 GMT	Sat, 12 Oct 2019 03:26:27 GMT	Sat, 12 Oct 2019 02:44:44 GMT	5.562	2_39_95_27_2019-10-12 01:45:06.479552	0002	CA-319	2-39-95-27	America/Los_Angeles	000000431
1164	5db78810f9af8b4eed23b2db	0039	Sat, 12 Oct 2019 14:45:19 GMT	Sat, 12 Oct 2019 18:45:42 GMT	Sat, 12 Oct 2019 18:44:19 GMT	7.905	2_39_79_376_2019-10-12 14:45:19.112781	0002	CA-324	2-39-79-376	America/Los_Angeles	000003876
1165	5db78810f9af8b4eed23b2dc	0039	Sat, 12 Oct 2019 15:54:35 GMT	Sat, 12 Oct 2019 18:27:24 GMT	Sat, 12 Oct 2019 17:00:21 GMT	0.853	2_39_78_365_2019-10-12 15:54:34.641716	0002	CA-321	2-39-78-365	America/Los_Angeles
1166	5db78810f9af8b4eed23b2dd	0039	Sat, 12 Oct 2019 16:02:40 GMT	Sat, 12 Oct 2019 18:40:21 GMT	Sat, 12 Oct 2019 18:00:33 GMT	6.481	2_39_131_30_2019-10-12 16:02:39.832849	0002	CA-305	2-39-131-30	America/Los_Angeles	000002087
1167	5db78810f9af8b4eed23b2de	0039	Sat, 12 Oct 2019 16:09:18 GMT	Sat, 12 Oct 2019 18:32:36 GMT	Sat, 12 Oct 2019 16:40:17 GMT	0.885	2_39_139_28_2019-10-12 16:09:17.828944	0002	CA-303	2-39-139-28	America/Los_Angeles
1168	5db78810f9af8b4eed23b2df	0039	Sat, 12 Oct 2019 16:50:19 GMT	Sat, 12 Oct 2019 22:02:38 GMT	Sat, 12 Oct 2019 22:02:29 GMT	20.192	2_39_127_19_2019-10-12 16:50:19.428860	0002	CA-309	2-39-127-19	America/Los_Angeles	000000291
1169	5db78810f9af8b4eed23b2e0	0039	Sat, 12 Oct 2019 17:17:08 GMT	Sat, 12 Oct 2019 18:44:22 GMT	Sat, 12 Oct 2019 18:44:17 GMT	10.008	2_39_129_17_2019-10-12 17:17:08.414286	0002	CA-307	2-39-129-17	America/Los_Angeles	000001133
1170	5db78810f9af8b4eed23b2e1	0039	Sat, 12 Oct 2019 18:24:18 GMT	Sat, 12 Oct 2019 22:42:15 GMT	Sat, 12 Oct 2019 21:20:53 GMT	17.37	2_39_78_366_2019-10-12 18:24:17.749928	0002	CA-323	2-39-78-366	America/Los_Angeles	000000248
1171	5db78810f9af8b4eed23b2e2	0039	Sat, 12 Oct 2019 19:12:14 GMT	Sat, 12 Oct 2019 22:05:10 GMT	Sat, 12 Oct 2019 22:05:05 GMT	10.136	2_39_89_25_2019-10-12 19:12:13.967822	0002	CA-315	2-39-89-25	America/Los_Angeles	000001108
1172	5db78810f9af8b4eed23b2e3	0039	Sat, 12 Oct 2019 20:36:44 GMT	Sun, 13 Oct 2019 00:51:03 GMT	Sun, 13 Oct 2019 00:00:52 GMT	11.875	2_39_139_28_2019-10-12 20:36:44.496191	0002	CA-303	2-39-139-28	America/Los_Angeles	000001152
1173	5db78810f9af8b4eed23b2e4	0039	Sat, 12 Oct 2019 20:51:13 GMT	Sun, 13 Oct 2019 03:11:46 GMT	Sat, 12 Oct 2019 22:48:31 GMT	5.988	2_39_92_442_2019-10-12 20:51:13.416007	0002	CA-498	2-39-92-442	America/Los_Angeles	000001222
1174	5db78810f9af8b4eed23b2e5	0039	Sat, 12 Oct 2019 21:34:58 GMT	Sat, 12 Oct 2019 22:38:21 GMT	Sat, 12 Oct 2019 22:38:17 GMT	3.628	2_39_138_29_2019-10-12 21:34:58.302357	0002	CA-304	2-39-138-29	America/Los_Angeles	000000365
1175	5db78810f9af8b4eed23b2e6	0039	Sat, 12 Oct 2019 22:26:01 GMT	Sun, 13 Oct 2019 01:22:42 GMT	Sun, 13 Oct 2019 01:22:31 GMT	16.805	2_39_78_363_2019-10-12 22:26:00.930089	0002	CA-320	2-39-78-363	America/Los_Angeles	000001214
1176	5db78810f9af8b4eed23b2e7	0039	Sun, 13 Oct 2019 00:00:40 GMT	Sun, 13 Oct 2019 00:44:05 GMT	Sun, 13 Oct 2019 00:44:00 GMT	2.368	2_39_131_30_2019-10-13 00:00:40.426854	0002	CA-305	2-39-131-30	America/Los_Angeles	000001161
1177	5db78810f9af8b4eed23b2e8	0039	Sun, 13 Oct 2019 00:56:15 GMT	Sun, 13 Oct 2019 02:49:06 GMT	Sun, 13 Oct 2019 02:49:01 GMT	11.717	2_39_124_22_2019-10-13 00:56:15.442197	0002	CA-312	2-39-124-22	America/Los_Angeles	000001099
1178	5db78810f9af8b4eed23b2e9	0039	Sun, 13 Oct 2019 02:17:48 GMT	Sun, 13 Oct 2019 03:04:07 GMT	Sun, 13 Oct 2019 03:04:02 GMT	2.499	2_39_139_28_2019-10-13 02:17:48.340235	0002	CA-303	2-39-139-28	America/Los_Angeles	000001202
1179	5db8d98ef9af8b52c840283a	0039	Sun, 13 Oct 2019 17:19:26 GMT	Sun, 13 Oct 2019 20:38:46 GMT	Sun, 13 Oct 2019 19:16:12 GMT	11.875	2_39_139_28_2019-10-13 17:19:25.954333	0002	CA-303	2-39-139-28	America/Los_Angeles	000002290
1180	5db8d98ef9af8b52c840283b	0039	Sun, 13 Oct 2019 18:25:16 GMT	Sun, 13 Oct 2019 20:12:11 GMT	Sun, 13 Oct 2019 19:27:31 GMT	2.945	2_39_128_18_2019-10-13 18:25:15.661730	0002	CA-308	2-39-128-18	America/Los_Angeles	000000891
1181	5db8d98ef9af8b52c840283c	0039	Sun, 13 Oct 2019 19:10:08 GMT	Sun, 13 Oct 2019 20:57:31 GMT	Sun, 13 Oct 2019 20:57:26 GMT	5.944	2_39_123_23_2019-10-13 19:10:07.791172	0002	CA-313	2-39-123-23	America/Los_Angeles	000001920
1182	5db8d98ef9af8b52c840283d	0039	Sun, 13 Oct 2019 19:19:15 GMT	Sun, 13 Oct 2019 21:17:47 GMT	Sun, 13 Oct 2019 19:49:46 GMT	0.923	2_39_131_30_2019-10-13 19:19:14.569573	0002	CA-305	2-39-131-30	America/Los_Angeles
1183	5db8d98ef9af8b52c840283e	0039	Sun, 13 Oct 2019 21:17:50 GMT	Mon, 14 Oct 2019 00:51:49 GMT	Mon, 14 Oct 2019 00:40:46 GMT	22.379	2_39_126_20_2019-10-13 21:17:49.702346	0002	CA-310	2-39-126-20	America/Los_Angeles	000001263
1184	5db8d98ef9af8b52c840283f	0039	Sun, 13 Oct 2019 22:17:08 GMT	Sun, 13 Oct 2019 22:48:52 GMT	Sun, 13 Oct 2019 22:47:28 GMT	0.875	2_39_125_21_2019-10-13 22:17:08.303765	0002	CA-311	2-39-125-21	America/Los_Angeles
1185	5db8d98ef9af8b52c8402840	0039	Sun, 13 Oct 2019 23:05:29 GMT	Mon, 14 Oct 2019 03:01:13 GMT	Mon, 14 Oct 2019 03:00:28 GMT	8.911	2_39_139_28_2019-10-13 23:05:18.725860	0002	CA-303	2-39-139-28	America/Los_Angeles	000003123
1186	5db8d98ef9af8b52c8402841	0039	Mon, 14 Oct 2019 03:58:48 GMT	Mon, 14 Oct 2019 13:52:40 GMT	Mon, 14 Oct 2019 06:18:46 GMT	14.083	2_39_139_28_2019-10-14 03:58:48.493763	0002	CA-303	2-39-139-28	America/Los_Angeles	000000297
1187	5dba2b1df9af8b58a41a5f75	0039	Mon, 14 Oct 2019 15:17:38 GMT	Mon, 14 Oct 2019 23:14:48 GMT	Mon, 14 Oct 2019 23:03:45 GMT	11.806	2_39_79_383_2019-10-14 15:17:38.376644	0002	CA-492	2-39-79-383	America/Los_Angeles
1188	5dba2b1df9af8b58a41a5f76	0039	Mon, 14 Oct 2019 15:24:20 GMT	Tue, 15 Oct 2019 00:37:01 GMT	Mon, 14 Oct 2019 17:38:34 GMT	7.024	2_39_92_442_2019-10-14 15:24:20.027375	0002	CA-498	2-39-92-442	America/Los_Angeles	000001007
1189	5dba2b1df9af8b58a41a5f77	0039	Mon, 14 Oct 2019 15:40:25 GMT	Mon, 14 Oct 2019 22:30:19 GMT	Mon, 14 Oct 2019 22:04:18 GMT	1.321	2_39_79_379_2019-10-14 15:40:24.836538	0002	CA-327	2-39-79-379	America/Los_Angeles
1190	5dba2b1df9af8b58a41a5f78	0039	Mon, 14 Oct 2019 15:44:44 GMT	Tue, 15 Oct 2019 00:16:17 GMT	Mon, 14 Oct 2019 16:58:47 GMT	7.741	2_39_78_363_2019-10-14 15:44:43.641634	0002	CA-320	2-39-78-363	America/Los_Angeles	000000273
1191	5dba2b1df9af8b58a41a5f79	0039	Mon, 14 Oct 2019 15:44:52 GMT	Mon, 14 Oct 2019 18:25:47 GMT	Mon, 14 Oct 2019 16:16:08 GMT	0.789	2_39_89_25_2019-10-14 15:44:52.031996	0002	CA-315	2-39-89-25	America/Los_Angeles
1192	5dba2b1df9af8b58a41a5f7a	0039	Mon, 14 Oct 2019 15:52:12 GMT	Tue, 15 Oct 2019 00:03:04 GMT	Mon, 14 Oct 2019 23:56:58 GMT	7.881	2_39_78_367_2019-10-14 15:52:11.724993	0002	CA-494	2-39-78-367	America/Los_Angeles	000000671
1193	5dba2b1df9af8b58a41a5f7b	0039	Mon, 14 Oct 2019 15:56:49 GMT	Mon, 14 Oct 2019 21:58:34 GMT	Mon, 14 Oct 2019 21:40:49 GMT	5.579	2_39_79_378_2019-10-14 15:56:48.748788	0002	CA-326	2-39-79-378	America/Los_Angeles
1194	5dba2b1df9af8b58a41a5f7c	0039	Mon, 14 Oct 2019 16:01:09 GMT	Tue, 15 Oct 2019 00:53:45 GMT	Mon, 14 Oct 2019 17:15:45 GMT	7.326	2_39_79_376_2019-10-14 16:01:09.385271	0002	CA-324	2-39-79-376	America/Los_Angeles	000000714
1195	5dba2b1df9af8b58a41a5f7d	0039	Mon, 14 Oct 2019 16:12:27 GMT	Tue, 15 Oct 2019 02:58:40 GMT	Mon, 14 Oct 2019 23:56:24 GMT	51.14	2_39_90_440_2019-10-14 16:12:14.569642	0002	CA-500	2-39-90-440	America/Los_Angeles	000002743
1196	5dba2b1df9af8b58a41a5f7e	0039	Mon, 14 Oct 2019 16:33:12 GMT	Mon, 14 Oct 2019 18:15:12 GMT	Mon, 14 Oct 2019 18:15:07 GMT	11.034	2_39_91_437_2019-10-14 16:33:12.146976	0002	CA-317	2-39-91-437	America/Los_Angeles	000000438
1197	5dba2b1df9af8b58a41a5f7f	0039	Mon, 14 Oct 2019 16:39:05 GMT	Mon, 14 Oct 2019 22:05:02 GMT	Mon, 14 Oct 2019 17:43:14 GMT	6.52	2_39_124_22_2019-10-14 16:39:04.521067	0002	CA-312	2-39-124-22	America/Los_Angeles	000001912
1198	5dba2b1df9af8b58a41a5f80	0039	Mon, 14 Oct 2019 16:52:59 GMT	Tue, 15 Oct 2019 02:09:22 GMT	Mon, 14 Oct 2019 19:30:06 GMT	16.803	2_39_95_444_2019-10-14 16:53:18.577397	0002	CA-497	2-39-95-444	America/Los_Angeles	000000558
1199	5dba2b1df9af8b58a41a5f81	0039	Mon, 14 Oct 2019 16:56:33 GMT	Mon, 14 Oct 2019 18:01:02 GMT	Mon, 14 Oct 2019 18:00:54 GMT	5.626	2_39_123_23_2019-10-14 16:56:32.761838	0002	CA-313	2-39-123-23	America/Los_Angeles	000000798
1200	5dba2b1df9af8b58a41a5f82	0039	Mon, 14 Oct 2019 17:03:53 GMT	Mon, 14 Oct 2019 18:00:02 GMT	Mon, 14 Oct 2019 17:34:41 GMT	0.894	2_39_129_17_2019-10-14 17:03:53.307013	0002	CA-307	2-39-129-17	America/Los_Angeles
1201	5dba2b1df9af8b58a41a5f83	0039	Mon, 14 Oct 2019 17:10:54 GMT	Tue, 15 Oct 2019 01:08:18 GMT	Mon, 14 Oct 2019 23:54:44 GMT	0.828	2_39_91_441_2019-10-14 17:10:53.654480	0002	CA-499	2-39-91-441	America/Los_Angeles
1202	5dba2b1df9af8b58a41a5f84	0039	Mon, 14 Oct 2019 17:12:08 GMT	Tue, 15 Oct 2019 01:08:54 GMT	Mon, 14 Oct 2019 18:49:01 GMT	9.575	2_39_92_436_2019-10-14 17:12:08.444533	0002	CA-318	2-39-92-436	America/Los_Angeles	000001095
1203	5dba2b1df9af8b58a41a5f85	0039	Mon, 14 Oct 2019 17:14:56 GMT	Tue, 15 Oct 2019 04:44:41 GMT	Mon, 14 Oct 2019 18:16:16 GMT	3.079	2_39_95_27_2019-10-14 17:14:55.858351	0002	CA-319	2-39-95-27	America/Los_Angeles	000002170
1204	5dba2b1df9af8b58a41a5f86	0039	Mon, 14 Oct 2019 17:34:35 GMT	Mon, 14 Oct 2019 20:20:45 GMT	Mon, 14 Oct 2019 18:51:33 GMT	3.597	2_39_90_26_2019-10-14 17:34:35.425757	0002	CA-316	2-39-90-26	America/Los_Angeles	000001366
1205	5dba2b1df9af8b58a41a5f87	0039	Mon, 14 Oct 2019 17:46:21 GMT	Tue, 15 Oct 2019 00:11:14 GMT	Mon, 14 Oct 2019 19:40:42 GMT	11.636	2_39_89_439_2019-10-14 17:46:20.874894	0002	CA-501	2-39-89-439	America/Los_Angeles	000000832
1206	5dba2b1df9af8b58a41a5f88	0039	Mon, 14 Oct 2019 17:52:56 GMT	Mon, 14 Oct 2019 20:54:13 GMT	Mon, 14 Oct 2019 20:28:51 GMT	16.998	2_39_88_438_2019-10-14 17:52:56.427074	0002	CA-502	2-39-88-438	America/Los_Angeles	000001957
1207	5dba2b1df9af8b58a41a5f89	0039	Mon, 14 Oct 2019 18:07:21 GMT	Tue, 15 Oct 2019 02:04:04 GMT	Mon, 14 Oct 2019 21:59:34 GMT	26.522	2_39_123_23_2019-10-14 18:07:21.105148	0002	CA-313	2-39-123-23	America/Los_Angeles	000003034
1208	5dba2b1df9af8b58a41a5f8a	0039	Mon, 14 Oct 2019 18:11:42 GMT	Mon, 14 Oct 2019 23:25:15 GMT	Mon, 14 Oct 2019 20:54:22 GMT	11.546	2_39_88_24_2019-10-14 18:11:41.831193	0002	CA-314	2-39-88-24	America/Los_Angeles	000001137
1209	5dba2b1df9af8b58a41a5f8b	0039	Mon, 14 Oct 2019 18:26:55 GMT	Tue, 15 Oct 2019 01:02:32 GMT	Mon, 14 Oct 2019 19:07:16 GMT	1.698	2_39_91_437_2019-10-14 18:26:54.899256	0002	CA-317	2-39-91-437	America/Los_Angeles	000000891
1210	5dba2b1df9af8b58a41a5f8c	0039	Mon, 14 Oct 2019 19:26:56 GMT	Tue, 15 Oct 2019 01:11:22 GMT	Tue, 15 Oct 2019 01:11:20 GMT	35.115	2_39_78_366_2019-10-14 19:26:55.635962	0002	CA-323	2-39-78-366	America/Los_Angeles	000003853
1211	5dba2b1df9af8b58a41a5f8d	0039	Mon, 14 Oct 2019 20:29:14 GMT	Tue, 15 Oct 2019 00:34:17 GMT	Mon, 14 Oct 2019 21:22:53 GMT	5.254	2_39_125_21_2019-10-14 20:29:13.683731	0002	CA-311	2-39-125-21	America/Los_Angeles	000000710
1212	5dba2b1df9af8b58a41a5f8e	0039	Mon, 14 Oct 2019 20:44:05 GMT	Mon, 14 Oct 2019 23:23:33 GMT	Mon, 14 Oct 2019 23:23:28 GMT	17.448	2_39_90_26_2019-10-14 20:44:04.671209	0002	CA-316	2-39-90-26	America/Los_Angeles	000001470
1213	5dba2b1df9af8b58a41a5f8f	0039	Mon, 14 Oct 2019 20:57:45 GMT	Mon, 14 Oct 2019 21:57:55 GMT	Mon, 14 Oct 2019 21:29:01 GMT	0.913	2_39_88_438_2019-10-14 20:57:45.415529	0002	CA-502	2-39-88-438	America/Los_Angeles
1214	5dba2b1df9af8b58a41a5f90	0039	Mon, 14 Oct 2019 21:41:13 GMT	Tue, 15 Oct 2019 04:57:37 GMT	Mon, 14 Oct 2019 23:27:33 GMT	7.394	2_39_78_364_2019-10-14 21:41:12.792385	0002	CA-495	2-39-78-364	America/Los_Angeles	000000234
1215	5dba2b1df9af8b58a41a5f91	0039	Mon, 14 Oct 2019 22:11:34 GMT	Tue, 15 Oct 2019 01:27:49 GMT	Tue, 15 Oct 2019 01:27:45 GMT	4.617	2_39_79_378_2019-10-14 22:11:34.461005	0002	CA-326	2-39-79-378	America/Los_Angeles
1216	5dba2b1df9af8b58a41a5f92	0039	Mon, 14 Oct 2019 22:20:07 GMT	Tue, 15 Oct 2019 01:16:48 GMT	Tue, 15 Oct 2019 01:16:44 GMT	9.514	2_39_88_438_2019-10-14 22:20:07.213964	0002	CA-502	2-39-88-438	America/Los_Angeles	000001202
1217	5dba2b1df9af8b58a41a5f93	0039	Mon, 14 Oct 2019 22:48:55 GMT	Tue, 15 Oct 2019 00:30:27 GMT	Tue, 15 Oct 2019 00:26:12 GMT	5.062	2_39_124_22_2019-10-14 22:48:54.930190	0002	CA-312	2-39-124-22	America/Los_Angeles	000001920
1218	5dba2b1df9af8b58a41a5f94	0039	Mon, 14 Oct 2019 23:30:39 GMT	Tue, 15 Oct 2019 03:33:09 GMT	Tue, 15 Oct 2019 03:33:04 GMT	14.089	2_39_79_377_2019-10-14 23:30:39.421759	0002	CA-325	2-39-79-377	America/Los_Angeles	000001272
1219	5dba2b1df9af8b58a41a5f95	0039	Tue, 15 Oct 2019 01:15:12 GMT	Tue, 15 Oct 2019 02:44:11 GMT	Tue, 15 Oct 2019 02:44:07 GMT	10.03	2_39_139_28_2019-10-15 01:15:11.867008	0002	CA-303	2-39-139-28	America/Los_Angeles	000001133
1220	5dba2b1df9af8b58a41a5f96	0039	Tue, 15 Oct 2019 01:22:46 GMT	Tue, 15 Oct 2019 03:35:23 GMT	Tue, 15 Oct 2019 02:10:11 GMT	3.877	2_39_131_30_2019-10-15 01:22:40.727998	0002	CA-305	2-39-131-30	America/Los_Angeles	000003123
1221	5dbb7c9df9af8b5cb6b75b46	0039	Tue, 15 Oct 2019 14:29:47 GMT	Tue, 15 Oct 2019 20:07:54 GMT	Tue, 15 Oct 2019 20:08:52 GMT	0.837	2_39_79_380_2019-10-15 14:29:46.741510	0002	CA-489	2-39-79-380	America/Los_Angeles
1222	5dbb7c9df9af8b5cb6b75b47	0039	Tue, 15 Oct 2019 14:45:55 GMT	Wed, 16 Oct 2019 00:47:19 GMT	Tue, 15 Oct 2019 18:09:26 GMT	9.839	2_39_79_383_2019-10-15 14:45:42.101696	0002	CA-492	2-39-79-383	America/Los_Angeles	000003711
1223	5dbb7c9df9af8b5cb6b75b48	0039	Tue, 15 Oct 2019 15:19:55 GMT	Tue, 15 Oct 2019 21:26:40 GMT	Tue, 15 Oct 2019 15:58:59 GMT	3.727	2_39_79_379_2019-10-15 15:19:40.041417	0002	CA-327	2-39-79-379	America/Los_Angeles	000002461
1224	5dbb7c9df9af8b5cb6b75b49	0039	Tue, 15 Oct 2019 15:27:19 GMT	Wed, 16 Oct 2019 02:03:26 GMT	Tue, 15 Oct 2019 16:28:23 GMT	2.843	2_39_90_26_2019-10-15 15:27:18.829027	0002	CA-316	2-39-90-26	America/Los_Angeles	000000891
1225	5dbb7c9df9af8b5cb6b75b4a	0039	Tue, 15 Oct 2019 15:28:59 GMT	Tue, 15 Oct 2019 18:41:02 GMT	Tue, 15 Oct 2019 16:19:29 GMT	5.716	2_39_92_442_2019-10-15 15:28:46.702153	0002	CA-498	2-39-92-442	America/Los_Angeles	000003176
1226	5dbb7c9df9af8b5cb6b75b4b	0039	Tue, 15 Oct 2019 15:30:03 GMT	Wed, 16 Oct 2019 00:19:51 GMT	Tue, 15 Oct 2019 23:38:39 GMT	13.234	2_39_78_365_2019-10-15 15:30:03.048349	0002	CA-321	2-39-78-365	America/Los_Angeles	000003853
1227	5dbb7c9df9af8b5cb6b75b4c	0039	Tue, 15 Oct 2019 15:30:48 GMT	Wed, 16 Oct 2019 00:01:46 GMT	Tue, 15 Oct 2019 21:55:00 GMT	0.836	2_39_79_377_2019-10-15 15:30:47.715590	0002	CA-325	2-39-79-377	America/Los_Angeles
1228	5dbb7c9df9af8b5cb6b75b4d	0039	Tue, 15 Oct 2019 15:40:36 GMT	Wed, 16 Oct 2019 00:38:43 GMT	Tue, 15 Oct 2019 18:24:35 GMT	18.519	2_39_90_440_2019-10-15 15:40:36.116033	0002	CA-500	2-39-90-440	America/Los_Angeles	000002961
1229	5dbb7c9df9af8b5cb6b75b4e	0039	Tue, 15 Oct 2019 15:43:58 GMT	Wed, 16 Oct 2019 00:20:34 GMT	Wed, 16 Oct 2019 00:21:32 GMT	46.906	2_39_78_362_2019-10-15 15:43:57.655841	0002	CA-496	2-39-78-362	America/Los_Angeles	000000818
1230	5dbb7c9df9af8b5cb6b75b4f	0039	Tue, 15 Oct 2019 15:46:06 GMT	Tue, 15 Oct 2019 17:33:51 GMT	Tue, 15 Oct 2019 17:33:47 GMT	3.524	2_39_78_364_2019-10-15 15:46:05.530030	0002	CA-495	2-39-78-364	America/Los_Angeles	000001470
1231	5dbb7c9df9af8b5cb6b75b50	0039	Tue, 15 Oct 2019 15:51:43 GMT	Tue, 15 Oct 2019 16:10:54 GMT	Tue, 15 Oct 2019 16:10:42 GMT	0.545	2_39_95_27_2019-10-15 15:51:43.392615	0002	CA-319	2-39-95-27	America/Los_Angeles
1232	5dbb7c9df9af8b5cb6b75b51	0039	Tue, 15 Oct 2019 16:02:12 GMT	Wed, 16 Oct 2019 02:09:22 GMT	Tue, 15 Oct 2019 20:54:55 GMT	16.314	2_39_91_437_2019-10-15 16:02:12.170044	0002	CA-317	2-39-91-437	America/Los_Angeles	000000676
1233	5dbb7c9df9af8b5cb6b75b52	0039	Tue, 15 Oct 2019 16:15:56 GMT	Wed, 16 Oct 2019 02:11:22 GMT	Wed, 16 Oct 2019 02:11:17 GMT	12.499	2_39_79_376_2019-10-15 16:15:55.891939	0002	CA-324	2-39-79-376	America/Los_Angeles	000000697
1234	5dbb7c9df9af8b5cb6b75b53	0039	Tue, 15 Oct 2019 16:34:33 GMT	Wed, 16 Oct 2019 01:04:44 GMT	Tue, 15 Oct 2019 23:46:42 GMT	0.916	2_39_124_22_2019-10-15 16:34:32.823278	0002	CA-312	2-39-124-22	America/Los_Angeles
1235	5dbb7c9df9af8b5cb6b75b54	0039	Tue, 15 Oct 2019 16:34:58 GMT	Tue, 15 Oct 2019 21:00:23 GMT	Tue, 15 Oct 2019 19:53:42 GMT	0.873	2_39_89_25_2019-10-15 16:34:58.370177	0002	CA-315	2-39-89-25	America/Los_Angeles
1236	5dbb7c9df9af8b5cb6b75b55	0039	Tue, 15 Oct 2019 16:36:28 GMT	Wed, 16 Oct 2019 00:26:09 GMT	Tue, 15 Oct 2019 19:06:17 GMT	15.852	2_39_92_436_2019-10-15 16:36:28.490676	0002	CA-318	2-39-92-436	America/Los_Angeles	000001104
1237	5dbb7c9df9af8b5cb6b75b56	0039	Tue, 15 Oct 2019 16:47:03 GMT	Tue, 15 Oct 2019 22:57:04 GMT	Tue, 15 Oct 2019 21:48:53 GMT	28.392	2_39_123_23_2019-10-15 16:47:02.926108	0002	CA-313	2-39-123-23	America/Los_Angeles	000000362
1238	5dbb7c9df9af8b5cb6b75b57	0039	Tue, 15 Oct 2019 16:49:52 GMT	Tue, 15 Oct 2019 20:05:59 GMT	Tue, 15 Oct 2019 17:20:59 GMT	0.904	2_39_88_24_2019-10-15 16:49:51.719081	0002	CA-314	2-39-88-24	America/Los_Angeles
1239	5dbb7c9df9af8b5cb6b75b58	0039	Tue, 15 Oct 2019 16:55:07 GMT	Wed, 16 Oct 2019 02:59:37 GMT	Tue, 15 Oct 2019 17:49:03 GMT	1.71	2_39_79_382_2019-10-15 16:55:07.223896	0002	CA-491	2-39-79-382	America/Los_Angeles	000000324
1240	5dbb7c9df9af8b5cb6b75b59	0039	Tue, 15 Oct 2019 16:57:40 GMT	Tue, 15 Oct 2019 23:27:20 GMT	Tue, 15 Oct 2019 21:57:05 GMT	7.916	2_39_95_27_2019-10-15 16:57:40.160495	0002	CA-319	2-39-95-27	America/Los_Angeles	000002170
1241	5dbb7c9df9af8b5cb6b75b5a	0039	Tue, 15 Oct 2019 17:13:12 GMT	Wed, 16 Oct 2019 00:26:09 GMT	Tue, 15 Oct 2019 19:13:12 GMT	6.15	2_39_78_367_2019-10-15 17:13:11.967905	0002	CA-494	2-39-78-367	America/Los_Angeles	000000686
1242	5dbb7c9df9af8b5cb6b75b5b	0039	Tue, 15 Oct 2019 19:12:54 GMT	Wed, 16 Oct 2019 03:38:06 GMT	Tue, 15 Oct 2019 20:13:35 GMT	2.013	2_39_130_31_2019-10-15 19:12:54.003794	0002	CA-306	2-39-130-31	America/Los_Angeles	000001082
1243	5dbb7c9df9af8b5cb6b75b5c	0039	Tue, 15 Oct 2019 20:08:16 GMT	Wed, 16 Oct 2019 00:12:16 GMT	Tue, 15 Oct 2019 22:55:21 GMT	16.863	2_39_88_24_2019-10-15 20:08:16.421973	0002	CA-314	2-39-88-24	America/Los_Angeles	000000431
1244	5dbb7c9df9af8b5cb6b75b5d	0039	Tue, 15 Oct 2019 20:08:41 GMT	Tue, 15 Oct 2019 23:36:02 GMT	Tue, 15 Oct 2019 20:37:42 GMT	0.768	2_39_79_380_2019-10-15 20:08:40.555078	0002	CA-489	2-39-79-380	America/Los_Angeles
1245	5dbb7c9df9af8b5cb6b75b5e	0039	Tue, 15 Oct 2019 20:49:08 GMT	Wed, 16 Oct 2019 02:14:30 GMT	Tue, 15 Oct 2019 23:11:58 GMT	7.437	2_39_95_444_2019-10-15 20:49:07.602109	0002	CA-497	2-39-95-444	America/Los_Angeles	000001202
1246	5dbb7c9df9af8b5cb6b75b5f	0039	Tue, 15 Oct 2019 21:08:57 GMT	Wed, 16 Oct 2019 00:03:45 GMT	Wed, 16 Oct 2019 00:03:22 GMT	4.683	2_39_79_378_2019-10-15 21:08:57.384118	0002	CA-326	2-39-79-378	America/Los_Angeles	000001087
1247	5dbb7c9df9af8b5cb6b75b60	0039	Tue, 15 Oct 2019 21:29:44 GMT	Wed, 16 Oct 2019 02:10:27 GMT	Wed, 16 Oct 2019 00:16:10 GMT	12.41	2_39_89_25_2019-10-15 21:29:44.416991	0002	CA-315	2-39-89-25	America/Los_Angeles	000000958
1248	5dbb7c9df9af8b5cb6b75b61	0039	Tue, 15 Oct 2019 21:39:44 GMT	Tue, 15 Oct 2019 23:06:22 GMT	Tue, 15 Oct 2019 23:06:18 GMT	2.725	2_39_79_379_2019-10-15 21:39:43.684749	0002	CA-327	2-39-79-379	America/Los_Angeles	000001912
1249	5dbb7c9df9af8b5cb6b75b62	0039	Tue, 15 Oct 2019 23:32:20 GMT	Wed, 16 Oct 2019 01:24:38 GMT	Wed, 16 Oct 2019 00:28:36 GMT	2.796	2_39_123_23_2019-10-15 23:32:19.848702	0002	CA-313	2-39-123-23	America/Los_Angeles	000001920
1250	5dbb7c9df9af8b5cb6b75b63	0039	Wed, 16 Oct 2019 02:22:49 GMT	Wed, 16 Oct 2019 05:14:34 GMT	Wed, 16 Oct 2019 04:12:25 GMT	5.567	2_39_83_386_2019-10-16 02:22:48.920936	0002	CA-212	2-39-83-386	America/Los_Angeles	000001864
1251	5dbb7c9df9af8b5cb6b75b64	0039	Wed, 16 Oct 2019 05:40:08 GMT	Wed, 16 Oct 2019 13:23:46 GMT	Wed, 16 Oct 2019 10:25:06 GMT	15.828	2_39_139_28_2019-10-16 05:40:08.078353	0002	CA-303	2-39-139-28	America/Los_Angeles	000000838
1252	5dbcce22f9af8b61e26b1ee5	0039	Wed, 16 Oct 2019 14:44:57 GMT	Thu, 17 Oct 2019 00:38:44 GMT	Wed, 16 Oct 2019 21:38:54 GMT	1.395	2_39_79_380_2019-10-16 14:44:56.590492	0002	CA-489	2-39-79-380	America/Los_Angeles
1253	5dbcce22f9af8b61e26b1ee6	0039	Wed, 16 Oct 2019 15:10:45 GMT	Thu, 17 Oct 2019 00:27:36 GMT	Wed, 16 Oct 2019 20:51:36 GMT	0.846	2_39_78_366_2019-10-16 15:10:44.649597	0002	CA-323	2-39-78-366	America/Los_Angeles
1254	5dbcce22f9af8b61e26b1ee7	0039	Wed, 16 Oct 2019 15:13:20 GMT	Thu, 17 Oct 2019 00:00:40 GMT	Wed, 16 Oct 2019 19:47:51 GMT	12.637	2_39_79_379_2019-10-16 15:13:19.923819	0002	CA-327	2-39-79-379	America/Los_Angeles	000000676
1255	5dbcce22f9af8b61e26b1ee8	0039	Wed, 16 Oct 2019 15:37:48 GMT	Thu, 17 Oct 2019 01:20:30 GMT	Wed, 16 Oct 2019 17:13:25 GMT	5.359	2_39_139_28_2019-10-16 15:37:48.331657	0002	CA-303	2-39-139-28	America/Los_Angeles	000000712
1256	5dbcce22f9af8b61e26b1ee9	0039	Wed, 16 Oct 2019 15:38:35 GMT	Thu, 17 Oct 2019 00:19:32 GMT	Wed, 16 Oct 2019 16:02:57 GMT	1.47	2_39_79_377_2019-10-16 15:38:35.140967	0002	CA-325	2-39-79-377	America/Los_Angeles	000001126
1257	5dbcce22f9af8b61e26b1eea	0039	Wed, 16 Oct 2019 15:39:12 GMT	Wed, 16 Oct 2019 19:19:52 GMT	Wed, 16 Oct 2019 16:57:28 GMT	7.875	2_39_95_444_2019-10-16 15:38:59.503842	0002	CA-497	2-39-95-444	America/Los_Angeles	000003456
1258	5dbcce22f9af8b61e26b1eeb	0039	Wed, 16 Oct 2019 15:39:42 GMT	Wed, 16 Oct 2019 22:26:11 GMT	Wed, 16 Oct 2019 22:26:06 GMT	4.986	2_39_79_383_2019-10-16 15:39:41.973835	0002	CA-492	2-39-79-383	America/Los_Angeles
1259	5dbcce22f9af8b61e26b1eec	0039	Wed, 16 Oct 2019 15:57:59 GMT	Thu, 17 Oct 2019 01:26:18 GMT	Thu, 17 Oct 2019 01:15:16 GMT	39.899	2_39_78_361_2019-10-16 15:57:58.664115	0002	CA-493	2-39-78-361	America/Los_Angeles	000000579
1260	5dbcce22f9af8b61e26b1eed	0039	Wed, 16 Oct 2019 16:12:33 GMT	Thu, 17 Oct 2019 01:32:23 GMT	Wed, 16 Oct 2019 18:49:31 GMT	17.102	2_39_79_382_2019-10-16 16:12:33.013393	0002	CA-491	2-39-79-382	America/Los_Angeles	000001104
1261	5dbcce22f9af8b61e26b1eee	0039	Wed, 16 Oct 2019 16:12:39 GMT	Wed, 16 Oct 2019 22:14:33 GMT	Wed, 16 Oct 2019 21:24:45 GMT	13.411	2_39_78_365_2019-10-16 16:12:25.480984	0002	CA-321	2-39-78-365	America/Los_Angeles	000001090
1262	5dbcce22f9af8b61e26b1eef	0039	Wed, 16 Oct 2019 16:16:16 GMT	Wed, 16 Oct 2019 18:52:44 GMT	Wed, 16 Oct 2019 18:52:35 GMT	17.71	2_39_129_17_2019-10-16 16:16:16.271689	0002	CA-307	2-39-129-17	America/Los_Angeles	000003111
1263	5dbcce22f9af8b61e26b1ef0	0039	Wed, 16 Oct 2019 16:18:29 GMT	Thu, 17 Oct 2019 02:34:33 GMT	Wed, 16 Oct 2019 16:56:43 GMT	1.584	2_39_91_437_2019-10-16 16:18:29.457133	0002	CA-317	2-39-91-437	America/Los_Angeles	000000891
1264	5dbcce22f9af8b61e26b1ef1	0039	Wed, 16 Oct 2019 16:22:48 GMT	Wed, 16 Oct 2019 19:04:02 GMT	Wed, 16 Oct 2019 19:03:57 GMT	13.721596475504496	2_39_78_367_2019-10-16 16:22:47.947417	0002	CA-494	2-39-78-367	America/Los_Angeles	000001208
1265	5dbcce22f9af8b61e26b1ef2	0039	Wed, 16 Oct 2019 16:37:23 GMT	Wed, 16 Oct 2019 18:19:59 GMT	Wed, 16 Oct 2019 18:16:01 GMT	5.171	2_39_123_23_2019-10-16 16:37:22.775207	0002	CA-313	2-39-123-23	America/Los_Angeles	000002170
1266	5dbcce22f9af8b61e26b1ef3	0039	Wed, 16 Oct 2019 16:50:07 GMT	Wed, 16 Oct 2019 23:03:42 GMT	Wed, 16 Oct 2019 17:44:38 GMT	5.604	2_39_88_24_2019-10-16 16:50:06.852460	0002	CA-314	2-39-88-24	America/Los_Angeles	000001912
1267	5dbcce22f9af8b61e26b1ef4	0039	Wed, 16 Oct 2019 16:51:00 GMT	Thu, 17 Oct 2019 05:39:26 GMT	Wed, 16 Oct 2019 17:30:40 GMT	1.215	2_39_89_25_2019-10-16 16:50:59.908419	0002	CA-315	2-39-89-25	America/Los_Angeles	000000324
1268	5dbcce22f9af8b61e26b1ef5	0039	Wed, 16 Oct 2019 17:08:14 GMT	Thu, 17 Oct 2019 00:56:28 GMT	Wed, 16 Oct 2019 17:43:34 GMT	1.402	2_39_124_22_2019-10-16 17:08:14.340499	0002	CA-312	2-39-124-22	America/Los_Angeles	000001864
1269	5dbcce22f9af8b61e26b1ef6	0039	Wed, 16 Oct 2019 17:11:41 GMT	Thu, 17 Oct 2019 01:08:54 GMT	Wed, 16 Oct 2019 18:56:10 GMT	10.242	2_39_92_436_2019-10-16 17:11:40.857925	0002	CA-318	2-39-92-436	America/Los_Angeles	000001095
1270	5dbcce22f9af8b61e26b1ef7	0039	Wed, 16 Oct 2019 17:28:46 GMT	Thu, 17 Oct 2019 01:57:41 GMT	Wed, 16 Oct 2019 23:24:50 GMT	0.879	2_39_78_360_2019-10-16 17:28:57.803865	0002	CA-322	2-39-78-360	America/Los_Angeles
1271	5dbcce22f9af8b61e26b1ef8	0039	Wed, 16 Oct 2019 18:20:14 GMT	Wed, 16 Oct 2019 23:54:39 GMT	Wed, 16 Oct 2019 21:02:41 GMT	0.826	2_39_78_364_2019-10-16 18:20:13.742630	0002	CA-495	2-39-78-364	America/Los_Angeles
1272	5dbcce22f9af8b61e26b1ef9	0039	Wed, 16 Oct 2019 18:32:03 GMT	Thu, 17 Oct 2019 02:20:13 GMT	Wed, 16 Oct 2019 22:46:37 GMT	27.238	2_39_123_23_2019-10-16 18:32:03.227456	0002	CA-313	2-39-123-23	America/Los_Angeles	000001238
1273	5dbcce22f9af8b61e26b1efa	0039	Wed, 16 Oct 2019 18:37:13 GMT	Wed, 16 Oct 2019 23:29:09 GMT	Wed, 16 Oct 2019 23:30:06 GMT	11.9	2_39_78_362_2019-10-16 18:37:13.399015	0002	CA-496	2-39-78-362	America/Los_Angeles	000000832
1274	5dbcce22f9af8b61e26b1efb	0039	Wed, 16 Oct 2019 18:40:21 GMT	Thu, 17 Oct 2019 01:46:20 GMT	Wed, 16 Oct 2019 22:16:48 GMT	23.917	2_39_90_26_2019-10-16 18:40:20.628655	0002	CA-316	2-39-90-26	America/Los_Angeles	000003270
1275	5dbcce22f9af8b61e26b1efc	0039	Wed, 16 Oct 2019 18:44:51 GMT	Thu, 17 Oct 2019 00:48:03 GMT	Wed, 16 Oct 2019 19:26:21 GMT	1.642	2_39_95_27_2019-10-16 18:44:51.373145	0002	CA-319	2-39-95-27	America/Los_Angeles	000002170
1276	5dbcce22f9af8b61e26b1efd	0039	Wed, 16 Oct 2019 19:46:17 GMT	Wed, 16 Oct 2019 20:47:46 GMT	Wed, 16 Oct 2019 20:47:41 GMT	3.972	2_39_79_376_2019-10-16 19:46:17.192684	0002	CA-324	2-39-79-376	America/Los_Angeles	000000311
1277	5dbcce22f9af8b61e26b1efe	0039	Wed, 16 Oct 2019 19:47:19 GMT	Wed, 16 Oct 2019 23:00:09 GMT	Wed, 16 Oct 2019 20:47:05 GMT	2.235	2_39_79_378_2019-10-16 19:47:19.335928	0002	CA-326	2-39-79-378	America/Los_Angeles	000000560
1278	5dbcce22f9af8b61e26b1eff	0039	Wed, 16 Oct 2019 19:54:10 GMT	Thu, 17 Oct 2019 01:21:18 GMT	Wed, 16 Oct 2019 21:57:06 GMT	6.67	2_39_95_444_2019-10-16 19:54:09.864756	0002	CA-497	2-39-95-444	America/Los_Angeles	000001124
1279	5dbcce22f9af8b61e26b1f00	0039	Wed, 16 Oct 2019 19:59:19 GMT	Wed, 16 Oct 2019 21:54:47 GMT	Wed, 16 Oct 2019 21:21:40 GMT	7.877	2_39_90_440_2019-10-16 19:59:19.042314	0002	CA-500	2-39-90-440	America/Los_Angeles	000001137
1280	5dbcce22f9af8b61e26b1f01	0039	Wed, 16 Oct 2019 20:09:09 GMT	Thu, 17 Oct 2019 00:16:29 GMT	Wed, 16 Oct 2019 22:07:41 GMT	12.724	2_39_125_21_2019-10-16 20:09:08.786356	0002	CA-311	2-39-125-21	America/Los_Angeles	000001470
1281	5dbcce22f9af8b61e26b1f02	0039	Wed, 16 Oct 2019 20:51:34 GMT	Thu, 17 Oct 2019 16:38:47 GMT	Wed, 16 Oct 2019 22:51:29 GMT	12.333	2_39_129_563_2019-10-16 20:51:33.939055	0002	CA-509	2-39-129-563	America/Los_Angeles	000000069
1282	5dbcce22f9af8b61e26b1f03	0039	Wed, 16 Oct 2019 23:16:39 GMT	Thu, 17 Oct 2019 00:00:58 GMT	Wed, 16 Oct 2019 23:52:53 GMT	0.872	2_39_88_24_2019-10-16 23:16:38.623823	0002	CA-314	2-39-88-24	America/Los_Angeles
1283	5dbcce22f9af8b61e26b1f04	0039	Thu, 17 Oct 2019 00:02:56 GMT	Thu, 17 Oct 2019 01:22:53 GMT	Thu, 17 Oct 2019 00:33:51 GMT	0.82	2_39_78_364_2019-10-17 00:02:56.264363	0002	CA-495	2-39-78-364	America/Los_Angeles
1284	5dbcce22f9af8b61e26b1f05	0039	Thu, 17 Oct 2019 00:59:40 GMT	Thu, 17 Oct 2019 13:23:05 GMT	Thu, 17 Oct 2019 05:35:42 GMT	15.857	2_39_131_30_2019-10-17 00:59:40.012246	0002	CA-305	2-39-131-30	America/Los_Angeles	000000838
1285	5dbcce22f9af8b61e26b1f06	0039	Thu, 17 Oct 2019 01:00:11 GMT	Thu, 17 Oct 2019 03:14:50 GMT	Thu, 17 Oct 2019 03:05:14 GMT	13.422	2_39_129_17_2019-10-17 01:00:11.390352	0002	CA-307	2-39-129-17	America/Los_Angeles	000001133
1286	5dbcce22f9af8b61e26b1f07	0039	Thu, 17 Oct 2019 01:02:51 GMT	Thu, 17 Oct 2019 01:51:35 GMT	Thu, 17 Oct 2019 01:51:30 GMT	2.756	2_39_127_19_2019-10-17 01:02:50.664183	0002	CA-309	2-39-127-19	America/Los_Angeles	000000365
1287	5dbcce22f9af8b61e26b1f08	0039	Thu, 17 Oct 2019 01:26:32 GMT	Thu, 17 Oct 2019 03:35:21 GMT	Thu, 17 Oct 2019 03:19:14 GMT	10.158	2_39_139_28_2019-10-17 01:26:22.008494	0002	CA-303	2-39-139-28	America/Los_Angeles	000003123
1288	5dbcce22f9af8b61e26b1f09	0039	Thu, 17 Oct 2019 01:55:32 GMT	Thu, 17 Oct 2019 04:04:32 GMT	Thu, 17 Oct 2019 04:04:27 GMT	12.98	2_39_125_21_2019-10-17 01:55:32.137693	0002	CA-311	2-39-125-21	America/Los_Angeles	000002069
1289	5dbcce22f9af8b61e26b1f0a	0039	Thu, 17 Oct 2019 01:59:32 GMT	Thu, 17 Oct 2019 03:14:24 GMT	Thu, 17 Oct 2019 02:30:23 GMT	0.866	2_39_127_19_2019-10-17 01:59:31.767402	0002	CA-309	2-39-127-19	America/Los_Angeles
1290	5dbe1fa1f9af8b65e9aafe60	0039	Thu, 17 Oct 2019 14:58:28 GMT	Thu, 17 Oct 2019 18:26:28 GMT	Thu, 17 Oct 2019 15:28:32 GMT	0.834	2_39_79_380_2019-10-17 14:58:27.670529	0002	CA-489	2-39-79-380	America/Los_Angeles
1291	5dbe1fa1f9af8b65e9aafe61	0039	Thu, 17 Oct 2019 15:13:03 GMT	Thu, 17 Oct 2019 23:37:20 GMT	Thu, 17 Oct 2019 16:16:05 GMT	5.899	2_39_95_27_2019-10-17 15:13:02.785513	0002	CA-319	2-39-95-27	America/Los_Angeles	000000431
1292	5dbe1fa1f9af8b65e9aafe62	0039	Thu, 17 Oct 2019 15:17:39 GMT	Fri, 18 Oct 2019 01:20:39 GMT	Thu, 17 Oct 2019 15:58:46 GMT	1.797	2_39_88_24_2019-10-17 15:17:38.933369	0002	CA-314	2-39-88-24	America/Los_Angeles	000000891
1293	5dbe1fa1f9af8b65e9aafe63	0039	Thu, 17 Oct 2019 15:29:36 GMT	Thu, 17 Oct 2019 22:27:55 GMT	Thu, 17 Oct 2019 19:05:29 GMT	13.31	2_39_79_379_2019-10-17 15:29:36.274041	0002	CA-327	2-39-79-379	America/Los_Angeles	000000945
1294	5dbe1fa1f9af8b65e9aafe64	0039	Thu, 17 Oct 2019 15:41:16 GMT	Fri, 18 Oct 2019 00:20:39 GMT	Thu, 17 Oct 2019 17:30:05 GMT	8.281	2_39_79_383_2019-10-17 15:41:16.413624	0002	CA-492	2-39-79-383	America/Los_Angeles	000001470
1295	5dbe1fa1f9af8b65e9aafe65	0039	Thu, 17 Oct 2019 15:53:52 GMT	Fri, 18 Oct 2019 03:52:34 GMT	Thu, 17 Oct 2019 19:47:44 GMT	12.041	2_39_79_377_2019-10-17 15:53:51.608652	0002	CA-325	2-39-79-377	America/Los_Angeles	000000676
1296	5dbe1fa1f9af8b65e9aafe66	0039	Thu, 17 Oct 2019 15:57:06 GMT	Fri, 18 Oct 2019 01:20:03 GMT	Thu, 17 Oct 2019 17:17:33 GMT	4.455	2_39_139_28_2019-10-17 15:57:06.359799	0002	CA-303	2-39-139-28	America/Los_Angeles	000000712
1297	5dbe1fa1f9af8b65e9aafe67	0039	Thu, 17 Oct 2019 16:04:03 GMT	Fri, 18 Oct 2019 01:13:59 GMT	Thu, 17 Oct 2019 20:54:05 GMT	31.429	2_39_92_442_2019-10-17 16:04:03.184292	0002	CA-498	2-39-92-442	America/Los_Angeles	000000564
1298	5dbe1fa1f9af8b65e9aafe68	0039	Thu, 17 Oct 2019 16:09:39 GMT	Thu, 17 Oct 2019 23:40:28 GMT	Thu, 17 Oct 2019 23:21:25 GMT	1.418	2_39_79_378_2019-10-17 16:09:39.204981	0002	CA-326	2-39-79-378	America/Los_Angeles
1299	5dbe1fa1f9af8b65e9aafe69	0039	Thu, 17 Oct 2019 16:29:21 GMT	Fri, 18 Oct 2019 02:02:56 GMT	Thu, 17 Oct 2019 18:06:41 GMT	8.794	2_39_126_20_2019-10-17 16:29:20.962008	0002	CA-310	2-39-126-20	America/Los_Angeles	000000697
1300	5dbe1fa1f9af8b65e9aafe6a	0039	Thu, 17 Oct 2019 16:31:16 GMT	Fri, 18 Oct 2019 00:49:38 GMT	Fri, 18 Oct 2019 00:13:59 GMT	14.309	2_39_78_366_2019-10-17 16:30:57.516078	0002	CA-323	2-39-78-366	America/Los_Angeles	000002461
1301	5dbe1fa1f9af8b65e9aafe6b	0039	Thu, 17 Oct 2019 16:34:35 GMT	Fri, 18 Oct 2019 02:38:34 GMT	Thu, 17 Oct 2019 18:35:26 GMT	13.521	2_39_91_441_2019-10-17 16:34:35.440731	0002	CA-499	2-39-91-441	America/Los_Angeles	000002961
1302	5dbe1fa1f9af8b65e9aafe6c	0039	Thu, 17 Oct 2019 16:34:50 GMT	Thu, 17 Oct 2019 23:47:12 GMT	Thu, 17 Oct 2019 19:41:33 GMT	12.666	2_39_89_25_2019-10-17 16:34:50.058697	0002	CA-315	2-39-89-25	America/Los_Angeles	000000620
1303	5dbe1fa1f9af8b65e9aafe6d	0039	Thu, 17 Oct 2019 16:36:01 GMT	Thu, 17 Oct 2019 18:31:36 GMT	Thu, 17 Oct 2019 18:17:22 GMT	0.889	2_39_127_19_2019-10-17 16:36:00.864196	0002	CA-309	2-39-127-19	America/Los_Angeles
1304	5dbe1fa1f9af8b65e9aafe6e	0039	Thu, 17 Oct 2019 16:41:48 GMT	Fri, 18 Oct 2019 00:49:39 GMT	Fri, 18 Oct 2019 00:06:51 GMT	0.878	2_39_79_376_2019-10-17 16:41:47.530845	0002	CA-324	2-39-79-376	America/Los_Angeles
1305	5dbe1fa1f9af8b65e9aafe6f	0039	Thu, 17 Oct 2019 16:51:23 GMT	Fri, 18 Oct 2019 03:52:38 GMT	Thu, 17 Oct 2019 17:43:00 GMT	1.637	2_39_90_26_2019-10-17 16:51:23.166224	0002	CA-316	2-39-90-26	America/Los_Angeles	000000324
1306	5dbe1fa1f9af8b65e9aafe70	0039	Thu, 17 Oct 2019 16:52:16 GMT	Fri, 18 Oct 2019 00:17:55 GMT	Thu, 17 Oct 2019 21:14:55 GMT	10.831	2_39_78_365_2019-10-17 16:52:16.258525	0002	CA-321	2-39-78-365	America/Los_Angeles	000001095
1307	5dbe1fa1f9af8b65e9aafe71	0039	Thu, 17 Oct 2019 16:57:18 GMT	Fri, 18 Oct 2019 01:22:11 GMT	Fri, 18 Oct 2019 00:47:49 GMT	7.874	2_39_91_437_2019-10-17 16:57:18.367579	0002	CA-317	2-39-91-437	America/Los_Angeles	000002170
1308	5dbe1fa1f9af8b65e9aafe72	0039	Thu, 17 Oct 2019 17:22:16 GMT	Thu, 17 Oct 2019 20:42:46 GMT	Thu, 17 Oct 2019 20:06:34 GMT	11.433	2_39_78_363_2019-10-17 17:22:16.182839	0002	CA-320	2-39-78-363	America/Los_Angeles	000001137
1309	5dbe1fa1f9af8b65e9aafe73	0039	Thu, 17 Oct 2019 17:31:25 GMT	Fri, 18 Oct 2019 01:47:20 GMT	Fri, 18 Oct 2019 00:37:19 GMT	44.855	2_39_78_364_2019-10-17 17:31:24.900055	0002	CA-495	2-39-78-364	America/Los_Angeles	000001208
1310	5dbe1fa1f9af8b65e9aafe74	0039	Thu, 17 Oct 2019 18:05:16 GMT	Fri, 18 Oct 2019 02:04:03 GMT	Thu, 17 Oct 2019 18:34:29 GMT	1.368	2_39_79_381_2019-10-17 18:05:15.659880	0002	CA-490	2-39-79-381	America/Los_Angeles	000000069
1311	5dbe1fa1f9af8b65e9aafe75	0039	Thu, 17 Oct 2019 18:46:58 GMT	Thu, 17 Oct 2019 19:12:27 GMT	Thu, 17 Oct 2019 19:12:19 GMT	0.715	2_39_123_23_2019-10-17 18:46:58.205870	0002	CA-313	2-39-123-23	America/Los_Angeles
1312	5dbe1fa1f9af8b65e9aafe76	0039	Thu, 17 Oct 2019 18:55:37 GMT	Fri, 18 Oct 2019 08:49:33 GMT	Thu, 17 Oct 2019 19:57:49 GMT	2.043	2_39_124_22_2019-10-17 18:55:37.457591	0002	CA-312	2-39-124-22	America/Los_Angeles	000001082
1313	5dbe1fa1f9af8b65e9aafe77	0039	Thu, 17 Oct 2019 19:23:52 GMT	Thu, 17 Oct 2019 22:57:55 GMT	Thu, 17 Oct 2019 22:48:54 GMT	0.78	2_39_79_380_2019-10-17 19:23:52.091995	0002	CA-489	2-39-79-380	America/Los_Angeles
1314	5dbe1fa1f9af8b65e9aafe78	0039	Thu, 17 Oct 2019 19:29:14 GMT	Thu, 17 Oct 2019 23:53:33 GMT	Thu, 17 Oct 2019 21:04:59 GMT	5.586	2_39_90_440_2019-10-17 19:29:14.474634	0002	CA-500	2-39-90-440	America/Los_Angeles	000001091
1315	5dbe1fa1f9af8b65e9aafe79	0039	Thu, 17 Oct 2019 19:29:32 GMT	Fri, 18 Oct 2019 01:08:06 GMT	Thu, 17 Oct 2019 20:55:38 GMT	0.862	2_39_95_444_2019-10-17 19:29:31.803870	0002	CA-497	2-39-95-444	America/Los_Angeles
1316	5dbe1fa1f9af8b65e9aafe7a	0039	Thu, 17 Oct 2019 19:51:25 GMT	Fri, 18 Oct 2019 00:34:06 GMT	Thu, 17 Oct 2019 22:32:51 GMT	0.883	2_39_88_438_2019-10-17 19:51:25.041369	0002	CA-502	2-39-88-438	America/Los_Angeles
1317	5dbe1fa1f9af8b65e9aafe7b	0039	Thu, 17 Oct 2019 20:43:22 GMT	Fri, 18 Oct 2019 01:22:14 GMT	Fri, 18 Oct 2019 00:56:05 GMT	27.875	2_39_130_31_2019-10-17 20:43:21.744760	0002	CA-306	2-39-130-31	America/Los_Angeles	000000667
1318	5dbe1fa1f9af8b65e9aafe7c	0039	Thu, 17 Oct 2019 23:24:59 GMT	Fri, 18 Oct 2019 01:39:31 GMT	Fri, 18 Oct 2019 01:30:23 GMT	4.642	2_39_78_363_2019-10-17 23:24:59.267393	0002	CA-320	2-39-78-363	America/Los_Angeles	000001920
1319	5dbe1fa1f9af8b65e9aafe7d	0039	Fri, 18 Oct 2019 00:52:19 GMT	Fri, 18 Oct 2019 02:01:32 GMT	Fri, 18 Oct 2019 02:01:28 GMT	7.311	2_39_131_30_2019-10-18 00:52:05.602633	0002	CA-305	2-39-131-30	America/Los_Angeles	000003123
1320	5dbe1fa1f9af8b65e9aafe7e	0039	Fri, 18 Oct 2019 01:09:16 GMT	Fri, 18 Oct 2019 03:26:32 GMT	Fri, 18 Oct 2019 01:39:24 GMT	0.726	2_39_83_386_2019-10-18 01:09:15.769676	0002	CA-212	2-39-83-386	America/Los_Angeles
1321	5dbe1fa1f9af8b65e9aafe7f	0039	Fri, 18 Oct 2019 01:18:53 GMT	Fri, 18 Oct 2019 05:14:20 GMT	Fri, 18 Oct 2019 05:14:15 GMT	13.691	2_39_95_27_2019-10-18 01:18:52.701636	0002	CA-319	2-39-95-27	America/Los_Angeles	000001108
1322	5dbe1fa1f9af8b65e9aafe80	0039	Fri, 18 Oct 2019 01:46:01 GMT	Fri, 18 Oct 2019 13:56:58 GMT	Fri, 18 Oct 2019 09:13:44 GMT	49.867	2_39_130_31_2019-10-18 01:46:00.835726	0002	CA-306	2-39-130-31	America/Los_Angeles	000000489
1323	5dbe1fa1f9af8b65e9aafe81	0039	Fri, 18 Oct 2019 02:10:57 GMT	Fri, 18 Oct 2019 04:51:00 GMT	Fri, 18 Oct 2019 04:23:48 GMT	6.538	2_39_79_379_2019-10-18 02:10:56.893450	0002	CA-327	2-39-79-379	America/Los_Angeles	000003818
1324	5dbe1fa1f9af8b65e9aafe82	0039	Fri, 18 Oct 2019 04:33:30 GMT	Fri, 18 Oct 2019 05:04:15 GMT	Fri, 18 Oct 2019 05:05:13 GMT	0.977	2_39_138_29_2019-10-18 04:33:30.476509	0002	CA-304	2-39-138-29	America/Los_Angeles
1325	5dbe1fa1f9af8b65e9aafe83	0039	Fri, 18 Oct 2019 05:04:19 GMT	Fri, 18 Oct 2019 05:53:26 GMT	Fri, 18 Oct 2019 05:34:27 GMT	1.006	2_39_138_29_2019-10-18 05:04:18.898487	0002	CA-304	2-39-138-29	America/Los_Angeles
1326	5dbe1fa1f9af8b65e9aafe84	0039	Fri, 18 Oct 2019 05:53:35 GMT	Fri, 18 Oct 2019 07:58:18 GMT	Fri, 18 Oct 2019 06:24:15 GMT	1.016	2_39_139_28_2019-10-18 05:53:34.901424	0002	CA-303	2-39-139-28	America/Los_Angeles
1327	5dbf7f30f9af8b69f563e8ef	0039	Fri, 18 Oct 2019 14:18:12 GMT	Fri, 18 Oct 2019 16:18:58 GMT	Fri, 18 Oct 2019 15:22:25 GMT	3.586	2_39_78_361_2019-10-18 14:18:12.207056	0002	CA-493	2-39-78-361	America/Los_Angeles	000001524
1328	5dbf7f30f9af8b69f563e8f0	0039	Fri, 18 Oct 2019 15:11:31 GMT	Fri, 18 Oct 2019 17:28:16 GMT	Fri, 18 Oct 2019 17:10:31 GMT	7.23	2_39_139_28_2019-10-18 15:11:30.892531	0002	CA-303	2-39-139-28	America/Los_Angeles	000001564
1329	5dbf7f30f9af8b69f563e8f1	0039	Fri, 18 Oct 2019 15:19:35 GMT	Fri, 18 Oct 2019 21:29:57 GMT	Fri, 18 Oct 2019 18:10:16 GMT	18.01	2_39_92_442_2019-10-18 15:19:35.253613	0002	CA-498	2-39-92-442	America/Los_Angeles	000000818
1330	5dbf7f30f9af8b69f563e8f2	0039	Fri, 18 Oct 2019 15:35:12 GMT	Fri, 18 Oct 2019 17:57:53 GMT	Fri, 18 Oct 2019 17:57:43 GMT	11.12	2_39_78_367_2019-10-18 15:35:12.445748	0002	CA-494	2-39-78-367	America/Los_Angeles	000001470
1331	5dbf7f30f9af8b69f563e8f3	0039	Fri, 18 Oct 2019 15:36:36 GMT	Fri, 18 Oct 2019 20:31:57 GMT	Fri, 18 Oct 2019 17:04:44 GMT	7.869	2_39_79_382_2019-10-18 15:36:36.175298	0002	CA-491	2-39-79-382	America/Los_Angeles	000003456
1332	5dbf7f30f9af8b69f563e8f4	0039	Fri, 18 Oct 2019 15:37:03 GMT	Sat, 19 Oct 2019 01:23:26 GMT	Fri, 18 Oct 2019 22:43:49 GMT	0.943	2_39_130_31_2019-10-18 15:37:02.788914	0002	CA-306	2-39-130-31	America/Los_Angeles
1333	5dbf7f30f9af8b69f563e8f5	0039	Fri, 18 Oct 2019 15:37:54 GMT	Sat, 19 Oct 2019 00:15:43 GMT	Fri, 18 Oct 2019 16:59:24 GMT	4.66	2_39_127_19_2019-10-18 15:37:53.973567	0002	CA-309	2-39-127-19	America/Los_Angeles	000000712
1334	5dbf7f30f9af8b69f563e8f6	0039	Fri, 18 Oct 2019 15:49:38 GMT	Fri, 18 Oct 2019 23:26:52 GMT	Fri, 18 Oct 2019 16:15:49 GMT	1.6	2_39_79_379_2019-10-18 15:49:37.554641	0002	CA-327	2-39-79-379	America/Los_Angeles	000001126
1335	5dbf7f30f9af8b69f563e8f7	0039	Fri, 18 Oct 2019 16:15:44 GMT	Sat, 19 Oct 2019 00:46:57 GMT	Fri, 18 Oct 2019 17:59:39 GMT	9.894	2_39_78_366_2019-10-18 16:15:43.956423	0002	CA-323	2-39-78-366	America/Los_Angeles	000000714
1336	5dbf7f30f9af8b69f563e8f8	0039	Fri, 18 Oct 2019 16:16:32 GMT	Sat, 19 Oct 2019 01:32:46 GMT	Fri, 18 Oct 2019 16:57:42 GMT	1.754	2_39_91_437_2019-10-18 16:16:30.288014	0002	CA-317	2-39-91-437	America/Los_Angeles	000000891
1337	5dbf7f30f9af8b69f563e8f9	0039	Fri, 18 Oct 2019 16:24:06 GMT	Sat, 19 Oct 2019 00:06:09 GMT	Fri, 18 Oct 2019 20:23:10 GMT	14.583	2_39_79_380_2019-10-18 16:24:06.117772	0002	CA-489	2-39-79-380	America/Los_Angeles	000001957
1338	5dbf7f30f9af8b69f563e8fa	0039	Fri, 18 Oct 2019 16:24:37 GMT	Sat, 19 Oct 2019 01:13:36 GMT	Fri, 18 Oct 2019 18:52:08 GMT	16.711	2_39_90_440_2019-10-18 16:24:16.891654	0002	CA-500	2-39-90-440	America/Los_Angeles	000002961
1339	5dbf7f30f9af8b69f563e8fb	0039	Fri, 18 Oct 2019 16:29:30 GMT	Sat, 19 Oct 2019 03:01:28 GMT	Fri, 18 Oct 2019 17:19:48 GMT	1.558	2_39_89_25_2019-10-18 16:29:30.300745	0002	CA-315	2-39-89-25	America/Los_Angeles	000000324
1340	5dbf7f30f9af8b69f563e8fc	0039	Fri, 18 Oct 2019 16:40:01 GMT	Sat, 19 Oct 2019 01:21:45 GMT	Fri, 18 Oct 2019 17:43:19 GMT	5.083	2_39_79_377_2019-10-18 16:40:00.560589	0002	CA-325	2-39-79-377	America/Los_Angeles	000000697
1341	5dbf7f30f9af8b69f563e8fd	0039	Fri, 18 Oct 2019 16:48:21 GMT	Sat, 19 Oct 2019 05:14:59 GMT	Sat, 19 Oct 2019 00:20:01 GMT	7.967	2_39_123_23_2019-10-18 16:48:21.337099	0002	CA-313	2-39-123-23	America/Los_Angeles	000002170
1342	5dbf7f30f9af8b69f563e8fe	0039	Fri, 18 Oct 2019 16:54:52 GMT	Fri, 18 Oct 2019 23:04:31 GMT	Fri, 18 Oct 2019 18:01:16 GMT	6.746	2_39_90_26_2019-10-18 16:54:46.585318	0002	CA-316	2-39-90-26	America/Los_Angeles	000001912
1343	5dbf7f30f9af8b69f563e8ff	0039	Fri, 18 Oct 2019 17:01:03 GMT	Fri, 18 Oct 2019 17:49:49 GMT	Fri, 18 Oct 2019 17:49:44 GMT	3.658	2_39_78_361_2019-10-18 17:01:02.930806	0002	CA-493	2-39-78-361	America/Los_Angeles	000001087
1344	5dbf7f30f9af8b69f563e900	0039	Fri, 18 Oct 2019 17:01:22 GMT	Sat, 19 Oct 2019 00:36:43 GMT	Fri, 18 Oct 2019 19:03:47 GMT	12.602	2_39_95_444_2019-10-18 17:01:22.050179	0002	CA-497	2-39-95-444	America/Los_Angeles	000000558
1345	5dbf7f30f9af8b69f563e901	0039	Fri, 18 Oct 2019 17:06:17 GMT	Fri, 18 Oct 2019 18:29:30 GMT	Fri, 18 Oct 2019 18:29:17 GMT	5.844	2_39_95_27_2019-10-18 17:06:17.073684	0002	CA-319	2-39-95-27	America/Los_Angeles	000000798
1346	5dbf7f30f9af8b69f563e902	0039	Fri, 18 Oct 2019 17:08:20 GMT	Sat, 19 Oct 2019 01:14:25 GMT	Sat, 19 Oct 2019 01:14:23 GMT	13.806	2_39_78_364_2019-10-18 17:08:19.671499	0002	CA-495	2-39-78-364	America/Los_Angeles	000000676
1347	5dbf7f30f9af8b69f563e903	0039	Fri, 18 Oct 2019 17:08:58 GMT	Sat, 19 Oct 2019 02:09:40 GMT	Fri, 18 Oct 2019 23:44:14 GMT	0.951	2_39_78_365_2019-10-18 17:08:57.921295	0002	CA-321	2-39-78-365	America/Los_Angeles
1348	5dbf7f30f9af8b69f563e904	0039	Fri, 18 Oct 2019 17:11:34 GMT	Sat, 19 Oct 2019 00:33:23 GMT	Fri, 18 Oct 2019 19:22:23 GMT	11.693	2_39_89_439_2019-10-18 17:11:33.703707	0002	CA-501	2-39-89-439	America/Los_Angeles	000001095
1349	5dbf7f30f9af8b69f563e905	0039	Fri, 18 Oct 2019 17:19:01 GMT	Sat, 19 Oct 2019 01:19:36 GMT	Fri, 18 Oct 2019 21:21:11 GMT	12.403	2_39_78_363_2019-10-18 17:19:01.194400	0002	CA-320	2-39-78-363	America/Los_Angeles	000000248
1350	5dbf7f30f9af8b69f563e906	0039	Fri, 18 Oct 2019 17:21:12 GMT	Fri, 18 Oct 2019 19:19:59 GMT	Fri, 18 Oct 2019 18:23:29 GMT	1.305	2_39_79_383_2019-10-18 17:21:11.926927	0002	CA-492	2-39-79-383	America/Los_Angeles
1351	5dbf7f30f9af8b69f563e907	0039	Fri, 18 Oct 2019 18:52:57 GMT	Fri, 18 Oct 2019 23:38:47 GMT	Fri, 18 Oct 2019 20:48:40 GMT	6.33	2_39_95_27_2019-10-18 18:52:56.713779	0002	CA-319	2-39-95-27	America/Los_Angeles	000001124
1352	5dbf7f30f9af8b69f563e908	0039	Fri, 18 Oct 2019 19:30:01 GMT	Fri, 18 Oct 2019 23:25:56 GMT	Fri, 18 Oct 2019 21:28:06 GMT	1.123	2_39_79_378_2019-10-18 19:30:01.483976	0002	CA-326	2-39-79-378	America/Los_Angeles
1353	5dbf7f30f9af8b69f563e909	0039	Fri, 18 Oct 2019 19:31:43 GMT	Sat, 19 Oct 2019 03:04:31 GMT	Fri, 18 Oct 2019 20:33:50 GMT	2.178	2_39_78_367_2019-10-18 19:31:43.398137	0002	CA-494	2-39-78-367	America/Los_Angeles	000001082
1354	5dbf7f30f9af8b69f563e90a	0039	Fri, 18 Oct 2019 19:47:28 GMT	Sat, 19 Oct 2019 01:20:54 GMT	Fri, 18 Oct 2019 23:56:53 GMT	27.518	2_39_88_24_2019-10-18 19:47:27.530427	0002	CA-314	2-39-88-24	America/Los_Angeles	000003270
1355	5dbf7f30f9af8b69f563e90b	0039	Fri, 18 Oct 2019 20:09:03 GMT	Fri, 18 Oct 2019 20:45:37 GMT	Fri, 18 Oct 2019 20:40:07 GMT	0.873	2_39_78_361_2019-10-18 20:09:02.725451	0002	CA-493	2-39-78-361	America/Los_Angeles
1356	5dbf7f30f9af8b69f563e90c	0039	Fri, 18 Oct 2019 20:09:06 GMT	Sat, 19 Oct 2019 00:04:42 GMT	Sat, 19 Oct 2019 00:04:45 GMT	0.913	2_39_79_383_2019-10-18 20:09:06.107030	0002	CA-492	2-39-79-383	America/Los_Angeles
1357	5dbf7f30f9af8b69f563e90d	0039	Fri, 18 Oct 2019 20:15:43 GMT	Fri, 18 Oct 2019 20:43:10 GMT	Fri, 18 Oct 2019 20:43:06 GMT	2.92	2_39_88_438_2019-10-18 20:15:43.096604	0002	CA-502	2-39-88-438	America/Los_Angeles	000000311
1358	5dbf7f30f9af8b69f563e90e	0039	Fri, 18 Oct 2019 20:19:19 GMT	Fri, 18 Oct 2019 21:57:22 GMT	Fri, 18 Oct 2019 21:16:03 GMT	6.186	2_39_124_22_2019-10-18 20:19:18.611273	0002	CA-312	2-39-124-22	America/Los_Angeles	000001470
1359	5dbf7f30f9af8b69f563e90f	0039	Fri, 18 Oct 2019 20:30:47 GMT	Fri, 18 Oct 2019 21:33:33 GMT	Fri, 18 Oct 2019 21:34:30 GMT	3.532	2_39_78_362_2019-10-18 20:30:46.993411	0002	CA-496	2-39-78-362	America/Los_Angeles	000001366
1360	5dbf7f30f9af8b69f563e910	0039	Fri, 18 Oct 2019 21:03:10 GMT	Fri, 18 Oct 2019 23:01:30 GMT	Fri, 18 Oct 2019 22:41:58 GMT	0.672	2_39_78_361_2019-10-18 21:03:09.845886	0002	CA-493	2-39-78-361	America/Los_Angeles
1361	5dbf7f30f9af8b69f563e911	0039	Fri, 18 Oct 2019 21:07:35 GMT	Fri, 18 Oct 2019 23:00:36 GMT	Fri, 18 Oct 2019 22:10:32 GMT	2.034	2_39_129_17_2019-10-18 21:07:34.698002	0002	CA-307	2-39-129-17	America/Los_Angeles	000000560
1362	5dbf7f30f9af8b69f563e912	0039	Fri, 18 Oct 2019 22:18:41 GMT	Fri, 18 Oct 2019 23:01:07 GMT	Fri, 18 Oct 2019 23:01:02 GMT	4.682	2_39_92_442_2019-10-18 22:18:28.071527	0002	CA-498	2-39-92-442	America/Los_Angeles	000002461
1363	5dbf7f30f9af8b69f563e913	0039	Sat, 19 Oct 2019 00:01:15 GMT	Sat, 19 Oct 2019 03:09:21 GMT	Sat, 19 Oct 2019 00:42:06 GMT	1.887	2_39_92_436_2019-10-19 00:01:14.949570	0002	CA-318	2-39-92-436	America/Los_Angeles	000001920
1364	5dbf7f30f9af8b69f563e914	0039	Sat, 19 Oct 2019 01:02:23 GMT	Sat, 19 Oct 2019 02:05:23 GMT	Sat, 19 Oct 2019 01:34:18 GMT	1.107	2_39_128_18_2019-10-19 01:02:23.319835	0002	CA-308	2-39-128-18	America/Los_Angeles	000000365
1365	5dbf7f30f9af8b69f563e915	0039	Sat, 19 Oct 2019 02:03:03 GMT	Sat, 19 Oct 2019 05:06:25 GMT	Sat, 19 Oct 2019 02:34:06 GMT	0.911	2_39_138_29_2019-10-19 02:03:02.640866	0002	CA-304	2-39-138-29	America/Los_Angeles
1366	5dc0d09ef9af8b6e0e701437	0039	Sat, 19 Oct 2019 16:30:40 GMT	Sat, 19 Oct 2019 18:43:44 GMT	Sat, 19 Oct 2019 18:43:39 GMT	7.78	2_39_131_30_2019-10-19 16:30:39.904810	0002	CA-305	2-39-131-30	America/Los_Angeles	000001820
1367	5dc0d09ef9af8b6e0e701438	0039	Sat, 19 Oct 2019 19:16:49 GMT	Sun, 20 Oct 2019 02:33:03 GMT	Sat, 19 Oct 2019 22:56:54 GMT	12.858	2_39_139_28_2019-10-19 19:16:49.055007	0002	CA-303	2-39-139-28	America/Los_Angeles	000000838
1368	5dc0d09ef9af8b6e0e701439	0039	Sat, 19 Oct 2019 19:46:54 GMT	Sat, 19 Oct 2019 20:57:11 GMT	Sat, 19 Oct 2019 20:54:21 GMT	6.572	2_39_138_29_2019-10-19 19:46:54.453388	0002	CA-304	2-39-138-29	America/Los_Angeles	000000798
1369	5dc0d09ef9af8b6e0e70143a	0039	Sat, 19 Oct 2019 19:52:16 GMT	Sat, 19 Oct 2019 21:40:21 GMT	Sat, 19 Oct 2019 21:40:16 GMT	11.04	2_39_129_17_2019-10-19 19:52:06.284272	0002	CA-307	2-39-129-17	America/Los_Angeles	000003123
1370	5dc0d09ef9af8b6e0e70143b	0039	Sat, 19 Oct 2019 19:54:20 GMT	Sat, 19 Oct 2019 20:52:00 GMT	Sat, 19 Oct 2019 20:51:55 GMT	3.212	2_39_131_30_2019-10-19 19:54:20.104419	0002	CA-305	2-39-131-30	America/Los_Angeles	000001161
1371	5dc0d09ef9af8b6e0e70143c	0039	Sat, 19 Oct 2019 20:09:40 GMT	Sat, 19 Oct 2019 23:25:27 GMT	Sat, 19 Oct 2019 22:05:23 GMT	5.867	2_39_95_27_2019-10-19 20:09:39.705617	0002	CA-319	2-39-95-27	America/Los_Angeles	000001222
1372	5dc0d09ef9af8b6e0e70143d	0039	Sat, 19 Oct 2019 22:30:53 GMT	Sun, 20 Oct 2019 00:47:26 GMT	Sat, 19 Oct 2019 23:46:20 GMT	3.836	2_39_123_23_2019-10-19 22:30:52.690421	0002	CA-313	2-39-123-23	America/Los_Angeles	000001920
1373	5dc0d09ef9af8b6e0e70143e	0039	Sun, 20 Oct 2019 02:03:07 GMT	Sun, 20 Oct 2019 02:52:22 GMT	Sun, 20 Oct 2019 02:42:27 GMT	1.673	2_39_130_31_2019-10-20 02:03:06.896497	0002	CA-306	2-39-130-31	America/Los_Angeles	000001366
1374	5dc0d09ef9af8b6e0e70143f	0039	Sun, 20 Oct 2019 02:33:04 GMT	Sun, 20 Oct 2019 18:54:11 GMT	Sun, 20 Oct 2019 04:55:55 GMT	8.181	2_39_131_30_2019-10-20 02:33:04.200400	0002	CA-305	2-39-131-30	America/Los_Angeles	000001726
1375	5dc2221ef9af8b74ab09fb1a	0039	Sun, 20 Oct 2019 15:05:53 GMT	Sun, 20 Oct 2019 20:42:01 GMT	Sun, 20 Oct 2019 20:40:38 GMT	0.897	2_39_129_17_2019-10-20 15:05:52.790285	0002	CA-307	2-39-129-17	America/Los_Angeles
1376	5dc2221ef9af8b74ab09fb1b	0039	Sun, 20 Oct 2019 16:01:19 GMT	Sun, 20 Oct 2019 17:03:58 GMT	Sun, 20 Oct 2019 17:03:54 GMT	3.529	2_39_89_25_2019-10-20 16:01:19.139894	0002	CA-315	2-39-89-25	America/Los_Angeles	000000743
1377	5dc2221ef9af8b74ab09fb1c	0039	Sun, 20 Oct 2019 17:58:22 GMT	Mon, 21 Oct 2019 01:23:32 GMT	Sun, 20 Oct 2019 20:39:24 GMT	17.367	2_39_79_377_2019-10-20 17:58:22.451042	0002	CA-325	2-39-79-377	America/Los_Angeles	000000248
1378	5dc2221ef9af8b74ab09fb1d	0039	Sun, 20 Oct 2019 18:04:56 GMT	Sun, 20 Oct 2019 19:50:53 GMT	Sun, 20 Oct 2019 18:49:35 GMT	1.948	2_39_88_24_2019-10-20 18:04:55.888039	0002	CA-314	2-39-88-24	America/Los_Angeles	000000891
1379	5dc2221ef9af8b74ab09fb1e	0039	Sun, 20 Oct 2019 18:25:39 GMT	Sun, 20 Oct 2019 23:05:15 GMT	Sun, 20 Oct 2019 20:34:57 GMT	13.162	2_39_139_28_2019-10-20 18:25:39.041086	0002	CA-303	2-39-139-28	America/Los_Angeles	000002290
1380	5dc2221ef9af8b74ab09fb1f	0039	Sun, 20 Oct 2019 19:18:58 GMT	Sun, 20 Oct 2019 23:05:26 GMT	Sun, 20 Oct 2019 23:05:21 GMT	13.444	2_39_95_27_2019-10-20 19:18:57.855080	0002	CA-319	2-39-95-27	America/Los_Angeles	000001108
1381	5dc2221ef9af8b74ab09fb20	0039	Sun, 20 Oct 2019 20:47:22 GMT	Sun, 20 Oct 2019 21:16:40 GMT	Sun, 20 Oct 2019 21:16:36 GMT	0.839	2_39_123_23_2019-10-20 20:47:22.475027	0002	CA-313	2-39-123-23	America/Los_Angeles
1382	5dc2221ef9af8b74ab09fb21	0039	Sun, 20 Oct 2019 21:33:10 GMT	Sun, 20 Oct 2019 22:08:14 GMT	Sun, 20 Oct 2019 22:07:58 GMT	3.788	2_39_79_379_2019-10-20 21:33:09.690738	0002	CA-327	2-39-79-379	America/Los_Angeles	000001137
1383	5dc2221ef9af8b74ab09fb22	0039	Mon, 21 Oct 2019 05:21:26 GMT	Mon, 21 Oct 2019 16:06:12 GMT	Mon, 21 Oct 2019 14:09:25 GMT	57.711	2_39_139_28_2019-10-21 05:21:26.473257	0002	CA-303	2-39-139-28	America/Los_Angeles	000001162
1384	5dc373adf9af8b7afff50031	0039	Mon, 21 Oct 2019 15:10:05 GMT	Mon, 21 Oct 2019 22:15:56 GMT	Mon, 21 Oct 2019 17:02:19 GMT	9.059	2_39_79_377_2019-10-21 15:09:54.933537	0002	CA-325	2-39-79-377	America/Los_Angeles	000002461
1385	5dc373adf9af8b7afff50032	0039	Mon, 21 Oct 2019 15:30:25 GMT	Mon, 21 Oct 2019 19:16:11 GMT	Mon, 21 Oct 2019 15:55:12 GMT	0.801	2_39_138_29_2019-10-21 15:30:24.682539	0002	CA-304	2-39-138-29	America/Los_Angeles	000001366
1386	5dc373adf9af8b7afff50033	0039	Mon, 21 Oct 2019 15:31:34 GMT	Mon, 21 Oct 2019 21:05:17 GMT	Mon, 21 Oct 2019 21:00:56 GMT	12.4	2_39_131_30_2019-10-21 15:31:33.664525	0002	CA-305	2-39-131-30	America/Los_Angeles	000003111
1387	5dc373adf9af8b7afff50034	0039	Mon, 21 Oct 2019 15:38:30 GMT	Mon, 21 Oct 2019 23:34:36 GMT	Mon, 21 Oct 2019 18:54:16 GMT	11.384	2_39_79_383_2019-10-21 15:38:29.745650	0002	CA-492	2-39-79-383	America/Los_Angeles	000001470
1388	5dc373adf9af8b7afff50035	0039	Mon, 21 Oct 2019 15:42:40 GMT	Tue, 22 Oct 2019 01:31:33 GMT	Mon, 21 Oct 2019 20:23:22 GMT	16.08	2_39_130_31_2019-10-21 15:42:39.860238	0002	CA-306	2-39-130-31	America/Los_Angeles	000000712
1389	5dc373adf9af8b7afff50036	0039	Mon, 21 Oct 2019 15:56:50 GMT	Mon, 21 Oct 2019 23:30:52 GMT	Mon, 21 Oct 2019 22:51:59 GMT	25.284	2_39_79_381_2019-10-21 15:56:50.194835	0002	CA-490	2-39-79-381	America/Los_Angeles	000000564
1390	5dc373adf9af8b7afff50037	0039	Mon, 21 Oct 2019 16:06:13 GMT	Tue, 22 Oct 2019 00:28:44 GMT	Mon, 21 Oct 2019 22:31:08 GMT	21.327	2_39_79_380_2019-10-21 16:06:12.972476	0002	CA-489	2-39-79-380	America/Los_Angeles	000000671
1391	5dc373adf9af8b7afff50038	0039	Mon, 21 Oct 2019 16:09:17 GMT	Tue, 22 Oct 2019 00:44:44 GMT	Mon, 21 Oct 2019 19:19:05 GMT	10.564	2_39_79_379_2019-10-21 16:09:17.301864	0002	CA-327	2-39-79-379	America/Los_Angeles	000001104
1392	5dc373adf9af8b7afff50039	0039	Mon, 21 Oct 2019 16:09:20 GMT	Mon, 21 Oct 2019 23:08:41 GMT	Mon, 21 Oct 2019 23:09:40 GMT	4.171	2_39_78_362_2019-10-21 16:09:19.718540	0002	CA-496	2-39-78-362	America/Los_Angeles	000003447
1393	5dc373adf9af8b7afff5003a	0039	Mon, 21 Oct 2019 16:12:57 GMT	Mon, 21 Oct 2019 22:54:02 GMT	Mon, 21 Oct 2019 17:42:27 GMT	4.432	2_39_89_25_2019-10-21 16:12:56.880730	0002	CA-315	2-39-89-25	America/Los_Angeles	000000743
1394	5dc373adf9af8b7afff5003b	0039	Mon, 21 Oct 2019 16:38:16 GMT	Mon, 21 Oct 2019 17:49:20 GMT	Mon, 21 Oct 2019 17:39:32 GMT	5.447	2_39_126_20_2019-10-21 16:38:15.900713	0002	CA-310	2-39-126-20	America/Los_Angeles	000000798
1395	5dc373adf9af8b7afff5003c	0039	Mon, 21 Oct 2019 16:47:49 GMT	Mon, 21 Oct 2019 18:13:05 GMT	Mon, 21 Oct 2019 17:49:25 GMT	6.276	2_39_124_22_2019-10-21 16:47:49.504597	0002	CA-312	2-39-124-22	America/Los_Angeles	000001912
1396	5dc373adf9af8b7afff5003d	0039	Mon, 21 Oct 2019 16:55:40 GMT	Mon, 21 Oct 2019 18:24:00 GMT	Mon, 21 Oct 2019 18:23:52 GMT	10.009	2_39_90_26_2019-10-21 16:55:39.679161	0002	CA-316	2-39-90-26	America/Los_Angeles	000001626
1397	5dc373adf9af8b7afff5003e	0039	Mon, 21 Oct 2019 16:59:58 GMT	Tue, 22 Oct 2019 02:13:45 GMT	Mon, 21 Oct 2019 19:13:21 GMT	12.816	2_39_78_361_2019-10-21 16:59:58.301518	0002	CA-493	2-39-78-361	America/Los_Angeles	000000558
1398	5dc373adf9af8b7afff5003f	0039	Mon, 21 Oct 2019 17:04:48 GMT	Mon, 21 Oct 2019 23:51:56 GMT	Mon, 21 Oct 2019 18:00:56 GMT	2.802	2_39_123_23_2019-10-21 17:04:47.855111	0002	CA-313	2-39-123-23	America/Los_Angeles	000002170
1399	5dc373adf9af8b7afff50040	0039	Mon, 21 Oct 2019 17:14:59 GMT	Tue, 22 Oct 2019 00:44:45 GMT	Mon, 21 Oct 2019 18:10:48 GMT	2.603	2_39_91_437_2019-10-21 17:14:59.188668	0002	CA-317	2-39-91-437	America/Los_Angeles	000000891
1400	5dc373adf9af8b7afff50041	0039	Mon, 21 Oct 2019 17:15:05 GMT	Tue, 22 Oct 2019 01:45:17 GMT	Mon, 21 Oct 2019 21:47:58 GMT	9.46	2_39_79_382_2019-10-21 17:15:05.233308	0002	CA-491	2-39-79-382	America/Los_Angeles	000000697
1401	5dc373adf9af8b7afff50042	0039	Mon, 21 Oct 2019 17:20:42 GMT	Tue, 22 Oct 2019 01:00:50 GMT	Mon, 21 Oct 2019 19:13:27 GMT	11.27	2_39_95_27_2019-10-21 17:20:41.567806	0002	CA-319	2-39-95-27	America/Los_Angeles	000001095
1402	5dc373adf9af8b7afff50043	0039	Mon, 21 Oct 2019 17:24:15 GMT	Mon, 21 Oct 2019 22:33:47 GMT	Mon, 21 Oct 2019 19:01:38 GMT	0.759	2_39_79_376_2019-10-21 17:24:14.662145	0002	CA-324	2-39-79-376	America/Los_Angeles
1403	5dc373adf9af8b7afff50044	0039	Mon, 21 Oct 2019 17:26:15 GMT	Mon, 21 Oct 2019 18:08:36 GMT	Mon, 21 Oct 2019 18:09:35 GMT	0.869	2_39_88_24_2019-10-21 17:26:14.771132	0002	CA-314	2-39-88-24	America/Los_Angeles
1404	5dc373adf9af8b7afff50045	0039	Mon, 21 Oct 2019 17:47:42 GMT	Mon, 21 Oct 2019 19:11:26 GMT	Mon, 21 Oct 2019 19:05:43 GMT	0.951	2_39_78_367_2019-10-21 17:47:42.264497	0002	CA-494	2-39-78-367	America/Los_Angeles
1405	5dc373adf9af8b7afff50046	0039	Mon, 21 Oct 2019 17:52:19 GMT	Tue, 22 Oct 2019 00:55:30 GMT	Mon, 21 Oct 2019 19:58:14 GMT	11.245	2_39_91_441_2019-10-21 17:52:19.439835	0002	CA-499	2-39-91-441	America/Los_Angeles	000000069
1406	5dc373adf9af8b7afff50047	0039	Mon, 21 Oct 2019 18:08:48 GMT	Mon, 21 Oct 2019 19:08:07 GMT	Mon, 21 Oct 2019 18:39:20 GMT	0.9	2_39_88_24_2019-10-21 18:08:48.111955	0002	CA-314	2-39-88-24	America/Los_Angeles
1407	5dc373adf9af8b7afff50048	0039	Mon, 21 Oct 2019 18:35:22 GMT	Tue, 22 Oct 2019 00:25:15 GMT	Mon, 21 Oct 2019 23:52:20 GMT	3.547	2_39_95_444_2019-10-21 18:35:22.295097	0002	CA-497	2-39-95-444	America/Los_Angeles	000003389
1408	5dc373adf9af8b7afff50049	0039	Mon, 21 Oct 2019 18:46:08 GMT	Tue, 22 Oct 2019 05:38:23 GMT	Mon, 21 Oct 2019 19:47:20 GMT	2.04	2_39_90_26_2019-10-21 18:46:07.863497	0002	CA-316	2-39-90-26	America/Los_Angeles	000001082
1409	5dc373adf9af8b7afff5004a	0039	Mon, 21 Oct 2019 19:50:20 GMT	Tue, 22 Oct 2019 00:22:03 GMT	Mon, 21 Oct 2019 20:48:04 GMT	1.715	2_39_78_360_2019-10-21 19:50:19.753121	0002	CA-322	2-39-78-360	America/Los_Angeles	000000751
1410	5dc373adf9af8b7afff5004b	0039	Mon, 21 Oct 2019 20:29:11 GMT	Mon, 21 Oct 2019 23:15:45 GMT	Mon, 21 Oct 2019 21:00:39 GMT	0.864	2_39_78_364_2019-10-21 20:29:11.132960	0002	CA-495	2-39-78-364	America/Los_Angeles
1411	5dc373adf9af8b7afff5004c	0039	Mon, 21 Oct 2019 22:41:46 GMT	Mon, 21 Oct 2019 23:37:44 GMT	Mon, 21 Oct 2019 23:12:38 GMT	0.812	2_39_127_19_2019-10-21 22:41:46.188733	0002	CA-309	2-39-127-19	America/Los_Angeles
1412	5dc373adf9af8b7afff5004d	0039	Mon, 21 Oct 2019 22:44:00 GMT	Tue, 22 Oct 2019 01:13:21 GMT	Mon, 21 Oct 2019 23:46:39 GMT	2.834	2_39_88_24_2019-10-21 22:43:59.911695	0002	CA-314	2-39-88-24	America/Los_Angeles	000001366
1413	5dc373adf9af8b7afff5004e	0039	Tue, 22 Oct 2019 00:41:24 GMT	Tue, 22 Oct 2019 03:00:38 GMT	Tue, 22 Oct 2019 03:00:29 GMT	15.614	2_39_128_18_2019-10-22 00:41:23.706576	0002	CA-308	2-39-128-18	America/Los_Angeles	000003905
1414	5dc373adf9af8b7afff5004f	0039	Tue, 22 Oct 2019 01:59:20 GMT	Tue, 22 Oct 2019 03:34:15 GMT	Tue, 22 Oct 2019 02:59:41 GMT	5.024	2_39_139_28_2019-10-22 01:59:13.371302	0002	CA-303	2-39-139-28	America/Los_Angeles	000003123
1415	5dc373adf9af8b7afff50050	0039	Tue, 22 Oct 2019 04:26:16 GMT	Wed, 23 Oct 2019 01:21:34 GMT	Tue, 22 Oct 2019 11:47:52 GMT	47.863	2_39_139_28_2019-10-22 04:26:16.212965	0002	CA-303	2-39-139-28	America/Los_Angeles	000000067
1416	5dc4c534f9af8b0159f317cc	0039	Tue, 22 Oct 2019 15:25:06 GMT	Wed, 23 Oct 2019 00:26:21 GMT	Tue, 22 Oct 2019 17:28:54 GMT	6.568	2_39_79_377_2019-10-22 15:24:55.039903	0002	CA-325	2-39-79-377	America/Los_Angeles	000002461
1417	5dc4c534f9af8b0159f317cd	0039	Tue, 22 Oct 2019 15:26:09 GMT	Tue, 22 Oct 2019 19:38:21 GMT	Tue, 22 Oct 2019 19:38:20 GMT	25.295	2_39_78_366_2019-10-22 15:26:08.845663	0002	CA-323	2-39-78-366	America/Los_Angeles	000003853
1418	5dc4c534f9af8b0159f317ce	0039	Tue, 22 Oct 2019 15:31:38 GMT	Tue, 22 Oct 2019 19:49:10 GMT	Tue, 22 Oct 2019 16:56:52 GMT	7.884	2_39_79_382_2019-10-22 15:31:38.157698	0002	CA-491	2-39-79-382	America/Los_Angeles	000003456
1419	5dc4c534f9af8b0159f317cf	0039	Tue, 22 Oct 2019 15:34:16 GMT	Wed, 23 Oct 2019 00:09:23 GMT	Tue, 22 Oct 2019 15:57:58 GMT	0.658	2_39_79_379_2019-10-22 15:34:16.130561	0002	CA-327	2-39-79-379	America/Los_Angeles
1420	5dc4c534f9af8b0159f317d0	0039	Tue, 22 Oct 2019 15:36:59 GMT	Tue, 22 Oct 2019 23:52:52 GMT	Tue, 22 Oct 2019 21:16:00 GMT	24.612	2_39_79_383_2019-10-22 15:36:59.194538	0002	CA-492	2-39-79-383	America/Los_Angeles	000001470
1421	5dc4c534f9af8b0159f317d1	0039	Tue, 22 Oct 2019 15:52:02 GMT	Tue, 22 Oct 2019 16:50:53 GMT	Tue, 22 Oct 2019 16:51:52 GMT	0.839	2_39_125_21_2019-10-22 15:52:02.163698	0002	CA-311	2-39-125-21	America/Los_Angeles
1422	5dc4c534f9af8b0159f317d2	0039	Tue, 22 Oct 2019 15:57:14 GMT	Wed, 23 Oct 2019 00:59:08 GMT	Tue, 22 Oct 2019 18:06:31 GMT	4.871	2_39_78_361_2019-10-22 15:57:14.167554	0002	CA-493	2-39-78-361	America/Los_Angeles	000001524
1423	5dc4c534f9af8b0159f317d3	0039	Tue, 22 Oct 2019 15:59:30 GMT	Wed, 23 Oct 2019 00:02:26 GMT	Tue, 22 Oct 2019 17:22:15 GMT	4.018	2_39_126_560_2019-10-22 15:59:30.075693	0002	CA-506	2-39-126-560	America/Los_Angeles	000001534
1424	5dc4c534f9af8b0159f317d4	0039	Tue, 22 Oct 2019 16:00:06 GMT	Wed, 23 Oct 2019 01:49:49 GMT	Tue, 22 Oct 2019 19:09:03 GMT	15.762	2_39_79_380_2019-10-22 16:00:05.799836	0002	CA-489	2-39-79-380	America/Los_Angeles	000001104
1425	5dc4c534f9af8b0159f317d5	0039	Tue, 22 Oct 2019 16:15:03 GMT	Tue, 22 Oct 2019 20:03:52 GMT	Tue, 22 Oct 2019 20:03:49 GMT	26.312	2_39_129_17_2019-10-22 16:15:03.149446	0002	CA-307	2-39-129-17	America/Los_Angeles	000000489
1426	5dc4c534f9af8b0159f317d6	0039	Tue, 22 Oct 2019 16:24:56 GMT	Tue, 22 Oct 2019 17:41:46 GMT	Tue, 22 Oct 2019 16:55:47 GMT	0.85	2_39_79_376_2019-10-22 16:24:55.985160	0002	CA-324	2-39-79-376	America/Los_Angeles
1427	5dc4c534f9af8b0159f317d7	0039	Tue, 22 Oct 2019 16:28:47 GMT	Wed, 23 Oct 2019 03:11:47 GMT	Tue, 22 Oct 2019 21:21:34 GMT	16.304	2_39_92_436_2019-10-22 16:28:47.141303	0002	CA-318	2-39-92-436	America/Los_Angeles	000000676
1428	5dc4c534f9af8b0159f317d8	0039	Tue, 22 Oct 2019 16:35:00 GMT	Wed, 23 Oct 2019 03:40:03 GMT	Tue, 22 Oct 2019 17:33:30 GMT	1.883	2_39_89_25_2019-10-22 16:34:59.764649	0002	CA-315	2-39-89-25	America/Los_Angeles	000000324
1429	5dc4c534f9af8b0159f317d9	0039	Tue, 22 Oct 2019 16:35:45 GMT	Tue, 22 Oct 2019 22:42:42 GMT	Tue, 22 Oct 2019 18:11:26 GMT	4.13	2_39_90_440_2019-10-22 16:35:44.729668	0002	CA-500	2-39-90-440	America/Los_Angeles	000000743
1430	5dc4c534f9af8b0159f317da	0039	Tue, 22 Oct 2019 16:40:06 GMT	Wed, 23 Oct 2019 00:52:35 GMT	Tue, 22 Oct 2019 17:48:21 GMT	6.166	2_39_78_365_2019-10-22 16:40:05.656175	0002	CA-321	2-39-78-365	America/Los_Angeles	000000714
1431	5dc4c534f9af8b0159f317db	0039	Tue, 22 Oct 2019 16:45:06 GMT	Tue, 22 Oct 2019 19:08:52 GMT	Tue, 22 Oct 2019 17:48:08 GMT	5.934	2_39_123_23_2019-10-22 16:45:05.600771	0002	CA-313	2-39-123-23	America/Los_Angeles	000001912
1432	5dc4c534f9af8b0159f317dc	0039	Tue, 22 Oct 2019 16:51:05 GMT	Tue, 22 Oct 2019 23:18:28 GMT	Tue, 22 Oct 2019 18:26:26 GMT	4.568	2_39_125_21_2019-10-22 16:51:05.183285	0002	CA-311	2-39-125-21	America/Los_Angeles	000000686
1433	5dc4c534f9af8b0159f317dd	0039	Tue, 22 Oct 2019 16:57:26 GMT	Wed, 23 Oct 2019 01:04:54 GMT	Tue, 22 Oct 2019 20:07:45 GMT	18.922	2_39_92_442_2019-10-22 16:57:26.019593	0002	CA-498	2-39-92-442	America/Los_Angeles	000000564
1434	5dc4c534f9af8b0159f317de	0039	Tue, 22 Oct 2019 17:10:07 GMT	Tue, 22 Oct 2019 23:19:57 GMT	Tue, 22 Oct 2019 19:03:44 GMT	11.204	2_39_79_381_2019-10-22 17:10:06.795320	0002	CA-490	2-39-79-381	America/Los_Angeles	000000558
1435	5dc4c534f9af8b0159f317df	0039	Tue, 22 Oct 2019 17:14:31 GMT	Wed, 23 Oct 2019 00:38:03 GMT	Wed, 23 Oct 2019 00:39:01 GMT	10.723	2_39_78_362_2019-10-22 17:14:30.844143	0002	CA-496	2-39-78-362	America/Los_Angeles	000001095
1436	5dc4c534f9af8b0159f317e0	0039	Tue, 22 Oct 2019 17:18:48 GMT	Wed, 23 Oct 2019 00:26:22 GMT	Tue, 22 Oct 2019 18:19:48 GMT	2.768	2_39_91_437_2019-10-22 17:18:47.634369	0002	CA-317	2-39-91-437	America/Los_Angeles	000002170
1437	5dc4c534f9af8b0159f317e1	0039	Tue, 22 Oct 2019 17:33:46 GMT	Wed, 23 Oct 2019 07:15:48 GMT	Tue, 22 Oct 2019 18:37:47 GMT	2.065	2_39_90_26_2019-10-22 17:33:45.805851	0002	CA-316	2-39-90-26	America/Los_Angeles	000001082
1438	5dc4c534f9af8b0159f317e2	0039	Tue, 22 Oct 2019 17:35:50 GMT	Tue, 22 Oct 2019 19:27:26 GMT	Tue, 22 Oct 2019 19:03:11 GMT	0.948	2_39_124_22_2019-10-22 17:35:50.387127	0002	CA-312	2-39-124-22	America/Los_Angeles
1439	5dc4c534f9af8b0159f317e3	0039	Tue, 22 Oct 2019 17:47:38 GMT	Tue, 22 Oct 2019 20:17:37 GMT	Tue, 22 Oct 2019 18:37:47 GMT	4.172	2_39_78_363_2019-10-22 17:47:37.987803	0002	CA-320	2-39-78-363	America/Los_Angeles	000001087
1440	5dc4c534f9af8b0159f317e4	0039	Tue, 22 Oct 2019 18:04:49 GMT	Tue, 22 Oct 2019 23:05:58 GMT	Tue, 22 Oct 2019 19:02:18 GMT	1.501	2_39_79_376_2019-10-22 18:04:49.434892	0002	CA-324	2-39-79-376	America/Los_Angeles	000000858
1441	5dc4c534f9af8b0159f317e5	0039	Tue, 22 Oct 2019 18:14:11 GMT	Wed, 23 Oct 2019 00:58:06 GMT	Wed, 23 Oct 2019 00:32:56 GMT	0.783	2_39_79_378_2019-10-22 18:14:11.210836	0002	CA-326	2-39-79-378	America/Los_Angeles
1442	5dc4c534f9af8b0159f317e6	0039	Tue, 22 Oct 2019 18:14:47 GMT	Tue, 22 Oct 2019 19:18:22 GMT	Tue, 22 Oct 2019 19:18:17 GMT	3.771	2_39_88_24_2019-10-22 18:14:46.918073	0002	CA-314	2-39-88-24	America/Los_Angeles	000000515
1443	5dc4c534f9af8b0159f317e7	0039	Tue, 22 Oct 2019 18:33:50 GMT	Tue, 22 Oct 2019 21:50:51 GMT	Tue, 22 Oct 2019 19:16:15 GMT	1.779	2_39_78_364_2019-10-22 18:33:49.932861	0002	CA-495	2-39-78-364	America/Los_Angeles	000000891
1444	5dc4c534f9af8b0159f317e8	0039	Tue, 22 Oct 2019 18:33:51 GMT	Wed, 23 Oct 2019 03:33:48 GMT	Wed, 23 Oct 2019 00:37:46 GMT	39.884	2_39_91_441_2019-10-22 18:33:50.818203	0002	CA-499	2-39-91-441	America/Los_Angeles	000003270
1445	5dc4c534f9af8b0159f317e9	0039	Tue, 22 Oct 2019 18:58:37 GMT	Wed, 23 Oct 2019 00:41:19 GMT	Wed, 23 Oct 2019 00:41:11 GMT	37.167	2_39_88_438_2019-10-22 18:58:36.859021	0002	CA-502	2-39-88-438	America/Los_Angeles	000001208
1446	5dc4c534f9af8b0159f317ea	0039	Tue, 22 Oct 2019 19:42:14 GMT	Wed, 23 Oct 2019 01:39:04 GMT	Tue, 22 Oct 2019 21:42:31 GMT	6.534	2_39_78_366_2019-10-22 19:42:14.469741	0002	CA-323	2-39-78-366	America/Los_Angeles	000001124
1447	5dc4c534f9af8b0159f317eb	0039	Tue, 22 Oct 2019 21:02:46 GMT	Wed, 23 Oct 2019 00:18:56 GMT	Tue, 22 Oct 2019 22:14:56 GMT	7.544	2_39_95_444_2019-10-22 21:02:45.646202	0002	CA-497	2-39-95-444	America/Los_Angeles	000001087
1448	5dc4c534f9af8b0159f317ec	0039	Tue, 22 Oct 2019 21:11:45 GMT	Tue, 22 Oct 2019 22:42:51 GMT	Tue, 22 Oct 2019 22:00:09 GMT	0.883	2_39_95_27_2019-10-22 21:11:45.046764	0002	CA-319	2-39-95-27	America/Los_Angeles
1449	5dc4c534f9af8b0159f317ed	0039	Tue, 22 Oct 2019 21:21:58 GMT	Wed, 23 Oct 2019 00:27:54 GMT	Tue, 22 Oct 2019 23:43:04 GMT	8.467	2_39_88_24_2019-10-22 21:21:57.835253	0002	CA-314	2-39-88-24	America/Los_Angeles	000001137
1450	5dc4c534f9af8b0159f317ee	0039	Tue, 22 Oct 2019 21:31:05 GMT	Tue, 22 Oct 2019 23:33:53 GMT	Tue, 22 Oct 2019 22:23:59 GMT	2.262	2_39_123_23_2019-10-22 21:31:05.331780	0002	CA-313	2-39-123-23	America/Los_Angeles	000001366
1451	5dc4c534f9af8b0159f317ef	0039	Tue, 22 Oct 2019 21:33:51 GMT	Wed, 23 Oct 2019 01:23:24 GMT	Tue, 22 Oct 2019 23:23:48 GMT	5.967	2_39_124_22_2019-10-22 21:33:51.377128	0002	CA-312	2-39-124-22	America/Los_Angeles	000000515
1452	5dc4c534f9af8b0159f317f0	0039	Tue, 22 Oct 2019 21:53:07 GMT	Wed, 23 Oct 2019 02:06:13 GMT	Wed, 23 Oct 2019 02:06:07 GMT	14.59	2_39_78_364_2019-10-22 21:53:06.733406	0002	CA-495	2-39-78-364	America/Los_Angeles	000000632
1453	5dc4c534f9af8b0159f317f1	0039	Tue, 22 Oct 2019 23:22:59 GMT	Wed, 23 Oct 2019 01:07:49 GMT	Wed, 23 Oct 2019 00:54:40 GMT	4.68	2_39_125_21_2019-10-22 23:22:59.156420	0002	CA-311	2-39-125-21	America/Los_Angeles	000001920
1454	5dc4c534f9af8b0159f317f2	0039	Wed, 23 Oct 2019 00:00:19 GMT	Wed, 23 Oct 2019 04:40:22 GMT	Wed, 23 Oct 2019 04:40:18 GMT	16.362	2_39_129_17_2019-10-23 00:00:19.289634	0002	CA-307	2-39-129-17	America/Los_Angeles	000000838
1455	5dc4c534f9af8b0159f317f3	0039	Wed, 23 Oct 2019 00:38:07 GMT	Wed, 23 Oct 2019 01:23:30 GMT	Wed, 23 Oct 2019 01:23:25 GMT	5.016	2_39_128_18_2019-10-23 00:38:06.712085	0002	CA-308	2-39-128-18	America/Los_Angeles	000001133
1456	5dc4c534f9af8b0159f317f4	0039	Wed, 23 Oct 2019 01:29:31 GMT	Wed, 23 Oct 2019 04:10:14 GMT	Wed, 23 Oct 2019 03:45:43 GMT	7.886	2_39_139_28_2019-10-23 01:29:31.124726	0002	CA-303	2-39-139-28	America/Los_Angeles	000001820
1457	5dc4c534f9af8b0159f317f5	0039	Wed, 23 Oct 2019 02:25:48 GMT	Wed, 23 Oct 2019 03:20:11 GMT	Wed, 23 Oct 2019 03:20:02 GMT	5.522	2_39_131_30_2019-10-23 02:25:47.692878	0002	CA-305	2-39-131-30	America/Los_Angeles	000001473
1458	5dc4c534f9af8b0159f317f6	0039	Wed, 23 Oct 2019 02:33:02 GMT	Wed, 23 Oct 2019 04:17:07 GMT	Wed, 23 Oct 2019 03:03:14 GMT	0.873	2_39_138_29_2019-10-23 02:33:01.532184	0002	CA-304	2-39-138-29	America/Los_Angeles
1459	5dc4c534f9af8b0159f317f7	0039	Wed, 23 Oct 2019 02:49:56 GMT	Wed, 23 Oct 2019 05:39:15 GMT	Wed, 23 Oct 2019 05:29:15 GMT	15.012	2_39_127_19_2019-10-23 02:49:55.782860	0002	CA-309	2-39-127-19	America/Los_Angeles	000001099
1460	5dc4c534f9af8b0159f317f8	0039	Wed, 23 Oct 2019 02:59:18 GMT	Wed, 23 Oct 2019 13:03:29 GMT	Wed, 23 Oct 2019 07:17:45 GMT	14.677	2_39_130_31_2019-10-23 02:59:18.334771	0002	CA-306	2-39-130-31	America/Los_Angeles	000001152
1461	5dc4c534f9af8b0159f317f9	0039	Wed, 23 Oct 2019 03:24:43 GMT	Wed, 23 Oct 2019 04:41:10 GMT	Wed, 23 Oct 2019 04:41:05 GMT	8.628	2_39_131_30_2019-10-23 03:24:42.584830	0002	CA-305	2-39-131-30	America/Los_Angeles	000001263
1462	5dc4c534f9af8b0159f317fa	0039	Wed, 23 Oct 2019 04:16:32 GMT	Wed, 23 Oct 2019 05:27:32 GMT	Wed, 23 Oct 2019 05:27:24 GMT	8.001	2_39_126_20_2019-10-23 04:16:32.137625	0002	CA-310	2-39-126-20	America/Los_Angeles	000003905
1463	5dc616b2f9af8b05a3aba355	0039	Wed, 23 Oct 2019 07:30:08 GMT	Wed, 23 Oct 2019 08:03:57 GMT	Wed, 23 Oct 2019 08:03:45 GMT	0.935	2_39_125_21_2019-10-23 07:30:07.587362	0002	CA-311	2-39-125-21	America/Los_Angeles
1464	5dc616b2f9af8b05a3aba356	0039	Wed, 23 Oct 2019 15:15:24 GMT	Thu, 24 Oct 2019 03:03:09 GMT	Wed, 23 Oct 2019 19:16:10 GMT	13.29	2_39_79_379_2019-10-23 15:15:24.274941	0002	CA-327	2-39-79-379	America/Los_Angeles	000000676
1465	5dc616b2f9af8b05a3aba357	0039	Wed, 23 Oct 2019 15:15:31 GMT	Wed, 23 Oct 2019 18:49:28 GMT	Wed, 23 Oct 2019 18:05:23 GMT	16.999	2_39_78_366_2019-10-23 15:15:31.196381	0002	CA-323	2-39-78-366	America/Los_Angeles	000003853
1466	5dc616b2f9af8b05a3aba358	0039	Wed, 23 Oct 2019 15:26:03 GMT	Thu, 24 Oct 2019 00:16:24 GMT	Wed, 23 Oct 2019 19:00:53 GMT	0.833	2_39_79_377_2019-10-23 15:26:03.410201	0002	CA-325	2-39-79-377	America/Los_Angeles
1467	5dc616b2f9af8b05a3aba359	0039	Wed, 23 Oct 2019 15:28:44 GMT	Thu, 24 Oct 2019 00:51:20 GMT	Wed, 23 Oct 2019 16:35:12 GMT	3.511	2_39_79_382_2019-10-23 15:28:44.077386	0002	CA-491	2-39-79-382	America/Los_Angeles	000000632
1468	5dc616b2f9af8b05a3aba35a	0039	Wed, 23 Oct 2019 15:31:51 GMT	Thu, 24 Oct 2019 00:19:50 GMT	Wed, 23 Oct 2019 21:19:09 GMT	36.248	2_39_92_442_2019-10-23 15:31:50.964665	0002	CA-498	2-39-92-442	America/Los_Angeles	000000818
1469	5dc616b2f9af8b05a3aba35b	0039	Wed, 23 Oct 2019 15:46:35 GMT	Wed, 23 Oct 2019 23:58:39 GMT	Wed, 23 Oct 2019 17:01:15 GMT	8.169	2_39_95_444_2019-10-23 15:46:35.228325	0002	CA-497	2-39-95-444	America/Los_Angeles	000001470
1470	5dc616b2f9af8b05a3aba35c	0039	Wed, 23 Oct 2019 15:46:57 GMT	Wed, 23 Oct 2019 22:33:42 GMT	Wed, 23 Oct 2019 20:04:16 GMT	14.536	2_39_139_28_2019-10-23 15:46:56.795425	0002	CA-303	2-39-139-28	America/Los_Angeles	000000712
1471	5dc616b2f9af8b05a3aba35d	0039	Wed, 23 Oct 2019 15:50:24 GMT	Wed, 23 Oct 2019 23:58:39 GMT	Wed, 23 Oct 2019 16:21:23 GMT	0.88	2_39_128_18_2019-10-23 15:50:23.749209	0002	CA-308	2-39-128-18	America/Los_Angeles
1472	5dc616b2f9af8b05a3aba35e	0039	Wed, 23 Oct 2019 16:14:00 GMT	Wed, 23 Oct 2019 23:06:08 GMT	Wed, 23 Oct 2019 17:09:26 GMT	5.688	2_39_124_22_2019-10-23 16:14:00.279638	0002	CA-312	2-39-124-22	America/Los_Angeles	000001912
1473	5dc616b2f9af8b05a3aba35f	0039	Wed, 23 Oct 2019 16:16:23 GMT	Wed, 23 Oct 2019 23:50:13 GMT	Wed, 23 Oct 2019 17:29:13 GMT	3.495	2_39_90_440_2019-10-23 16:16:22.660156	0002	CA-500	2-39-90-440	America/Los_Angeles	000000743
1474	5dc616b2f9af8b05a3aba360	0039	Wed, 23 Oct 2019 16:21:22 GMT	Wed, 23 Oct 2019 16:42:36 GMT	Wed, 23 Oct 2019 16:42:26 GMT	0.546	2_39_92_436_2019-10-23 16:21:22.227405	0002	CA-318	2-39-92-436	America/Los_Angeles
1475	5dc616b2f9af8b05a3aba361	0039	Wed, 23 Oct 2019 16:29:03 GMT	Thu, 24 Oct 2019 01:03:07 GMT	Wed, 23 Oct 2019 18:47:02 GMT	15.149	2_39_79_376_2019-10-23 16:29:03.256639	0002	CA-324	2-39-79-376	America/Los_Angeles	000000714
1476	5dc616b2f9af8b05a3aba362	0039	Wed, 23 Oct 2019 16:29:23 GMT	Wed, 23 Oct 2019 19:59:37 GMT	Wed, 23 Oct 2019 20:00:36 GMT	0.816	2_39_79_380_2019-10-23 16:29:22.783387	0002	CA-489	2-39-79-380	America/Los_Angeles
1477	5dc616b2f9af8b05a3aba363	0039	Wed, 23 Oct 2019 16:32:16 GMT	Thu, 24 Oct 2019 00:26:03 GMT	Wed, 23 Oct 2019 18:38:49 GMT	6.218	2_39_79_381_2019-10-23 16:32:15.874540	0002	CA-490	2-39-79-381	America/Los_Angeles	000000858
1478	5dc616b2f9af8b05a3aba364	0039	Wed, 23 Oct 2019 16:46:07 GMT	Wed, 23 Oct 2019 19:13:53 GMT	Wed, 23 Oct 2019 19:13:46 GMT	8.624	2_39_78_367_2019-10-23 16:46:06.597091	0002	CA-494	2-39-78-367	America/Los_Angeles	000001272
1479	5dc616b2f9af8b05a3aba365	0039	Wed, 23 Oct 2019 16:46:20 GMT	Wed, 23 Oct 2019 23:38:05 GMT	Wed, 23 Oct 2019 21:15:06 GMT	23.888	2_39_91_441_2019-10-23 16:46:20.259695	0002	CA-499	2-39-91-441	America/Los_Angeles	000003250
1480	5dc616b2f9af8b05a3aba366	0039	Wed, 23 Oct 2019 16:49:14 GMT	Thu, 24 Oct 2019 00:30:14 GMT	Wed, 23 Oct 2019 19:15:26 GMT	7.872	2_39_95_27_2019-10-23 16:49:14.160180	0002	CA-319	2-39-95-27	America/Los_Angeles	000002170
1481	5dc616b2f9af8b05a3aba367	0039	Wed, 23 Oct 2019 17:18:05 GMT	Wed, 23 Oct 2019 23:48:28 GMT	Wed, 23 Oct 2019 18:46:25 GMT	4.402	2_39_89_25_2019-10-23 17:17:54.209765	0002	CA-315	2-39-89-25	America/Los_Angeles	000001864
1482	5dc616b2f9af8b05a3aba368	0039	Wed, 23 Oct 2019 17:22:29 GMT	Thu, 24 Oct 2019 04:33:31 GMT	Wed, 23 Oct 2019 18:18:29 GMT	1.764	2_39_91_437_2019-10-23 17:22:28.707206	0002	CA-317	2-39-91-437	America/Los_Angeles	000000324
1483	5dc616b2f9af8b05a3aba369	0039	Wed, 23 Oct 2019 17:24:22 GMT	Wed, 23 Oct 2019 19:05:11 GMT	Wed, 23 Oct 2019 19:05:07 GMT	5.569	2_39_90_26_2019-10-23 17:24:21.920716	0002	CA-316	2-39-90-26	America/Los_Angeles	000001366
1484	5dc616b2f9af8b05a3aba36a	0039	Wed, 23 Oct 2019 17:30:14 GMT	Wed, 23 Oct 2019 18:55:01 GMT	Wed, 23 Oct 2019 18:54:43 GMT	9.115	2_39_92_436_2019-10-23 17:30:14.218549	0002	CA-318	2-39-92-436	America/Los_Angeles	000000798
1485	5dc616b2f9af8b05a3aba36b	0039	Wed, 23 Oct 2019 17:31:47 GMT	Wed, 23 Oct 2019 19:01:33 GMT	Wed, 23 Oct 2019 19:01:05 GMT	0.93	2_39_78_360_2019-10-23 17:31:47.424725	0002	CA-322	2-39-78-360	America/Los_Angeles
1486	5dc616b2f9af8b05a3aba36c	0039	Wed, 23 Oct 2019 17:35:33 GMT	Wed, 23 Oct 2019 23:07:18 GMT	Wed, 23 Oct 2019 18:15:35 GMT	1.738	2_39_78_364_2019-10-23 17:35:32.848365	0002	CA-495	2-39-78-364	America/Los_Angeles	000000891
1487	5dc616b2f9af8b05a3aba36d	0039	Wed, 23 Oct 2019 18:09:39 GMT	Thu, 24 Oct 2019 01:05:33 GMT	Wed, 23 Oct 2019 20:29:54 GMT	7.962	2_39_88_438_2019-10-23 18:09:38.871728	0002	CA-502	2-39-88-438	America/Los_Angeles	000001091
1488	5dc616b2f9af8b05a3aba36e	0039	Wed, 23 Oct 2019 18:51:44 GMT	Wed, 23 Oct 2019 19:53:03 GMT	Wed, 23 Oct 2019 19:53:00 GMT	5.804	2_39_78_366_2019-10-23 18:51:44.273483	0002	CA-323	2-39-78-366	America/Los_Angeles	000001137
1489	5dc616b2f9af8b05a3aba36f	0039	Wed, 23 Oct 2019 19:21:01 GMT	Wed, 23 Oct 2019 21:03:05 GMT	Wed, 23 Oct 2019 20:27:44 GMT	2.104	2_39_90_26_2019-10-23 19:21:00.900116	0002	CA-316	2-39-90-26	America/Los_Angeles	000001082
1490	5dc616b2f9af8b05a3aba370	0039	Wed, 23 Oct 2019 19:25:51 GMT	Thu, 24 Oct 2019 01:55:28 GMT	Wed, 23 Oct 2019 21:26:18 GMT	6.668	2_39_92_436_2019-10-23 19:25:51.356850	0002	CA-318	2-39-92-436	America/Los_Angeles	000001124
1491	5dc616b2f9af8b05a3aba371	0039	Wed, 23 Oct 2019 19:48:14 GMT	Thu, 24 Oct 2019 01:03:15 GMT	Wed, 23 Oct 2019 23:40:45 GMT	6.233	2_39_78_361_2019-10-23 19:48:14.257316	0002	CA-493	2-39-78-361	America/Los_Angeles	000001095
1492	5dc616b2f9af8b05a3aba372	0039	Wed, 23 Oct 2019 20:00:24 GMT	Wed, 23 Oct 2019 21:50:29 GMT	Wed, 23 Oct 2019 20:25:33 GMT	0.518	2_39_79_380_2019-10-23 20:00:24.298778	0002	CA-489	2-39-79-380	America/Los_Angeles
1493	5dc616b2f9af8b05a3aba373	0039	Wed, 23 Oct 2019 20:25:33 GMT	Thu, 24 Oct 2019 02:49:29 GMT	Wed, 23 Oct 2019 22:03:44 GMT	0.847	2_39_78_367_2019-10-23 20:25:32.730834	0002	CA-494	2-39-78-367	America/Los_Angeles
1494	5dc616b2f9af8b05a3aba374	0039	Wed, 23 Oct 2019 20:48:30 GMT	Wed, 23 Oct 2019 23:51:33 GMT	Wed, 23 Oct 2019 22:30:30 GMT	11.097	2_39_131_565_2019-10-23 20:48:30.440132	0002	CA-511	2-39-131-565	America/Los_Angeles	000001957
1495	5dc616b2f9af8b05a3aba375	0039	Wed, 23 Oct 2019 21:43:36 GMT	Thu, 24 Oct 2019 00:12:34 GMT	Thu, 24 Oct 2019 00:12:13 GMT	15.872	2_39_90_26_2019-10-23 21:43:36.090886	0002	CA-316	2-39-90-26	America/Los_Angeles	000000832
1496	5dc616b2f9af8b05a3aba376	0039	Wed, 23 Oct 2019 22:55:44 GMT	Thu, 24 Oct 2019 00:34:19 GMT	Thu, 24 Oct 2019 00:25:05 GMT	9.906	2_39_78_366_2019-10-23 22:55:43.972508	0002	CA-323	2-39-78-366	America/Los_Angeles	000001274
1497	5dc616b2f9af8b05a3aba377	0039	Wed, 23 Oct 2019 23:23:04 GMT	Thu, 24 Oct 2019 02:06:19 GMT	Thu, 24 Oct 2019 00:53:43 GMT	4.618	2_39_78_363_2019-10-23 23:23:03.650175	0002	CA-320	2-39-78-363	America/Los_Angeles	000002244
1498	5dc616b2f9af8b05a3aba378	0039	Thu, 24 Oct 2019 00:05:19 GMT	Thu, 24 Oct 2019 13:24:23 GMT	Thu, 24 Oct 2019 04:46:28 GMT	16.068	2_39_138_29_2019-10-24 00:05:19.436346	0002	CA-304	2-39-138-29	America/Los_Angeles	000000838
1499	5dc616b2f9af8b05a3aba379	0039	Thu, 24 Oct 2019 00:11:50 GMT	Thu, 24 Oct 2019 00:39:41 GMT	Thu, 24 Oct 2019 00:39:37 GMT	0.784	2_39_79_383_2019-10-24 00:11:49.865932	0002	CA-492	2-39-79-383	America/Los_Angeles
1500	5dc616b2f9af8b05a3aba37a	0039	Thu, 24 Oct 2019 01:37:51 GMT	Thu, 24 Oct 2019 03:29:42 GMT	Thu, 24 Oct 2019 02:47:16 GMT	3.407	2_39_131_30_2019-10-24 01:37:51.160204	0002	CA-305	2-39-131-30	America/Los_Angeles	000001564
1501	5dc616b2f9af8b05a3aba37b	0039	Thu, 24 Oct 2019 01:44:21 GMT	Thu, 24 Oct 2019 03:36:16 GMT	Thu, 24 Oct 2019 02:42:56 GMT	4.855	2_39_139_28_2019-10-24 01:44:08.741322	0002	CA-303	2-39-139-28	America/Los_Angeles	000003123
1502	5dc616b2f9af8b05a3aba37c	0039	Thu, 24 Oct 2019 01:52:40 GMT	Thu, 24 Oct 2019 03:48:00 GMT	Thu, 24 Oct 2019 03:17:19 GMT	7.869	2_39_127_19_2019-10-24 01:52:39.952964	0002	CA-309	2-39-127-19	America/Los_Angeles	000002069
1503	5dc616b2f9af8b05a3aba37d	0039	Thu, 24 Oct 2019 02:50:45 GMT	Thu, 24 Oct 2019 05:00:16 GMT	Thu, 24 Oct 2019 05:00:12 GMT	13.201	2_39_88_24_2019-10-24 02:50:44.831476	0002	CA-314	2-39-88-24	America/Los_Angeles	000001099
1504	5dc616b2f9af8b05a3aba37e	0039	Thu, 24 Oct 2019 03:26:50 GMT	Thu, 24 Oct 2019 13:26:25 GMT	Thu, 24 Oct 2019 13:26:16 GMT	14.907	2_39_130_31_2019-10-24 03:26:50.058892	0002	CA-306	2-39-130-31	America/Los_Angeles	000001152
1505	5dc76830f9af8b0970cdde2f	0039	Thu, 24 Oct 2019 13:31:13 GMT	Thu, 24 Oct 2019 14:56:09 GMT	Thu, 24 Oct 2019 14:47:08 GMT	3.753	2_39_89_25_2019-10-24 13:31:13.340125	0002	CA-315	2-39-89-25	America/Los_Angeles	000000743
1506	5dc76830f9af8b0970cdde30	0039	Thu, 24 Oct 2019 15:05:50 GMT	Thu, 24 Oct 2019 20:26:05 GMT	Thu, 24 Oct 2019 16:17:05 GMT	7.386	2_39_79_380_2019-10-24 15:05:50.212379	0002	CA-489	2-39-79-380	America/Los_Angeles	000000183
1507	5dc76830f9af8b0970cdde31	0039	Thu, 24 Oct 2019 15:08:46 GMT	Thu, 24 Oct 2019 19:18:01 GMT	Thu, 24 Oct 2019 16:06:47 GMT	5.57	2_39_78_366_2019-10-24 15:08:46.056003	0002	CA-323	2-39-78-366	America/Los_Angeles	000003853
1508	5dc76830f9af8b0970cdde32	0039	Thu, 24 Oct 2019 15:09:13 GMT	Thu, 24 Oct 2019 15:48:49 GMT	Thu, 24 Oct 2019 15:49:48 GMT	0.877	2_39_123_23_2019-10-24 15:09:12.861222	0002	CA-313	2-39-123-23	America/Los_Angeles
1509	5dc76830f9af8b0970cdde33	0039	Thu, 24 Oct 2019 15:11:31 GMT	Fri, 25 Oct 2019 00:14:05 GMT	Thu, 24 Oct 2019 17:38:10 GMT	14.055	2_39_91_437_2019-10-24 15:11:30.891176	0002	CA-317	2-39-91-437	America/Los_Angeles	000000431
1510	5dc76830f9af8b0970cdde34	0039	Thu, 24 Oct 2019 15:36:07 GMT	Thu, 24 Oct 2019 17:50:15 GMT	Thu, 24 Oct 2019 17:50:08 GMT	9.585	2_39_78_367_2019-10-24 15:36:06.919526	0002	CA-494	2-39-78-367	America/Los_Angeles	000001470
1511	5dc76830f9af8b0970cdde35	0039	Thu, 24 Oct 2019 15:40:39 GMT	Thu, 24 Oct 2019 22:58:47 GMT	Thu, 24 Oct 2019 18:44:36 GMT	13.436	2_39_131_30_2019-10-24 15:40:38.653774	0002	CA-305	2-39-131-30	America/Los_Angeles	000000620
1512	5dc76830f9af8b0970cdde36	0039	Thu, 24 Oct 2019 15:48:53 GMT	Thu, 24 Oct 2019 18:32:45 GMT	Thu, 24 Oct 2019 16:19:41 GMT	0.859	2_39_123_23_2019-10-24 15:48:53.100447	0002	CA-313	2-39-123-23	America/Los_Angeles
1513	5dc76830f9af8b0970cdde37	0039	Thu, 24 Oct 2019 15:54:56 GMT	Thu, 24 Oct 2019 20:56:11 GMT	Thu, 24 Oct 2019 20:27:54 GMT	14.866	2_39_78_365_2019-10-24 15:54:56.350607	0002	CA-321	2-39-78-365	America/Los_Angeles	000000068
1514	5dc76830f9af8b0970cdde38	0039	Thu, 24 Oct 2019 15:59:19 GMT	Thu, 24 Oct 2019 19:05:43 GMT	Thu, 24 Oct 2019 18:12:15 GMT	7.544	2_39_130_31_2019-10-24 15:59:11.146515	0002	CA-306	2-39-130-31	America/Los_Angeles	000001272
1515	5dc76830f9af8b0970cdde39	0039	Thu, 24 Oct 2019 16:00:41 GMT	Thu, 24 Oct 2019 16:53:53 GMT	Thu, 24 Oct 2019 16:53:29 GMT	0.972	2_39_130_564_2019-10-24 16:00:41.144968	0002	CA-510	2-39-130-564	America/Los_Angeles
1516	5dc76830f9af8b0970cdde3a	0039	Thu, 24 Oct 2019 16:13:25 GMT	Thu, 24 Oct 2019 18:46:21 GMT	Thu, 24 Oct 2019 18:46:18 GMT	3.426	2_39_79_381_2019-10-24 16:12:32.892462	0002	CA-490	2-39-79-381	America/Los_Angeles	000000671
1517	5dc76830f9af8b0970cdde3b	0039	Thu, 24 Oct 2019 16:17:51 GMT	Fri, 25 Oct 2019 02:10:36 GMT	Thu, 24 Oct 2019 18:25:08 GMT	11.528	2_39_79_379_2019-10-24 16:17:51.413877	0002	CA-327	2-39-79-379	America/Los_Angeles	000000558
1518	5dc76830f9af8b0970cdde3c	0039	Thu, 24 Oct 2019 16:20:38 GMT	Thu, 24 Oct 2019 17:48:15 GMT	Thu, 24 Oct 2019 16:51:10 GMT	0.899	2_39_124_22_2019-10-24 16:20:38.339017	0002	CA-312	2-39-124-22	America/Los_Angeles
1519	5dc76830f9af8b0970cdde3d	0039	Thu, 24 Oct 2019 16:22:13 GMT	Fri, 25 Oct 2019 01:20:04 GMT	Thu, 24 Oct 2019 20:55:41 GMT	15.245	2_39_79_376_2019-10-24 16:22:12.909881	0002	CA-324	2-39-79-376	America/Los_Angeles	000000714
1520	5dc76830f9af8b0970cdde3e	0039	Thu, 24 Oct 2019 16:22:46 GMT	Thu, 24 Oct 2019 17:50:01 GMT	Thu, 24 Oct 2019 17:49:55 GMT	9.882	2_39_89_25_2019-10-24 16:22:46.306457	0002	CA-315	2-39-89-25	America/Los_Angeles	000003856
1521	5dc76830f9af8b0970cdde3f	0039	Thu, 24 Oct 2019 16:30:53 GMT	Fri, 25 Oct 2019 02:41:10 GMT	Fri, 25 Oct 2019 01:45:08 GMT	28.571	2_39_92_442_2019-10-24 16:30:53.286007	0002	CA-498	2-39-92-442	America/Los_Angeles	000002961
1522	5dc76830f9af8b0970cdde40	0039	Thu, 24 Oct 2019 16:31:53 GMT	Fri, 25 Oct 2019 00:22:20 GMT	Thu, 24 Oct 2019 17:53:30 GMT	3.628	2_39_90_440_2019-10-24 16:31:53.312808	0002	CA-500	2-39-90-440	America/Los_Angeles	000000743
1523	5dc76830f9af8b0970cdde41	0039	Thu, 24 Oct 2019 16:39:28 GMT	Fri, 25 Oct 2019 00:16:33 GMT	Thu, 24 Oct 2019 17:14:39 GMT	1.691	2_39_79_377_2019-10-24 16:39:27.665916	0002	CA-325	2-39-79-377	America/Los_Angeles	000000751
1524	5dc76830f9af8b0970cdde42	0039	Thu, 24 Oct 2019 16:39:51 GMT	Thu, 24 Oct 2019 23:20:54 GMT	Thu, 24 Oct 2019 23:21:54 GMT	4.925	2_39_78_362_2019-10-24 16:39:51.304795	0002	CA-496	2-39-78-362	America/Los_Angeles	000003447
1525	5dc76830f9af8b0970cdde43	0039	Thu, 24 Oct 2019 16:48:44 GMT	Thu, 24 Oct 2019 22:27:35 GMT	Thu, 24 Oct 2019 17:18:56 GMT	0.865	2_39_88_24_2019-10-24 16:48:44.313771	0002	CA-314	2-39-88-24	America/Los_Angeles
1526	5dc76830f9af8b0970cdde44	0039	Thu, 24 Oct 2019 16:49:35 GMT	Fri, 25 Oct 2019 00:06:20 GMT	Thu, 24 Oct 2019 21:12:44 GMT	16.962	2_39_79_382_2019-10-24 16:49:34.542568	0002	CA-491	2-39-79-382	America/Los_Angeles	000001104
1527	5dc76830f9af8b0970cdde45	0039	Thu, 24 Oct 2019 17:03:33 GMT	Thu, 24 Oct 2019 18:15:08 GMT	Thu, 24 Oct 2019 17:33:53 GMT	0.853	2_39_90_26_2019-10-24 17:03:32.966272	0002	CA-316	2-39-90-26	America/Los_Angeles
1528	5dc76830f9af8b0970cdde46	0039	Thu, 24 Oct 2019 17:12:10 GMT	Fri, 25 Oct 2019 01:08:56 GMT	Thu, 24 Oct 2019 19:05:31 GMT	11.19	2_39_91_441_2019-10-24 17:12:09.740292	0002	CA-499	2-39-91-441	America/Los_Angeles	000001095
1529	5dc76830f9af8b0970cdde47	0039	Thu, 24 Oct 2019 17:12:51 GMT	Thu, 24 Oct 2019 19:54:26 GMT	Thu, 24 Oct 2019 19:54:18 GMT	8.303	2_39_92_436_2019-10-24 17:12:51.364941	0002	CA-318	2-39-92-436	America/Los_Angeles	000004054
1530	5dc76830f9af8b0970cdde48	0039	Thu, 24 Oct 2019 17:13:24 GMT	Thu, 24 Oct 2019 23:14:11 GMT	Thu, 24 Oct 2019 19:19:04 GMT	13.348	2_39_95_27_2019-10-24 17:13:22.618043	0002	CA-319	2-39-95-27	America/Los_Angeles	000001912
1531	5dc76830f9af8b0970cdde49	0039	Thu, 24 Oct 2019 17:18:18 GMT	Thu, 24 Oct 2019 18:41:02 GMT	Thu, 24 Oct 2019 18:41:00 GMT	4.804	2_39_78_364_2019-10-24 17:18:18.060640	0002	CA-495	2-39-78-364	America/Los_Angeles	000001526
1532	5dc76830f9af8b0970cdde4a	0039	Thu, 24 Oct 2019 17:51:47 GMT	Thu, 24 Oct 2019 18:44:01 GMT	Thu, 24 Oct 2019 18:41:58 GMT	0.901	2_39_78_361_2019-10-24 17:51:47.048978	0002	CA-493	2-39-78-361	America/Los_Angeles
1533	5dc76830f9af8b0970cdde4b	0039	Thu, 24 Oct 2019 18:07:45 GMT	Fri, 25 Oct 2019 00:16:33 GMT	Fri, 25 Oct 2019 00:13:33 GMT	1.2032347670245171	2_39_78_367_2019-10-24 18:07:44.806544	0002	CA-494	2-39-78-367	America/Los_Angeles
1534	5dc76830f9af8b0970cdde4c	0039	Thu, 24 Oct 2019 18:22:37 GMT	Fri, 25 Oct 2019 00:22:44 GMT	Fri, 25 Oct 2019 00:22:35 GMT	39.839	2_39_88_438_2019-10-24 18:22:37.009107	0002	CA-502	2-39-88-438	America/Los_Angeles	000001208
1535	5dc76830f9af8b0970cdde4d	0039	Thu, 24 Oct 2019 19:18:44 GMT	Fri, 25 Oct 2019 01:24:54 GMT	Thu, 24 Oct 2019 21:22:39 GMT	6.726	2_39_78_363_2019-10-24 19:18:44.070855	0002	CA-320	2-39-78-363	America/Los_Angeles	000001124
1536	5dc76830f9af8b0970cdde4e	0039	Thu, 24 Oct 2019 19:23:14 GMT	Fri, 25 Oct 2019 00:13:03 GMT	Thu, 24 Oct 2019 23:50:25 GMT	28.361	2_39_78_361_2019-10-24 19:23:14.145730	0002	CA-493	2-39-78-361	America/Los_Angeles	000003449
1537	5dc76830f9af8b0970cdde4f	0039	Thu, 24 Oct 2019 19:44:24 GMT	Fri, 25 Oct 2019 08:20:14 GMT	Thu, 24 Oct 2019 20:48:46 GMT	2.024	2_39_130_31_2019-10-24 19:44:24.086893	0002	CA-306	2-39-130-31	America/Los_Angeles	000001082
1538	5dc76830f9af8b0970cdde50	0039	Thu, 24 Oct 2019 19:59:35 GMT	Thu, 24 Oct 2019 20:28:05 GMT	Thu, 24 Oct 2019 20:27:52 GMT	1.46	2_39_78_366_2019-10-24 19:59:34.890157	0002	CA-323	2-39-78-366	America/Los_Angeles	000004054
1539	5dc76830f9af8b0970cdde51	0039	Thu, 24 Oct 2019 20:17:54 GMT	Thu, 24 Oct 2019 22:56:03 GMT	Thu, 24 Oct 2019 21:34:09 GMT	3.083	2_39_79_378_2019-10-24 20:17:54.231436	0002	CA-326	2-39-79-378	America/Los_Angeles	000000560
1540	5dc76830f9af8b0970cdde52	0039	Thu, 24 Oct 2019 20:38:14 GMT	Thu, 24 Oct 2019 22:58:28 GMT	Thu, 24 Oct 2019 21:09:18 GMT	0.885	2_39_92_436_2019-10-24 20:38:14.448524	0002	CA-318	2-39-92-436	America/Los_Angeles
1541	5dc76830f9af8b0970cdde53	0039	Thu, 24 Oct 2019 21:37:03 GMT	Fri, 25 Oct 2019 00:49:53 GMT	Thu, 24 Oct 2019 22:53:27 GMT	3.483	2_39_123_23_2019-10-24 21:37:03.159243	0002	CA-313	2-39-123-23	America/Los_Angeles	000002170
1542	5dc76830f9af8b0970cdde54	0039	Thu, 24 Oct 2019 22:56:24 GMT	Fri, 25 Oct 2019 00:46:41 GMT	Fri, 25 Oct 2019 00:46:36 GMT	5.752	2_39_126_20_2019-10-24 22:56:24.276445	0002	CA-310	2-39-126-20	America/Los_Angeles	000001366
1543	5dc76830f9af8b0970cdde55	0039	Thu, 24 Oct 2019 23:20:16 GMT	Fri, 25 Oct 2019 03:09:49 GMT	Fri, 25 Oct 2019 00:45:22 GMT	4.459	2_39_124_22_2019-10-24 23:20:15.808905	0002	CA-312	2-39-124-22	America/Los_Angeles	000001920
1544	5dc76830f9af8b0970cdde56	0039	Fri, 25 Oct 2019 01:00:46 GMT	Fri, 25 Oct 2019 02:00:20 GMT	Fri, 25 Oct 2019 02:00:15 GMT	6.212	2_39_138_29_2019-10-25 01:00:33.774999	0002	CA-304	2-39-138-29	America/Los_Angeles	000003123
1545	5dc76830f9af8b0970cdde57	0039	Fri, 25 Oct 2019 01:30:28 GMT	Fri, 25 Oct 2019 05:17:59 GMT	Fri, 25 Oct 2019 05:17:54 GMT	13.371	2_39_91_437_2019-10-25 01:30:28.372355	0002	CA-317	2-39-91-437	America/Los_Angeles	000001108
1546	5dc76830f9af8b0970cdde58	0039	Fri, 25 Oct 2019 01:30:46 GMT	Fri, 25 Oct 2019 05:40:21 GMT	Fri, 25 Oct 2019 05:28:31 GMT	20.068	2_39_129_17_2019-10-25 01:30:45.962280	0002	CA-307	2-39-129-17	America/Los_Angeles	000001085
1547	5dc76830f9af8b0970cdde59	0039	Fri, 25 Oct 2019 01:48:44 GMT	Fri, 25 Oct 2019 03:34:17 GMT	Fri, 25 Oct 2019 03:34:13 GMT	11.84	2_39_127_19_2019-10-25 01:48:44.424995	0002	CA-309	2-39-127-19	America/Los_Angeles	000001133
1548	5dc76830f9af8b0970cdde5a	0039	Fri, 25 Oct 2019 02:09:03 GMT	Fri, 25 Oct 2019 02:59:25 GMT	Fri, 25 Oct 2019 02:59:21 GMT	5.111	2_39_139_28_2019-10-25 02:09:02.656411	0002	CA-303	2-39-139-28	America/Los_Angeles	000001473
1549	5dc76830f9af8b0970cdde5b	0039	Fri, 25 Oct 2019 03:29:50 GMT	Fri, 25 Oct 2019 04:42:37 GMT	Fri, 25 Oct 2019 04:42:32 GMT	8.256	2_39_126_20_2019-10-25 03:29:49.767200	0002	CA-310	2-39-126-20	America/Los_Angeles	000001263
1550	5dc76830f9af8b0970cdde5c	0039	Fri, 25 Oct 2019 04:25:16 GMT	Fri, 25 Oct 2019 14:57:09 GMT	Fri, 25 Oct 2019 13:26:01 GMT	11.892	2_39_139_28_2019-10-25 04:25:15.653506	0002	CA-303	2-39-139-28	America/Los_Angeles	000001152
1551	5dc8b9b1f9af8b0d67767b27	0039	Fri, 25 Oct 2019 15:11:02 GMT	Fri, 25 Oct 2019 17:41:38 GMT	Fri, 25 Oct 2019 17:41:34 GMT	10.919	2_39_79_377_2019-10-25 15:11:01.914407	0002	CA-325	2-39-79-377	America/Los_Angeles	000000248
1552	5dc8b9b1f9af8b0d67767b28	0039	Fri, 25 Oct 2019 15:24:15 GMT	Fri, 25 Oct 2019 15:50:31 GMT	Fri, 25 Oct 2019 15:50:26 GMT	0.711	2_39_138_566_2019-10-25 15:24:14.550062	0002	CA-512	2-39-138-566	America/Los_Angeles
1553	5dc8b9b1f9af8b0d67767b29	0039	Fri, 25 Oct 2019 15:32:05 GMT	Fri, 25 Oct 2019 23:13:40 GMT	Fri, 25 Oct 2019 21:21:32 GMT	16.323	2_39_79_379_2019-10-25 15:32:05.446830	0002	CA-327	2-39-79-379	America/Los_Angeles	000000676
1554	5dc8b9b1f9af8b0d67767b2a	0039	Fri, 25 Oct 2019 15:34:14 GMT	Sat, 26 Oct 2019 01:08:09 GMT	Fri, 25 Oct 2019 17:29:57 GMT	6.403	2_39_124_558_2019-10-25 15:34:14.266837	0002	CA-504	2-39-124-558	America/Los_Angeles	000001534
1555	5dc8b9b1f9af8b0d67767b2b	0039	Fri, 25 Oct 2019 15:42:44 GMT	Fri, 25 Oct 2019 21:15:51 GMT	Fri, 25 Oct 2019 20:26:15 GMT	16.007	2_39_139_28_2019-10-25 15:42:43.699321	0002	CA-303	2-39-139-28	America/Los_Angeles	000000712
1556	5dc8b9b1f9af8b0d67767b2c	0039	Fri, 25 Oct 2019 15:43:46 GMT	Fri, 25 Oct 2019 20:32:27 GMT	Fri, 25 Oct 2019 17:38:42 GMT	5.964	2_39_95_27_2019-10-25 15:43:45.961909	0002	CA-319	2-39-95-27	America/Los_Angeles	000001222
1557	5dc8b9b1f9af8b0d67767b2d	0039	Fri, 25 Oct 2019 15:53:56 GMT	Fri, 25 Oct 2019 19:39:00 GMT	Fri, 25 Oct 2019 18:51:08 GMT	0.888	2_39_78_360_2019-10-25 15:53:55.950114	0002	CA-322	2-39-78-360	America/Los_Angeles
1558	5dc8b9b1f9af8b0d67767b2e	0039	Fri, 25 Oct 2019 16:06:01 GMT	Sat, 26 Oct 2019 00:37:11 GMT	Fri, 25 Oct 2019 19:08:03 GMT	5.653	2_39_79_383_2019-10-25 16:06:00.587252	0002	CA-492	2-39-79-383	America/Los_Angeles	000001470
1559	5dc8b9b1f9af8b0d67767b2f	0039	Fri, 25 Oct 2019 16:07:10 GMT	Fri, 25 Oct 2019 18:49:04 GMT	Fri, 25 Oct 2019 18:48:59 GMT	18.207	2_39_127_19_2019-10-25 16:07:10.112744	0002	CA-309	2-39-127-19	America/Los_Angeles	000000489
1560	5dc8b9b1f9af8b0d67767b30	0039	Fri, 25 Oct 2019 16:16:24 GMT	Fri, 25 Oct 2019 20:10:20 GMT	Fri, 25 Oct 2019 16:39:38 GMT	1.355	2_39_79_378_2019-10-25 16:16:23.736649	0002	CA-326	2-39-79-378	America/Los_Angeles	000000751
1561	5dc8b9b1f9af8b0d67767b31	0039	Fri, 25 Oct 2019 16:22:15 GMT	Fri, 25 Oct 2019 16:45:50 GMT	Fri, 25 Oct 2019 16:45:46 GMT	0.729	2_39_123_23_2019-10-25 16:22:15.412398	0002	CA-313	2-39-123-23	America/Los_Angeles
1562	5dc8b9b1f9af8b0d67767b32	0039	Fri, 25 Oct 2019 16:27:41 GMT	Fri, 25 Oct 2019 23:55:33 GMT	Fri, 25 Oct 2019 18:40:48 GMT	7.116	2_39_129_17_2019-10-25 16:27:41.445905	0002	CA-307	2-39-129-17	America/Los_Angeles	000000620
1563	5dc8b9b1f9af8b0d67767b33	0039	Fri, 25 Oct 2019 16:30:25 GMT	Sat, 26 Oct 2019 02:15:33 GMT	Fri, 25 Oct 2019 18:50:02 GMT	10.726	2_39_79_380_2019-10-25 16:30:24.769754	0002	CA-489	2-39-79-380	America/Los_Angeles	000000558
1564	5dc8b9b1f9af8b0d67767b34	0039	Fri, 25 Oct 2019 16:35:26 GMT	Sat, 26 Oct 2019 00:18:40 GMT	Fri, 25 Oct 2019 22:05:31 GMT	14.266	2_39_79_381_2019-10-25 16:35:26.355137	0002	CA-490	2-39-79-381	America/Los_Angeles	000000832
1565	5dc8b9b1f9af8b0d67767b35	0039	Fri, 25 Oct 2019 16:42:44 GMT	Fri, 25 Oct 2019 23:44:00 GMT	Fri, 25 Oct 2019 18:03:12 GMT	4.01	2_39_89_25_2019-10-25 16:42:44.029649	0002	CA-315	2-39-89-25	America/Los_Angeles	000000743
1566	5dc8b9b1f9af8b0d67767b36	0039	Fri, 25 Oct 2019 16:47:55 GMT	Fri, 25 Oct 2019 22:15:03 GMT	Fri, 25 Oct 2019 19:30:20 GMT	8.298	2_39_90_440_2019-10-25 16:47:54.726000	0002	CA-500	2-39-90-440	America/Los_Angeles	000003447
1567	5dc8b9b1f9af8b0d67767b37	0039	Fri, 25 Oct 2019 16:52:03 GMT	Fri, 25 Oct 2019 22:26:34 GMT	Fri, 25 Oct 2019 22:27:34 GMT	0.879	2_39_78_367_2019-10-25 16:52:02.751411	0002	CA-494	2-39-78-367	America/Los_Angeles
1568	5dc8b9b1f9af8b0d67767b38	0039	Fri, 25 Oct 2019 16:52:45 GMT	Sat, 26 Oct 2019 00:29:32 GMT	Fri, 25 Oct 2019 19:45:28 GMT	7.501	2_39_79_376_2019-10-25 16:52:44.792096	0002	CA-324	2-39-79-376	America/Los_Angeles	000000515
1569	5dc8b9b1f9af8b0d67767b39	0039	Fri, 25 Oct 2019 16:57:01 GMT	Sat, 26 Oct 2019 06:19:17 GMT	Fri, 25 Oct 2019 19:06:58 GMT	7.446	2_39_78_366_2019-10-25 16:57:00.550147	0002	CA-323	2-39-78-366	America/Los_Angeles	000000697
1570	5dc8b9b1f9af8b0d67767b3a	0039	Fri, 25 Oct 2019 17:06:55 GMT	Sat, 26 Oct 2019 01:06:26 GMT	Fri, 25 Oct 2019 19:12:29 GMT	11.892	2_39_91_437_2019-10-25 17:06:55.040444	0002	CA-317	2-39-91-437	America/Los_Angeles	000001095
1571	5dc8b9b1f9af8b0d67767b3b	0039	Fri, 25 Oct 2019 17:15:46 GMT	Fri, 25 Oct 2019 22:39:07 GMT	Fri, 25 Oct 2019 19:29:46 GMT	9.033	2_39_78_365_2019-10-25 17:15:46.390506	0002	CA-321	2-39-78-365	America/Los_Angeles	000003853
1572	5dc8b9b1f9af8b0d67767b3c	0039	Fri, 25 Oct 2019 17:23:08 GMT	Fri, 25 Oct 2019 18:57:35 GMT	Fri, 25 Oct 2019 17:54:06 GMT	0.881	2_39_123_23_2019-10-25 17:23:08.333713	0002	CA-313	2-39-123-23	America/Los_Angeles
1573	5dc8b9b1f9af8b0d67767b3d	0039	Fri, 25 Oct 2019 17:48:30 GMT	Fri, 25 Oct 2019 23:28:34 GMT	Fri, 25 Oct 2019 23:29:31 GMT	32.265	2_39_78_362_2019-10-25 17:47:54.488441	0002	CA-496	2-39-78-362	America/Los_Angeles	000002743
1574	5dc8b9b1f9af8b0d67767b3e	0039	Fri, 25 Oct 2019 18:11:53 GMT	Fri, 25 Oct 2019 19:24:56 GMT	Fri, 25 Oct 2019 18:58:54 GMT	0.927	2_39_88_24_2019-10-25 18:11:53.444886	0002	CA-314	2-39-88-24	America/Los_Angeles
1575	5dc8b9b1f9af8b0d67767b3f	0039	Fri, 25 Oct 2019 18:20:58 GMT	Fri, 25 Oct 2019 19:14:22 GMT	Fri, 25 Oct 2019 19:14:10 GMT	0.832	2_39_79_377_2019-10-25 18:20:58.320978	0002	CA-325	2-39-79-377	America/Los_Angeles
1576	5dc8b9b1f9af8b0d67767b40	0039	Fri, 25 Oct 2019 18:24:31 GMT	Sat, 26 Oct 2019 01:23:40 GMT	Fri, 25 Oct 2019 22:43:48 GMT	7.882	2_39_92_442_2019-10-25 18:24:30.526452	0002	CA-498	2-39-92-442	America/Los_Angeles	000002170
1577	5dc8b9b1f9af8b0d67767b41	0039	Fri, 25 Oct 2019 18:33:44 GMT	Fri, 25 Oct 2019 23:19:22 GMT	Fri, 25 Oct 2019 21:21:04 GMT	5.221	2_39_79_382_2019-10-25 18:33:43.789002	0002	CA-491	2-39-79-382	America/Los_Angeles	000000858
1578	5dc8b9b1f9af8b0d67767b42	0039	Fri, 25 Oct 2019 18:43:43 GMT	Sat, 26 Oct 2019 00:46:17 GMT	Fri, 25 Oct 2019 21:20:18 GMT	6.73	2_39_78_364_2019-10-25 18:43:43.139358	0002	CA-495	2-39-78-364	America/Los_Angeles	000001124
1579	5dc8b9b1f9af8b0d67767b43	0039	Fri, 25 Oct 2019 18:45:33 GMT	Fri, 25 Oct 2019 21:13:52 GMT	Fri, 25 Oct 2019 20:21:15 GMT	9.795	2_39_89_439_2019-10-25 18:45:33.345386	0002	CA-501	2-39-89-439	America/Los_Angeles	000001087
1580	5dc8b9b1f9af8b0d67767b44	0039	Fri, 25 Oct 2019 19:44:09 GMT	Sat, 26 Oct 2019 07:58:11 GMT	Fri, 25 Oct 2019 20:46:40 GMT	2.051	2_39_123_23_2019-10-25 19:44:09.085249	0002	CA-313	2-39-123-23	America/Los_Angeles	000001082
1581	5dc8b9b1f9af8b0d67767b45	0039	Fri, 25 Oct 2019 19:56:18 GMT	Fri, 25 Oct 2019 22:33:32 GMT	Fri, 25 Oct 2019 22:08:24 GMT	0.867	2_39_78_360_2019-10-25 19:56:17.831531	0002	CA-322	2-39-78-360	America/Los_Angeles
1582	5dc8b9b1f9af8b0d67767b46	0039	Fri, 25 Oct 2019 20:02:08 GMT	Fri, 25 Oct 2019 22:37:56 GMT	Fri, 25 Oct 2019 22:18:42 GMT	0.851	2_39_78_363_2019-10-25 20:02:08.188828	0002	CA-320	2-39-78-363	America/Los_Angeles
1583	5dc8b9b1f9af8b0d67767b47	0039	Fri, 25 Oct 2019 20:20:01 GMT	Sat, 26 Oct 2019 01:17:25 GMT	Sat, 26 Oct 2019 01:13:59 GMT	32.744	2_39_130_31_2019-10-25 20:20:00.722226	0002	CA-306	2-39-130-31	America/Los_Angeles	000003270
1584	5dc8b9b1f9af8b0d67767b48	0039	Fri, 25 Oct 2019 20:48:15 GMT	Fri, 25 Oct 2019 23:48:44 GMT	Fri, 25 Oct 2019 21:18:43 GMT	0.906	2_39_95_27_2019-10-25 20:48:15.115835	0002	CA-319	2-39-95-27	America/Los_Angeles
1585	5dc8b9b1f9af8b0d67767b49	0039	Fri, 25 Oct 2019 21:26:51 GMT	Sat, 26 Oct 2019 00:04:01 GMT	Sat, 26 Oct 2019 00:03:57 GMT	15.732	2_39_138_29_2019-10-25 21:26:51.208335	0002	CA-304	2-39-138-29	America/Los_Angeles	000004068
1586	5dc8b9b1f9af8b0d67767b4a	0039	Fri, 25 Oct 2019 21:27:21 GMT	Sat, 26 Oct 2019 00:04:19 GMT	Sat, 26 Oct 2019 00:05:17 GMT	17.732	2_39_139_28_2019-10-25 21:27:20.942252	0002	CA-303	2-39-139-28	America/Los_Angeles	000001626
1587	5dc8b9b1f9af8b0d67767b4b	0039	Fri, 25 Oct 2019 22:14:47 GMT	Sat, 26 Oct 2019 01:03:58 GMT	Fri, 25 Oct 2019 22:43:33 GMT	0.795	2_39_79_377_2019-10-25 22:14:46.861557	0002	CA-325	2-39-79-377	America/Los_Angeles
1588	5dc8b9b1f9af8b0d67767b4c	0039	Fri, 25 Oct 2019 22:27:00 GMT	Sat, 26 Oct 2019 00:31:48 GMT	Fri, 25 Oct 2019 22:57:56 GMT	0.736	2_39_78_367_2019-10-25 22:27:00.267226	0002	CA-494	2-39-78-367	America/Los_Angeles
1589	5dc8b9b1f9af8b0d67767b4d	0039	Fri, 25 Oct 2019 23:24:25 GMT	Sat, 26 Oct 2019 00:37:34 GMT	Sat, 26 Oct 2019 00:07:16 GMT	1.986	2_39_78_365_2019-10-25 23:24:25.252020	0002	CA-321	2-39-78-365	America/Los_Angeles	000001920
1590	5dc8b9b1f9af8b0d67767b4e	0039	Sat, 26 Oct 2019 00:04:23 GMT	Sat, 26 Oct 2019 02:51:40 GMT	Sat, 26 Oct 2019 02:51:35 GMT	17.873	2_39_139_28_2019-10-26 00:04:23.049896	0002	CA-303	2-39-139-28	America/Los_Angeles	000001626
1591	5dc8b9b1f9af8b0d67767b4f	0039	Sat, 26 Oct 2019 04:44:38 GMT	Sat, 26 Oct 2019 20:47:04 GMT	Sat, 26 Oct 2019 19:43:41 GMT	3.636	2_39_139_28_2019-10-26 04:44:37.675866	0002	CA-303	2-39-139-28	America/Los_Angeles	000001202
1592	5dca0b1ff9af8b140cf90cf5	0039	Sat, 26 Oct 2019 07:36:38 GMT	Sat, 26 Oct 2019 21:39:45 GMT	Sat, 26 Oct 2019 14:14:06 GMT	37.34	2_39_91_437_2019-10-26 07:36:37.638121	0002	CA-317	2-39-91-437	America/Los_Angeles	000001667
1593	5dca0b1ff9af8b140cf90cf6	0039	Sat, 26 Oct 2019 17:11:17 GMT	Sat, 26 Oct 2019 19:34:44 GMT	Sat, 26 Oct 2019 19:34:40 GMT	16.347	2_39_131_30_2019-10-26 17:11:17.451967	0002	CA-305	2-39-131-30	America/Los_Angeles	000001133
1594	5dca0b1ff9af8b140cf90cf7	0039	Sat, 26 Oct 2019 17:17:09 GMT	Sat, 26 Oct 2019 18:40:02 GMT	Sat, 26 Oct 2019 18:39:53 GMT	4.783	2_39_129_17_2019-10-26 17:16:48.647100	0002	CA-307	2-39-129-17	America/Los_Angeles	000000365
1595	5dca0b1ff9af8b140cf90cf8	0039	Sat, 26 Oct 2019 17:20:41 GMT	Sat, 26 Oct 2019 21:49:27 GMT	Sat, 26 Oct 2019 21:47:00 GMT	22.572	2_39_127_19_2019-10-26 17:20:41.289967	0002	CA-309	2-39-127-19	America/Los_Angeles	000001085
1596	5dca0b1ff9af8b140cf90cf9	0039	Sat, 26 Oct 2019 17:37:31 GMT	Sat, 26 Oct 2019 19:03:30 GMT	Sat, 26 Oct 2019 19:03:21 GMT	8.937	2_39_138_29_2019-10-26 17:37:30.882169	0002	CA-304	2-39-138-29	America/Los_Angeles	000000566
1597	5dca0b1ff9af8b140cf90cfa	0039	Sat, 26 Oct 2019 19:04:21 GMT	Sat, 26 Oct 2019 21:06:12 GMT	Sat, 26 Oct 2019 20:13:06 GMT	3.43	2_39_78_365_2019-10-26 19:04:20.575622	0002	CA-321	2-39-78-365	America/Los_Angeles	000001920
1598	5dca0b1ff9af8b140cf90cfb	0039	Sat, 26 Oct 2019 20:51:33 GMT	Sat, 26 Oct 2019 22:31:54 GMT	Sat, 26 Oct 2019 22:31:45 GMT	10.804	2_39_79_377_2019-10-26 20:51:32.535688	0002	CA-325	2-39-79-377	America/Los_Angeles	000001214
1599	5dca0b1ff9af8b140cf90cfc	0039	Sat, 26 Oct 2019 21:01:00 GMT	Sat, 26 Oct 2019 22:47:28 GMT	Sat, 26 Oct 2019 22:47:23 GMT	6.26	2_39_139_28_2019-10-26 21:00:59.812146	0002	CA-303	2-39-139-28	America/Los_Angeles	000001820
1600	5dca0b1ff9af8b140cf90cfd	0039	Sat, 26 Oct 2019 21:29:17 GMT	Sat, 26 Oct 2019 23:15:29 GMT	Sat, 26 Oct 2019 23:15:20 GMT	11.377	2_39_131_30_2019-10-26 21:29:16.882569	0002	CA-305	2-39-131-30	America/Los_Angeles	000003119
1601	5dca0b1ff9af8b140cf90cfe	0039	Sat, 26 Oct 2019 21:49:53 GMT	Sun, 27 Oct 2019 01:44:06 GMT	Sat, 26 Oct 2019 23:57:10 GMT	6.508	2_39_125_21_2019-10-26 21:49:53.198303	0002	CA-311	2-39-125-21	America/Los_Angeles	000001395
1602	5dca0b1ff9af8b140cf90cff	0039	Sun, 27 Oct 2019 00:45:49 GMT	Sun, 27 Oct 2019 04:04:38 GMT	Sun, 27 Oct 2019 01:16:09 GMT	0.859	2_39_139_28_2019-10-27 00:45:48.959089	0002	CA-303	2-39-139-28	America/Los_Angeles
1603	5dca0b1ff9af8b140cf90d00	0039	Sun, 27 Oct 2019 01:39:12 GMT	Sun, 27 Oct 2019 05:32:49 GMT	Sun, 27 Oct 2019 04:10:02 GMT	15.666	2_39_129_17_2019-10-27 01:39:11.561944	0002	CA-307	2-39-129-17	America/Los_Angeles	000001099
1604	5dcb5c9ff9af8b18c7d93fe9	0039	Sun, 27 Oct 2019 15:12:50 GMT	Sun, 27 Oct 2019 18:04:15 GMT	Sun, 27 Oct 2019 18:04:11 GMT	19.528	2_39_139_28_2019-10-27 15:12:49.851197	0002	CA-303	2-39-139-28	America/Los_Angeles	000003424
1605	5dcb5c9ff9af8b18c7d93fea	0039	Sun, 27 Oct 2019 15:34:45 GMT	Sun, 27 Oct 2019 17:06:10 GMT	Sun, 27 Oct 2019 16:53:49 GMT	3.871	2_39_89_25_2019-10-27 15:34:44.633650	0002	CA-315	2-39-89-25	America/Los_Angeles	000000743
1606	5dcb5c9ff9af8b18c7d93feb	0039	Sun, 27 Oct 2019 18:11:56 GMT	Sun, 27 Oct 2019 19:37:39 GMT	Sun, 27 Oct 2019 19:20:14 GMT	6.84	2_39_139_28_2019-10-27 18:11:56.219233	0002	CA-303	2-39-139-28	America/Los_Angeles	000002290
1607	5dcb5c9ff9af8b18c7d93fec	0039	Sun, 27 Oct 2019 18:15:18 GMT	Mon, 28 Oct 2019 00:26:03 GMT	Sun, 27 Oct 2019 22:53:57 GMT	16.102	2_39_91_437_2019-10-27 18:15:17.595372	0002	CA-317	2-39-91-437	America/Los_Angeles	000001108
1608	5dcb5c9ff9af8b18c7d93fed	0039	Sun, 27 Oct 2019 19:26:40 GMT	Mon, 28 Oct 2019 02:00:45 GMT	Mon, 28 Oct 2019 00:01:56 GMT	16.006	2_39_138_29_2019-10-27 19:26:40.510310	0002	CA-304	2-39-138-29	America/Los_Angeles	000000712
1609	5dcb5c9ff9af8b18c7d93fee	0039	Mon, 28 Oct 2019 00:15:07 GMT	Mon, 28 Oct 2019 03:50:32 GMT	Mon, 28 Oct 2019 03:17:06 GMT	9.869	2_39_83_386_2019-10-28 00:15:07.028000	0002	CA-212	2-39-83-386	America/Los_Angeles	000000777
1610	5dcb5c9ff9af8b18c7d93fef	0039	Mon, 28 Oct 2019 00:51:50 GMT	Mon, 28 Oct 2019 01:39:55 GMT	Mon, 28 Oct 2019 01:39:50 GMT	2.247	2_39_131_30_2019-10-28 00:51:49.998884	0002	CA-305	2-39-131-30	America/Los_Angeles	000000365
1611	5dcb5c9ff9af8b18c7d93ff0	0039	Mon, 28 Oct 2019 01:10:26 GMT	Mon, 28 Oct 2019 04:17:45 GMT	Mon, 28 Oct 2019 04:17:33 GMT	20.738	2_39_139_28_2019-10-28 01:10:26.512404	0002	CA-303	2-39-139-28	America/Los_Angeles	000003111
1612	5dcb5c9ff9af8b18c7d93ff1	0039	Mon, 28 Oct 2019 01:18:05 GMT	Mon, 28 Oct 2019 03:59:07 GMT	Mon, 28 Oct 2019 02:26:35 GMT	6.623	2_39_123_23_2019-10-28 01:18:04.536085	0002	CA-313	2-39-123-23	America/Los_Angeles	000001099
1613	5dcb5c9ff9af8b18c7d93ff2	0039	Mon, 28 Oct 2019 01:40:11 GMT	Mon, 28 Oct 2019 02:49:12 GMT	Mon, 28 Oct 2019 02:49:04 GMT	7.988	2_39_129_17_2019-10-28 01:40:10.531237	0002	CA-307	2-39-129-17	America/Los_Angeles	000003905
1614	5dcb5c9ff9af8b18c7d93ff3	0039	Mon, 28 Oct 2019 01:43:36 GMT	Mon, 28 Oct 2019 15:42:07 GMT	Mon, 28 Oct 2019 13:25:51 GMT	49.894	2_39_131_30_2019-10-28 01:43:35.538933	0002	CA-305	2-39-131-30	America/Los_Angeles	000000489
1615	5dccae31f9af8b1ddbaaddd7	0039	Mon, 28 Oct 2019 15:10:00 GMT	Tue, 29 Oct 2019 00:28:00 GMT	Mon, 28 Oct 2019 16:54:17 GMT	5.975	2_39_139_28_2019-10-28 15:09:59.979671	0002	CA-303	2-39-139-28	America/Los_Angeles	000000712
1616	5dccae31f9af8b1ddbaaddd8	0039	Mon, 28 Oct 2019 15:30:20 GMT	Tue, 29 Oct 2019 00:42:22 GMT	Mon, 28 Oct 2019 16:57:52 GMT	4.594	2_39_125_21_2019-10-28 15:30:20.022747	0002	CA-311	2-39-125-21	America/Los_Angeles	000000562
1617	5dccae31f9af8b1ddbaaddd9	0039	Mon, 28 Oct 2019 15:40:51 GMT	Tue, 29 Oct 2019 00:22:44 GMT	Mon, 28 Oct 2019 18:49:01 GMT	18.624	2_39_89_25_2019-10-28 15:40:51.021428	0002	CA-315	2-39-89-25	America/Los_Angeles	000000273
1618	5dccae31f9af8b1ddbaaddda	0039	Mon, 28 Oct 2019 15:47:39 GMT	Tue, 29 Oct 2019 00:59:41 GMT	Mon, 28 Oct 2019 16:35:27 GMT	2.064	2_39_138_29_2019-10-28 15:47:38.583448	0002	CA-304	2-39-138-29	America/Los_Angeles	000001366
1619	5dccae31f9af8b1ddbaadddb	0039	Mon, 28 Oct 2019 15:49:02 GMT	Mon, 28 Oct 2019 18:08:00 GMT	Mon, 28 Oct 2019 16:40:27 GMT	4.482	2_39_91_437_2019-10-28 15:49:01.565649	0002	CA-317	2-39-91-437	America/Los_Angeles	000000431
1620	5dccae31f9af8b1ddbaadddc	0039	Mon, 28 Oct 2019 15:51:44 GMT	Tue, 29 Oct 2019 02:08:00 GMT	Mon, 28 Oct 2019 16:43:53 GMT	2.017	2_39_123_23_2019-10-28 15:51:44.502249	0002	CA-313	2-39-123-23	America/Los_Angeles	000000891
1621	5dccae31f9af8b1ddbaadddd	0039	Mon, 28 Oct 2019 15:53:04 GMT	Mon, 28 Oct 2019 20:36:14 GMT	Mon, 28 Oct 2019 20:36:02 GMT	13.904	2_39_78_363_2019-10-28 15:53:04.033180	0002	CA-320	2-39-78-363	America/Los_Angeles	000001153
1622	5dccae31f9af8b1ddbaaddde	0039	Mon, 28 Oct 2019 15:55:37 GMT	Mon, 28 Oct 2019 23:28:51 GMT	Mon, 28 Oct 2019 22:04:43 GMT	25.291	2_39_79_382_2019-10-28 15:55:36.715547	0002	CA-491	2-39-79-382	America/Los_Angeles	000000564
1623	5dccae31f9af8b1ddbaadddf	0039	Mon, 28 Oct 2019 15:56:26 GMT	Tue, 29 Oct 2019 00:04:25 GMT	Mon, 28 Oct 2019 18:01:48 GMT	6.337	2_39_129_17_2019-10-28 15:56:25.548573	0002	CA-307	2-39-129-17	America/Los_Angeles	000000620
1624	5dccae31f9af8b1ddbaadde0	0039	Mon, 28 Oct 2019 16:02:04 GMT	Tue, 29 Oct 2019 00:06:12 GMT	Mon, 28 Oct 2019 16:29:39 GMT	1.315	2_39_79_376_2019-10-28 16:02:04.401214	0002	CA-324	2-39-79-376	America/Los_Angeles
1625	5dccae31f9af8b1ddbaadde1	0039	Mon, 28 Oct 2019 16:07:57 GMT	Mon, 28 Oct 2019 23:15:11 GMT	Mon, 28 Oct 2019 19:44:10 GMT	18.665	2_39_79_379_2019-10-28 16:07:57.008801	0002	CA-327	2-39-79-379	America/Los_Angeles	000001104
1626	5dccae31f9af8b1ddbaadde2	0039	Mon, 28 Oct 2019 16:12:26 GMT	Tue, 29 Oct 2019 02:29:08 GMT	Tue, 29 Oct 2019 01:23:46 GMT	27.884	2_39_92_442_2019-10-28 16:12:25.702193	0002	CA-498	2-39-92-442	America/Los_Angeles	000002961
1627	5dccae31f9af8b1ddbaadde3	0039	Mon, 28 Oct 2019 16:17:37 GMT	Tue, 29 Oct 2019 00:39:08 GMT	Mon, 28 Oct 2019 17:19:56 GMT	6.484	2_39_79_377_2019-10-28 16:17:37.390752	0002	CA-325	2-39-79-377	America/Los_Angeles	000000714
1628	5dccae31f9af8b1ddbaadde4	0039	Mon, 28 Oct 2019 16:35:28 GMT	Tue, 29 Oct 2019 19:17:14 GMT	Tue, 29 Oct 2019 13:38:51 GMT	12.169	2_39_88_24_2019-10-28 16:35:28.509829	0002	CA-314	2-39-88-24	America/Los_Angeles	000001202
1629	5dccae31f9af8b1ddbaadde5	0039	Mon, 28 Oct 2019 16:42:21 GMT	Tue, 29 Oct 2019 01:59:21 GMT	Mon, 28 Oct 2019 22:59:25 GMT	13.599	2_39_78_365_2019-10-28 16:42:20.706712	0002	CA-321	2-39-78-365	America/Los_Angeles	000000676
1630	5dccae31f9af8b1ddbaadde6	0039	Mon, 28 Oct 2019 16:43:51 GMT	Tue, 29 Oct 2019 00:15:32 GMT	Mon, 28 Oct 2019 19:22:59 GMT	4.946	2_39_90_440_2019-10-28 16:43:51.455494	0002	CA-500	2-39-90-440	America/Los_Angeles	000000743
1631	5dccae31f9af8b1ddbaadde7	0039	Mon, 28 Oct 2019 16:46:29 GMT	Mon, 28 Oct 2019 23:44:31 GMT	Mon, 28 Oct 2019 23:33:41 GMT	5.519	2_39_79_380_2019-10-28 16:46:28.997244	0002	CA-489	2-39-79-380	America/Los_Angeles
1632	5dccae31f9af8b1ddbaadde8	0039	Mon, 28 Oct 2019 16:48:39 GMT	Mon, 28 Oct 2019 21:16:49 GMT	Mon, 28 Oct 2019 19:10:20 GMT	10.08	2_39_90_26_2019-10-28 16:48:38.267397	0002	CA-316	2-39-90-26	America/Los_Angeles	000001912
1633	5dccae31f9af8b1ddbaadde9	0039	Mon, 28 Oct 2019 16:54:47 GMT	Tue, 29 Oct 2019 00:28:50 GMT	Mon, 28 Oct 2019 20:33:53 GMT	24.958	2_39_95_444_2019-10-28 16:54:47.403230	0002	CA-497	2-39-95-444	America/Los_Angeles	000001470
1634	5dccae31f9af8b1ddbaaddea	0039	Mon, 28 Oct 2019 17:16:40 GMT	Tue, 29 Oct 2019 00:59:50 GMT	Tue, 29 Oct 2019 00:59:46 GMT	52.224	2_39_124_22_2019-10-28 17:16:17.215365	0002	CA-312	2-39-124-22	America/Los_Angeles	000000216
1635	5dccae31f9af8b1ddbaaddeb	0039	Mon, 28 Oct 2019 17:19:57 GMT	Tue, 29 Oct 2019 01:10:02 GMT	Mon, 28 Oct 2019 22:59:14 GMT	11.9	2_39_92_436_2019-10-28 17:19:57.110315	0002	CA-318	2-39-92-436	America/Los_Angeles	000001095
1636	5dccae31f9af8b1ddbaaddec	0039	Mon, 28 Oct 2019 17:45:30 GMT	Tue, 29 Oct 2019 02:04:39 GMT	Mon, 28 Oct 2019 23:46:07 GMT	39.87	2_39_79_383_2019-10-28 17:45:29.524873	0002	CA-492	2-39-79-383	America/Los_Angeles	000000248
1637	5dccae31f9af8b1ddbaadded	0039	Mon, 28 Oct 2019 18:03:02 GMT	Mon, 28 Oct 2019 21:19:56 GMT	Mon, 28 Oct 2019 19:42:44 GMT	10.743	2_39_78_367_2019-10-28 18:02:57.170553	0002	CA-494	2-39-78-367	America/Los_Angeles	000001087
1638	5dccae31f9af8b1ddbaaddee	0039	Mon, 28 Oct 2019 18:19:16 GMT	Tue, 29 Oct 2019 03:14:05 GMT	Mon, 28 Oct 2019 20:15:42 GMT	11.809	2_39_91_441_2019-10-28 18:19:15.823774	0002	CA-499	2-39-91-441	America/Los_Angeles	000000697
1639	5dccae31f9af8b1ddbaaddef	0039	Mon, 28 Oct 2019 18:54:52 GMT	Mon, 28 Oct 2019 23:28:29 GMT	Mon, 28 Oct 2019 23:09:10 GMT	19.892	2_39_88_438_2019-10-28 18:54:51.522067	0002	CA-502	2-39-88-438	America/Los_Angeles	000000515
1640	5dccae31f9af8b1ddbaaddf0	0039	Mon, 28 Oct 2019 19:45:28 GMT	Tue, 29 Oct 2019 01:06:42 GMT	Mon, 28 Oct 2019 21:46:22 GMT	6.649	2_39_126_20_2019-10-28 19:45:28.368454	0002	CA-310	2-39-126-20	America/Los_Angeles	000001124
1641	5dccae31f9af8b1ddbaaddf1	0039	Mon, 28 Oct 2019 20:32:30 GMT	Mon, 28 Oct 2019 22:22:32 GMT	Mon, 28 Oct 2019 21:52:34 GMT	1.141	2_39_79_378_2019-10-28 20:32:30.200386	0002	CA-326	2-39-79-378	America/Los_Angeles
1642	5dccae31f9af8b1ddbaaddf2	0039	Mon, 28 Oct 2019 20:53:28 GMT	Tue, 29 Oct 2019 00:08:30 GMT	Mon, 28 Oct 2019 20:53:34 GMT	0.6000597371565385	2_39_78_363_2019-10-28 20:53:27.715024	0002	CA-320	2-39-78-363	America/Los_Angeles
1643	5dccae31f9af8b1ddbaaddf3	0039	Mon, 28 Oct 2019 21:45:37 GMT	Mon, 28 Oct 2019 22:25:30 GMT	Mon, 28 Oct 2019 22:25:28 GMT	4.05	2_39_78_367_2019-10-28 21:45:37.111559	0002	CA-494	2-39-78-367	America/Los_Angeles	000001293
1644	5dccae31f9af8b1ddbaaddf4	0039	Mon, 28 Oct 2019 22:05:00 GMT	Mon, 28 Oct 2019 22:51:23 GMT	Mon, 28 Oct 2019 22:35:23 GMT	0.799	2_39_78_364_2019-10-28 22:04:59.816037	0002	CA-495	2-39-78-364	America/Los_Angeles
1645	5dccae31f9af8b1ddbaaddf5	0039	Mon, 28 Oct 2019 22:41:41 GMT	Tue, 29 Oct 2019 00:21:47 GMT	Tue, 29 Oct 2019 00:20:54 GMT	2.693	2_39_78_366_2019-10-28 22:41:41.425387	0002	CA-323	2-39-78-366	America/Los_Angeles	000002170
1646	5dccae31f9af8b1ddbaaddf6	0039	Mon, 28 Oct 2019 22:43:24 GMT	Mon, 28 Oct 2019 22:50:16 GMT	Mon, 28 Oct 2019 22:50:12 GMT	0.657	2_39_78_367_2019-10-28 22:43:23.974970	0002	CA-494	2-39-78-367	America/Los_Angeles	000001293
1647	5dccae31f9af8b1ddbaaddf7	0039	Mon, 28 Oct 2019 22:53:30 GMT	Mon, 28 Oct 2019 23:16:37 GMT	Mon, 28 Oct 2019 23:16:29 GMT	2.532	2_39_90_26_2019-10-28 22:53:29.777452	0002	CA-316	2-39-90-26	America/Los_Angeles	000001293
1648	5dccae31f9af8b1ddbaaddf8	0039	Mon, 28 Oct 2019 23:55:14 GMT	Tue, 29 Oct 2019 01:41:42 GMT	Tue, 29 Oct 2019 00:20:46 GMT	1.164	2_39_90_26_2019-10-28 23:55:14.016726	0002	CA-316	2-39-90-26	America/Los_Angeles	000001920
1649	5dccae31f9af8b1ddbaaddf9	0039	Tue, 29 Oct 2019 01:53:55 GMT	Tue, 29 Oct 2019 03:34:51 GMT	Tue, 29 Oct 2019 03:34:47 GMT	11.544	2_39_139_28_2019-10-29 01:53:55.176849	0002	CA-303	2-39-139-28	America/Los_Angeles	000000675
1650	5dccae31f9af8b1ddbaaddfa	0039	Tue, 29 Oct 2019 01:59:37 GMT	Tue, 29 Oct 2019 03:32:29 GMT	Tue, 29 Oct 2019 03:32:25 GMT	4.116	2_39_131_30_2019-10-29 01:59:31.573304	0002	CA-305	2-39-131-30	America/Los_Angeles	000003123
1651	5dccae31f9af8b1ddbaaddfb	0039	Tue, 29 Oct 2019 02:03:31 GMT	Tue, 29 Oct 2019 05:01:54 GMT	Tue, 29 Oct 2019 05:01:45 GMT	20.219	2_39_79_379_2019-10-29 02:03:31.049606	0002	CA-327	2-39-79-379	America/Los_Angeles	000001943
1652	5dcdffbdf9af8b220a19be72	0039	Tue, 29 Oct 2019 07:04:46 GMT	Tue, 29 Oct 2019 11:28:32 GMT	Tue, 29 Oct 2019 07:56:58 GMT	2.377	2_39_79_380_2019-10-29 07:04:45.817402	0002	CA-489	2-39-79-380	America/Los_Angeles	000001366
1653	5dcdffbdf9af8b220a19be73	0039	Tue, 29 Oct 2019 14:53:28 GMT	Tue, 29 Oct 2019 23:38:22 GMT	Tue, 29 Oct 2019 15:20:15 GMT	3.144	2_39_79_382_2019-10-29 14:53:14.630084	0002	CA-491	2-39-79-382	America/Los_Angeles	000003176
1654	5dcdffbdf9af8b220a19be74	0039	Tue, 29 Oct 2019 15:17:28 GMT	Wed, 30 Oct 2019 00:21:20 GMT	Wed, 30 Oct 2019 00:21:12 GMT	50.267	2_39_78_366_2019-10-29 15:17:28.149196	0002	CA-323	2-39-78-366	America/Los_Angeles	000003853
1655	5dcdffbdf9af8b220a19be75	0039	Tue, 29 Oct 2019 15:25:36 GMT	Wed, 30 Oct 2019 00:13:27 GMT	Wed, 30 Oct 2019 00:12:12 GMT	48.098	2_39_79_381_2019-10-29 15:25:35.882576	0002	CA-490	2-39-79-381	America/Los_Angeles	000000818
1656	5dcdffbdf9af8b220a19be76	0039	Tue, 29 Oct 2019 15:28:06 GMT	Tue, 29 Oct 2019 23:15:42 GMT	Tue, 29 Oct 2019 19:49:12 GMT	9.33	2_39_79_379_2019-10-29 15:27:53.688299	0002	CA-327	2-39-79-379	America/Los_Angeles	000002461
1657	5dcdffbdf9af8b220a19be77	0039	Tue, 29 Oct 2019 15:33:46 GMT	Tue, 29 Oct 2019 16:47:04 GMT	Tue, 29 Oct 2019 16:48:02 GMT	1.023	2_39_79_380_2019-10-29 15:33:46.057435	0002	CA-489	2-39-79-380	America/Los_Angeles
1658	5dcdffbdf9af8b220a19be78	0039	Tue, 29 Oct 2019 15:34:26 GMT	Wed, 30 Oct 2019 00:24:59 GMT	Tue, 29 Oct 2019 23:46:11 GMT	0.896	2_39_79_377_2019-10-29 15:34:26.430685	0002	CA-325	2-39-79-377	America/Los_Angeles
1659	5dcdffbdf9af8b220a19be79	0039	Tue, 29 Oct 2019 15:50:59 GMT	Tue, 29 Oct 2019 18:55:09 GMT	Tue, 29 Oct 2019 17:22:36 GMT	4.944	2_39_131_30_2019-10-29 15:50:58.909066	0002	CA-305	2-39-131-30	America/Los_Angeles	000000562
1660	5dcdffbdf9af8b220a19be7a	0039	Tue, 29 Oct 2019 16:00:46 GMT	Wed, 30 Oct 2019 01:40:48 GMT	Wed, 30 Oct 2019 01:41:48 GMT	23.274	2_39_78_362_2019-10-29 16:00:46.450041	0002	CA-496	2-39-78-362	America/Los_Angeles	000000564
1661	5dcdffbdf9af8b220a19be7b	0039	Tue, 29 Oct 2019 16:09:22 GMT	Wed, 30 Oct 2019 00:56:42 GMT	Tue, 29 Oct 2019 19:50:29 GMT	21.657	2_39_79_376_2019-10-29 16:09:21.636307	0002	CA-324	2-39-79-376	America/Los_Angeles	000001104
1662	5dcdffbdf9af8b220a19be7c	0039	Tue, 29 Oct 2019 16:14:31 GMT	Wed, 30 Oct 2019 00:55:02 GMT	Tue, 29 Oct 2019 23:46:03 GMT	20.358	2_39_95_27_2019-10-29 16:14:31.254740	0002	CA-319	2-39-95-27	America/Los_Angeles	000001957
1663	5dcdffbdf9af8b220a19be7d	0039	Tue, 29 Oct 2019 16:17:02 GMT	Tue, 29 Oct 2019 23:15:55 GMT	Tue, 29 Oct 2019 23:15:39 GMT	5.098	2_39_89_25_2019-10-29 16:17:01.599233	0002	CA-315	2-39-89-25	America/Los_Angeles	000004096
1664	5dcdffbdf9af8b220a19be7e	0039	Tue, 29 Oct 2019 16:23:38 GMT	Thu, 31 Oct 2019 02:59:52 GMT	Tue, 29 Oct 2019 17:12:06 GMT	1.964	2_39_91_437_2019-10-29 16:23:38.365845	0002	CA-317	2-39-91-437	America/Los_Angeles	000000891
1665	5dcdffbdf9af8b220a19be7f	0039	Tue, 29 Oct 2019 16:25:25 GMT	Wed, 30 Oct 2019 00:50:26 GMT	Tue, 29 Oct 2019 22:30:40 GMT	13.369	2_39_78_360_2019-10-29 16:25:24.743279	0002	CA-322	2-39-78-360	America/Los_Angeles	000000945
1666	5dcdffbdf9af8b220a19be80	0039	Tue, 29 Oct 2019 16:26:08 GMT	Tue, 29 Oct 2019 21:16:36 GMT	Tue, 29 Oct 2019 19:43:13 GMT	13.323	2_39_92_442_2019-10-29 16:26:08.184641	0002	CA-498	2-39-92-442	America/Los_Angeles	000000068
1667	5dcdffbdf9af8b220a19be81	0039	Tue, 29 Oct 2019 16:27:35 GMT	Wed, 30 Oct 2019 01:08:29 GMT	Tue, 29 Oct 2019 21:23:49 GMT	8.116	2_39_78_364_2019-10-29 16:27:34.000124	0002	CA-495	2-39-78-364	America/Los_Angeles	000001272
1668	5dcdffbdf9af8b220a19be82	0039	Tue, 29 Oct 2019 16:32:49 GMT	Wed, 30 Oct 2019 00:23:37 GMT	Tue, 29 Oct 2019 18:17:23 GMT	3.779	2_39_90_440_2019-10-29 16:32:49.514152	0002	CA-500	2-39-90-440	America/Los_Angeles	000000743
1669	5dcdffbdf9af8b220a19be83	0039	Tue, 29 Oct 2019 16:36:38 GMT	Tue, 29 Oct 2019 21:47:30 GMT	Tue, 29 Oct 2019 20:11:51 GMT	7.707	2_39_90_26_2019-10-29 16:36:38.298250	0002	CA-316	2-39-90-26	America/Los_Angeles	000000419
1670	5dcdffbdf9af8b220a19be84	0039	Tue, 29 Oct 2019 16:51:26 GMT	Tue, 29 Oct 2019 18:30:29 GMT	Tue, 29 Oct 2019 17:34:35 GMT	3.588	2_39_123_23_2019-10-29 16:51:26.335180	0002	CA-313	2-39-123-23	America/Los_Angeles	000000798
1671	5dcdffbdf9af8b220a19be85	0039	Tue, 29 Oct 2019 16:53:02 GMT	Wed, 30 Oct 2019 03:31:57 GMT	Tue, 29 Oct 2019 20:30:09 GMT	12.69	2_39_95_444_2019-10-29 16:53:01.567194	0002	CA-497	2-39-95-444	America/Los_Angeles	000000676
1672	5dcdffbdf9af8b220a19be86	0039	Tue, 29 Oct 2019 16:59:21 GMT	Tue, 29 Oct 2019 23:04:55 GMT	Tue, 29 Oct 2019 18:09:09 GMT	6.434	2_39_129_17_2019-10-29 16:59:21.050895	0002	CA-307	2-39-129-17	America/Los_Angeles	000001912
1673	5dcdffbdf9af8b220a19be87	0039	Tue, 29 Oct 2019 17:01:43 GMT	Tue, 29 Oct 2019 17:19:37 GMT	Tue, 29 Oct 2019 17:19:34 GMT	0.845	2_39_78_361_2019-10-29 17:01:43.450282	0002	CA-493	2-39-78-361	America/Los_Angeles	000002170
1674	5dcdffbdf9af8b220a19be88	0039	Tue, 29 Oct 2019 17:05:25 GMT	Tue, 29 Oct 2019 19:18:20 GMT	Tue, 29 Oct 2019 19:18:16 GMT	4.666	2_39_78_363_2019-10-29 17:05:24.884530	0002	CA-320	2-39-78-363	America/Los_Angeles	000004054
1675	5dcdffbdf9af8b220a19be89	0039	Tue, 29 Oct 2019 17:10:30 GMT	Tue, 29 Oct 2019 18:22:10 GMT	Tue, 29 Oct 2019 18:22:05 GMT	4.189	2_39_91_441_2019-10-29 17:10:30.473200	0002	CA-499	2-39-91-441	America/Los_Angeles	000001526
1676	5dcdffbdf9af8b220a19be8a	0039	Tue, 29 Oct 2019 17:14:06 GMT	Wed, 30 Oct 2019 00:57:01 GMT	Tue, 29 Oct 2019 23:17:57 GMT	11.907	2_39_88_438_2019-10-29 17:14:06.268915	0002	CA-502	2-39-88-438	America/Los_Angeles	000001095
1677	5dcdffbdf9af8b220a19be8b	0039	Tue, 29 Oct 2019 17:22:32 GMT	Thu, 31 Oct 2019 01:57:20 GMT	Tue, 29 Oct 2019 17:21:33 GMT	6.316209677416327	2_39_78_367_2019-10-29 17:22:32.086306	0002	CA-494	2-39-78-367	America/Los_Angeles	000001470
1678	5dcdffbdf9af8b220a19be8c	0039	Tue, 29 Oct 2019 17:37:08 GMT	Tue, 29 Oct 2019 22:18:01 GMT	Tue, 29 Oct 2019 21:51:49 GMT	1.002	2_39_78_361_2019-10-29 17:37:08.491011	0002	CA-493	2-39-78-361	America/Los_Angeles
1679	5dcdffbdf9af8b220a19be8d	0039	Tue, 29 Oct 2019 17:38:41 GMT	Tue, 29 Oct 2019 23:15:17 GMT	Tue, 29 Oct 2019 19:31:22 GMT	5.864	2_39_124_22_2019-10-29 17:38:40.693889	0002	CA-312	2-39-124-22	America/Los_Angeles	000000668
1680	5dcdffbdf9af8b220a19be8e	0039	Tue, 29 Oct 2019 17:47:25 GMT	Wed, 30 Oct 2019 00:06:38 GMT	Tue, 29 Oct 2019 21:11:31 GMT	21.301	2_39_92_436_2019-10-29 17:47:24.514403	0002	CA-318	2-39-92-436	America/Los_Angeles	000001470
1681	5dcdffbdf9af8b220a19be8f	0039	Tue, 29 Oct 2019 19:36:58 GMT	Tue, 29 Oct 2019 21:19:18 GMT	Tue, 29 Oct 2019 21:19:13 GMT	10.129	2_39_91_441_2019-10-29 19:36:58.318886	0002	CA-499	2-39-91-441	America/Los_Angeles	000000438
1682	5dcdffbdf9af8b220a19be90	0039	Tue, 29 Oct 2019 19:49:18 GMT	Wed, 30 Oct 2019 02:57:04 GMT	Tue, 29 Oct 2019 23:02:47 GMT	4.038	2_39_123_23_2019-10-29 19:49:17.906489	0002	CA-313	2-39-123-23	America/Los_Angeles	000000567
1683	5dcdffbdf9af8b220a19be91	0039	Tue, 29 Oct 2019 20:03:32 GMT	Wed, 30 Oct 2019 00:48:49 GMT	Tue, 29 Oct 2019 22:14:59 GMT	6.715	2_39_78_363_2019-10-29 20:03:31.515149	0002	CA-320	2-39-78-363	America/Los_Angeles	000001124
1684	5dcdffbdf9af8b220a19be92	0039	Tue, 29 Oct 2019 20:03:44 GMT	Wed, 30 Oct 2019 01:14:16 GMT	Tue, 29 Oct 2019 20:31:27 GMT	1.415	2_39_88_24_2019-10-29 20:03:44.089305	0002	CA-314	2-39-88-24	America/Los_Angeles	000000562
1685	5dcdffbdf9af8b220a19be93	0039	Tue, 29 Oct 2019 20:13:13 GMT	Tue, 29 Oct 2019 20:46:31 GMT	Tue, 29 Oct 2019 20:47:29 GMT	0.913	2_39_123_557_2019-10-29 20:13:13.225837	0002	CA-503	2-39-123-557	America/Los_Angeles
1686	5dcdffbdf9af8b220a19be94	0039	Tue, 29 Oct 2019 20:41:00 GMT	Tue, 29 Oct 2019 22:53:07 GMT	Tue, 29 Oct 2019 22:51:57 GMT	0.865	2_39_78_365_2019-10-29 20:40:59.913961	0002	CA-321	2-39-78-365	America/Los_Angeles
1687	5dcdffbdf9af8b220a19be95	0039	Tue, 29 Oct 2019 20:46:41 GMT	Tue, 29 Oct 2019 21:17:28 GMT	Tue, 29 Oct 2019 21:18:26 GMT	0.889	2_39_123_557_2019-10-29 20:46:40.593167	0002	CA-503	2-39-123-557	America/Los_Angeles
1688	5dcdffbdf9af8b220a19be96	0039	Tue, 29 Oct 2019 22:09:40 GMT	Wed, 30 Oct 2019 00:47:12 GMT	Tue, 29 Oct 2019 23:52:04 GMT	10.534	2_39_91_441_2019-10-29 22:09:40.273206	0002	CA-499	2-39-91-441	America/Los_Angeles	000000710
1689	5dcdffbdf9af8b220a19be97	0039	Tue, 29 Oct 2019 22:24:38 GMT	Wed, 30 Oct 2019 00:43:33 GMT	Wed, 30 Oct 2019 00:20:49 GMT	5.736	2_39_123_557_2019-10-29 22:24:22.341336	0002	CA-503	2-39-123-557	America/Los_Angeles	000001093
1690	5dcdffbdf9af8b220a19be98	0039	Tue, 29 Oct 2019 22:31:49 GMT	Wed, 30 Oct 2019 01:51:02 GMT	Wed, 30 Oct 2019 01:41:31 GMT	0.977	2_39_78_361_2019-10-29 22:31:49.240885	0002	CA-493	2-39-78-361	America/Los_Angeles
1691	5dcdffbdf9af8b220a19be99	0039	Tue, 29 Oct 2019 22:52:22 GMT	Wed, 30 Oct 2019 00:57:37 GMT	Wed, 30 Oct 2019 00:46:54 GMT	11.528	2_39_128_562_2019-10-29 22:52:22.385118	0002	CA-508	2-39-128-562	America/Los_Angeles	000001087
1692	5dcdffbdf9af8b220a19be9a	0039	Tue, 29 Oct 2019 23:57:17 GMT	Wed, 30 Oct 2019 02:03:19 GMT	Wed, 30 Oct 2019 02:03:15 GMT	7.128	2_39_79_382_2019-10-29 23:56:59.094363	0002	CA-491	2-39-79-382	America/Los_Angeles	000003711
1693	5dcdffbdf9af8b220a19be9b	0039	Tue, 29 Oct 2019 23:59:18 GMT	Wed, 30 Oct 2019 01:46:37 GMT	Wed, 30 Oct 2019 01:39:23 GMT	5.395	2_39_129_17_2019-10-29 23:59:17.877206	0002	CA-307	2-39-129-17	America/Los_Angeles	000000347
1694	5dcdffbdf9af8b220a19be9c	0039	Wed, 30 Oct 2019 00:06:00 GMT	Thu, 31 Oct 2019 02:52:41 GMT	Wed, 30 Oct 2019 03:49:09 GMT	11.691	2_39_125_21_2019-10-30 00:05:59.845921	0002	CA-311	2-39-125-21	America/Los_Angeles	000001202
1695	5dcdffbdf9af8b220a19be9d	0039	Wed, 30 Oct 2019 00:24:19 GMT	Wed, 30 Oct 2019 01:39:46 GMT	Wed, 30 Oct 2019 01:39:42 GMT	4.26	2_39_128_18_2019-10-30 00:24:18.660946	0002	CA-308	2-39-128-18	America/Los_Angeles	000000365
1696	5dcdffbdf9af8b220a19be9e	0039	Wed, 30 Oct 2019 00:45:18 GMT	Wed, 30 Oct 2019 05:30:52 GMT	Wed, 30 Oct 2019 05:26:16 GMT	16.303	2_39_138_29_2019-10-30 00:45:17.920487	0002	CA-304	2-39-138-29	America/Los_Angeles	000000838
1697	5dcdffbdf9af8b220a19be9f	0039	Wed, 30 Oct 2019 00:53:18 GMT	Wed, 30 Oct 2019 03:00:39 GMT	Wed, 30 Oct 2019 03:00:34 GMT	14.363	2_39_131_30_2019-10-30 00:53:17.691081	0002	CA-305	2-39-131-30	America/Los_Angeles	000001133
1698	5dcdffbdf9af8b220a19bea0	0039	Wed, 30 Oct 2019 01:50:33 GMT	Wed, 30 Oct 2019 03:33:48 GMT	Wed, 30 Oct 2019 03:33:44 GMT	11.898	2_39_139_28_2019-10-30 01:50:32.929479	0002	CA-303	2-39-139-28	America/Los_Angeles	000000675
1699	5dcdffbdf9af8b220a19bea1	0039	Wed, 30 Oct 2019 01:54:45 GMT	Wed, 30 Oct 2019 04:47:42 GMT	Wed, 30 Oct 2019 02:25:18 GMT	0.868	2_39_130_31_2019-10-30 01:54:45.448183	0002	CA-306	2-39-130-31	America/Los_Angeles
1700	5dcdffbdf9af8b220a19bea2	0039	Wed, 30 Oct 2019 02:28:36 GMT	Wed, 30 Oct 2019 04:08:02 GMT	Wed, 30 Oct 2019 03:55:05 GMT	4.317	2_39_79_378_2019-10-30 02:28:36.301776	0002	CA-326	2-39-79-378	America/Los_Angeles	000003818
1701	5dcdffbdf9af8b220a19bea3	0039	Wed, 30 Oct 2019 03:21:12 GMT	Wed, 30 Oct 2019 04:43:26 GMT	Wed, 30 Oct 2019 04:29:10 GMT	6.716	2_39_131_30_2019-10-30 03:21:11.795131	0002	CA-305	2-39-131-30	America/Los_Angeles	000001263
1702	5dcf5132f9af8b25f7b7cd7c	0039	Wed, 30 Oct 2019 15:11:14 GMT	Wed, 30 Oct 2019 23:52:15 GMT	Wed, 30 Oct 2019 16:32:51 GMT	5.762	2_39_78_366_2019-10-30 15:11:14.284021	0002	CA-323	2-39-78-366	America/Los_Angeles	000003853
1703	5dcf5132f9af8b25f7b7cd7d	0039	Wed, 30 Oct 2019 15:28:38 GMT	Thu, 31 Oct 2019 00:15:47 GMT	Wed, 30 Oct 2019 15:55:18 GMT	0.933	2_39_139_28_2019-10-30 15:28:38.250442	0002	CA-303	2-39-139-28	America/Los_Angeles	000001366
1704	5dcf5132f9af8b25f7b7cd7e	0039	Wed, 30 Oct 2019 15:31:28 GMT	Wed, 30 Oct 2019 21:19:35 GMT	Wed, 30 Oct 2019 21:20:32 GMT	1.048	2_39_79_380_2019-10-30 15:31:27.850092	0002	CA-489	2-39-79-380	America/Los_Angeles
1705	5dcf5132f9af8b25f7b7cd7f	0039	Wed, 30 Oct 2019 15:38:38 GMT	Thu, 31 Oct 2019 00:19:00 GMT	Wed, 30 Oct 2019 21:19:26 GMT	0.925	2_39_78_365_2019-10-30 15:38:38.313940	0002	CA-321	2-39-78-365	America/Los_Angeles
1706	5dcf5132f9af8b25f7b7cd80	0039	Wed, 30 Oct 2019 15:38:58 GMT	Thu, 31 Oct 2019 00:22:25 GMT	Wed, 30 Oct 2019 16:02:47 GMT	1.488	2_39_79_379_2019-10-30 15:38:57.760438	0002	CA-327	2-39-79-379	America/Los_Angeles	000000751
1707	5dcf5132f9af8b25f7b7cd81	0039	Wed, 30 Oct 2019 15:42:31 GMT	Wed, 30 Oct 2019 19:11:38 GMT	Wed, 30 Oct 2019 17:12:29 GMT	4.827	2_39_131_30_2019-10-30 15:42:30.603972	0002	CA-305	2-39-131-30	America/Los_Angeles	000000562
1708	5dcf5132f9af8b25f7b7cd82	0039	Wed, 30 Oct 2019 15:42:58 GMT	Thu, 31 Oct 2019 01:52:09 GMT	Wed, 30 Oct 2019 18:06:01 GMT	8.301	2_39_130_31_2019-10-30 15:42:58.254192	0002	CA-306	2-39-130-31	America/Los_Angeles	000000712
1709	5dcf5132f9af8b25f7b7cd83	0039	Wed, 30 Oct 2019 15:46:13 GMT	Wed, 30 Oct 2019 16:05:26 GMT	Wed, 30 Oct 2019 16:05:24 GMT	2.131	2_39_78_363_2019-10-30 15:46:13.003999	0002	CA-320	2-39-78-363	America/Los_Angeles	000000945
1710	5dcf5132f9af8b25f7b7cd84	0039	Wed, 30 Oct 2019 16:05:55 GMT	Thu, 31 Oct 2019 00:26:12 GMT	Wed, 30 Oct 2019 17:32:40 GMT	4.077	2_39_89_25_2019-10-30 16:05:55.340756	0002	CA-315	2-39-89-25	America/Los_Angeles	000000743
1711	5dcf5132f9af8b25f7b7cd85	0039	Wed, 30 Oct 2019 16:11:15 GMT	Thu, 31 Oct 2019 02:12:21 GMT	Wed, 30 Oct 2019 17:21:47 GMT	3.92	2_39_127_19_2019-10-30 16:11:15.209252	0002	CA-309	2-39-127-19	America/Los_Angeles	000000567
1712	5dcf5132f9af8b25f7b7cd86	0039	Wed, 30 Oct 2019 16:30:36 GMT	Wed, 30 Oct 2019 23:59:15 GMT	Wed, 30 Oct 2019 23:59:10 GMT	46.645	2_39_79_381_2019-10-30 16:30:24.843730	0002	CA-490	2-39-79-381	America/Los_Angeles	000002743
1713	5dcf5132f9af8b25f7b7cd87	0039	Wed, 30 Oct 2019 16:35:08 GMT	Thu, 31 Oct 2019 02:12:47 GMT	Wed, 30 Oct 2019 22:29:03 GMT	16.625	2_39_79_382_2019-10-30 16:35:07.799957	0002	CA-491	2-39-79-382	America/Los_Angeles	000000632
1714	5dcf5132f9af8b25f7b7cd88	0039	Wed, 30 Oct 2019 16:37:11 GMT	Thu, 31 Oct 2019 00:20:57 GMT	Thu, 31 Oct 2019 00:14:14 GMT	7.929	2_39_95_27_2019-10-30 16:37:11.264256	0002	CA-319	2-39-95-27	America/Los_Angeles	000001364
1715	5dcf5132f9af8b25f7b7cd89	0039	Wed, 30 Oct 2019 16:41:49 GMT	Thu, 31 Oct 2019 02:58:45 GMT	Wed, 30 Oct 2019 21:37:30 GMT	14.829	2_39_78_363_2019-10-30 16:41:49.397857	0002	CA-320	2-39-78-363	America/Los_Angeles	000000676
1716	5dcf5132f9af8b25f7b7cd8a	0039	Wed, 30 Oct 2019 16:58:26 GMT	Thu, 31 Oct 2019 01:53:19 GMT	Wed, 30 Oct 2019 19:12:29 GMT	5.04	2_39_79_378_2019-10-30 16:58:26.052842	0002	CA-326	2-39-79-378	America/Los_Angeles	000000697
1717	5dcf5132f9af8b25f7b7cd8b	0039	Wed, 30 Oct 2019 17:17:57 GMT	Thu, 31 Oct 2019 00:57:20 GMT	Thu, 31 Oct 2019 00:58:20 GMT	10.857	2_39_78_362_2019-10-30 17:17:57.317278	0002	CA-496	2-39-78-362	America/Los_Angeles	000001095
1718	5dcf5132f9af8b25f7b7cd8c	0039	Wed, 30 Oct 2019 17:31:41 GMT	Thu, 31 Oct 2019 04:47:35 GMT	Wed, 30 Oct 2019 18:21:12 GMT	1.569	2_39_88_24_2019-10-30 17:31:41.332391	0002	CA-314	2-39-88-24	America/Los_Angeles	000000324
1719	5dcf5132f9af8b25f7b7cd8d	0039	Wed, 30 Oct 2019 17:38:50 GMT	Thu, 31 Oct 2019 00:06:56 GMT	Wed, 30 Oct 2019 23:44:59 GMT	8.424	2_39_92_442_2019-10-30 17:38:50.169395	0002	CA-498	2-39-92-442	America/Los_Angeles	000000668
1720	5dcf5132f9af8b25f7b7cd8e	0039	Wed, 30 Oct 2019 17:56:23 GMT	Thu, 31 Oct 2019 05:30:20 GMT	Wed, 30 Oct 2019 19:55:15 GMT	6.117	2_39_90_440_2019-10-30 17:56:22.555889	0002	CA-500	2-39-90-440	America/Los_Angeles	000001222
1721	5dcf5132f9af8b25f7b7cd8f	0039	Wed, 30 Oct 2019 18:34:30 GMT	Thu, 31 Oct 2019 00:44:47 GMT	Wed, 30 Oct 2019 19:36:58 GMT	3.118	2_39_123_23_2019-10-30 18:34:29.602184	0002	CA-313	2-39-123-23	America/Los_Angeles	000002170
1722	5dcf5132f9af8b25f7b7cd90	0039	Wed, 30 Oct 2019 18:49:32 GMT	Wed, 30 Oct 2019 21:56:00 GMT	Wed, 30 Oct 2019 21:55:51 GMT	20.749	2_39_89_439_2019-10-30 18:49:31.710965	0002	CA-501	2-39-89-439	America/Los_Angeles	000002961
1723	5dcf5132f9af8b25f7b7cd91	0039	Wed, 30 Oct 2019 19:07:09 GMT	Wed, 30 Oct 2019 23:56:17 GMT	Wed, 30 Oct 2019 19:38:30 GMT	0.935	2_39_78_364_2019-10-30 19:07:09.255698	0002	CA-495	2-39-78-364	America/Los_Angeles
1724	5dcf5132f9af8b25f7b7cd92	0039	Wed, 30 Oct 2019 19:47:53 GMT	Thu, 31 Oct 2019 07:30:43 GMT	Wed, 30 Oct 2019 20:50:25 GMT	2.086	2_39_90_26_2019-10-30 19:47:53.448062	0002	CA-316	2-39-90-26	America/Los_Angeles	000001082
1725	5dcf5132f9af8b25f7b7cd93	0039	Wed, 30 Oct 2019 20:02:42 GMT	Thu, 31 Oct 2019 02:15:18 GMT	Wed, 30 Oct 2019 20:21:41 GMT	0.923	2_39_92_436_2019-10-30 20:02:42.043641	0002	CA-318	2-39-92-436	America/Los_Angeles	000000562
1726	5dcf5132f9af8b25f7b7cd94	0039	Wed, 30 Oct 2019 20:06:30 GMT	Wed, 30 Oct 2019 23:33:03 GMT	Wed, 30 Oct 2019 23:32:59 GMT	19.355	2_39_79_383_2019-10-30 20:06:30.114754	0002	CA-492	2-39-79-383	America/Los_Angeles	000000832
1727	5dcf5132f9af8b25f7b7cd95	0039	Wed, 30 Oct 2019 20:26:54 GMT	Thu, 31 Oct 2019 01:31:53 GMT	Wed, 30 Oct 2019 22:29:26 GMT	6.556	2_39_78_360_2019-10-30 20:26:53.759891	0002	CA-322	2-39-78-360	America/Los_Angeles	000001124
1728	5dcf5132f9af8b25f7b7cd96	0039	Wed, 30 Oct 2019 20:36:41 GMT	Thu, 31 Oct 2019 00:28:47 GMT	Wed, 30 Oct 2019 23:44:03 GMT	0.951	2_39_91_441_2019-10-30 20:36:40.597400	0002	CA-499	2-39-91-441	America/Los_Angeles
1729	5dcf5132f9af8b25f7b7cd97	0039	Wed, 30 Oct 2019 20:44:29 GMT	Wed, 30 Oct 2019 23:12:43 GMT	Wed, 30 Oct 2019 22:49:43 GMT	13.245	2_39_123_557_2019-10-30 20:44:28.592223	0002	CA-503	2-39-123-557	America/Los_Angeles	000001912
1730	5dcf5132f9af8b25f7b7cd98	0039	Wed, 30 Oct 2019 20:49:09 GMT	Thu, 31 Oct 2019 01:30:07 GMT	Wed, 30 Oct 2019 23:45:14 GMT	0.773	2_39_95_444_2019-10-30 20:49:08.831751	0002	CA-497	2-39-95-444	America/Los_Angeles
1731	5dcf5132f9af8b25f7b7cd99	0039	Wed, 30 Oct 2019 21:20:05 GMT	Wed, 30 Oct 2019 21:46:53 GMT	Wed, 30 Oct 2019 21:46:48 GMT	0.829	2_39_79_380_2019-10-30 21:20:04.663768	0002	CA-489	2-39-79-380	America/Los_Angeles	000003389
1732	5dcf5132f9af8b25f7b7cd9a	0039	Thu, 31 Oct 2019 00:05:07 GMT	Thu, 31 Oct 2019 14:07:26 GMT	Thu, 31 Oct 2019 04:48:58 GMT	15.828	2_39_79_377_2019-10-31 00:05:07.348779	0002	CA-325	2-39-79-377	America/Los_Angeles	000000838
1733	5dcf5132f9af8b25f7b7cd9b	0039	Thu, 31 Oct 2019 01:28:48 GMT	Thu, 31 Oct 2019 03:31:53 GMT	Thu, 31 Oct 2019 03:31:05 GMT	7.596	2_39_139_28_2019-10-31 01:28:48.255872	0002	CA-303	2-39-139-28	America/Los_Angeles	000001564
1734	5dcf5132f9af8b25f7b7cd9c	0039	Thu, 31 Oct 2019 01:44:26 GMT	Thu, 31 Oct 2019 03:31:18 GMT	Thu, 31 Oct 2019 03:31:14 GMT	11.165	2_39_124_22_2019-10-31 01:44:11.312676	0002	CA-312	2-39-124-22	America/Los_Angeles	000002069
1735	5dcf5132f9af8b25f7b7cd9d	0039	Thu, 31 Oct 2019 02:00:45 GMT	Thu, 31 Oct 2019 03:52:04 GMT	Thu, 31 Oct 2019 03:01:10 GMT	4.825	2_39_130_31_2019-10-31 02:00:12.568993	0002	CA-306	2-39-130-31	America/Los_Angeles	000003123
1736	5dcf5132f9af8b25f7b7cd9e	0039	Thu, 31 Oct 2019 03:16:20 GMT	Thu, 31 Oct 2019 13:36:37 GMT	Thu, 31 Oct 2019 09:58:37 GMT	44.804	2_39_131_30_2019-10-31 03:16:20.370622	0002	CA-305	2-39-131-30	America/Los_Angeles	000000291
1737	5dd0a2a8f9af8b29ea6a3973	0039	Thu, 31 Oct 2019 15:04:54 GMT	Fri, 01 Nov 2019 00:22:31 GMT	Thu, 31 Oct 2019 21:57:45 GMT	18.977	2_39_79_383_2019-10-31 15:04:53.987631	0002	CA-492	2-39-79-383	America/Los_Angeles	000001470
1738	5dd0a2a8f9af8b29ea6a3974	0039	Thu, 31 Oct 2019 15:20:53 GMT	Thu, 31 Oct 2019 18:55:19 GMT	Thu, 31 Oct 2019 16:46:39 GMT	4.617	2_39_139_28_2019-10-31 15:20:52.663685	0002	CA-303	2-39-139-28	America/Los_Angeles	000000562
1739	5dd0a2a8f9af8b29ea6a3975	0039	Thu, 31 Oct 2019 15:21:54 GMT	Thu, 31 Oct 2019 23:12:25 GMT	Thu, 31 Oct 2019 16:45:26 GMT	4.695	2_39_131_30_2019-10-31 15:21:53.850924	0002	CA-305	2-39-131-30	America/Los_Angeles	000000712
1740	5dd0a2a8f9af8b29ea6a3976	0039	Thu, 31 Oct 2019 15:49:32 GMT	Thu, 31 Oct 2019 23:35:18 GMT	Thu, 31 Oct 2019 16:28:36 GMT	2.322	2_39_79_379_2019-10-31 15:49:31.552614	0002	CA-327	2-39-79-379	America/Los_Angeles	000000751
1741	5dd0a2a8f9af8b29ea6a3977	0039	Thu, 31 Oct 2019 16:15:44 GMT	Fri, 01 Nov 2019 01:24:47 GMT	Thu, 31 Oct 2019 23:17:21 GMT	29.105	2_39_79_376_2019-10-31 16:15:44.469320	0002	CA-324	2-39-79-376	America/Los_Angeles	000001104
1742	5dd0a2a8f9af8b29ea6a3978	0039	Thu, 31 Oct 2019 16:16:02 GMT	Fri, 01 Nov 2019 03:46:06 GMT	Thu, 31 Oct 2019 16:47:25 GMT	1.239	2_39_89_25_2019-10-31 16:16:01.673135	0002	CA-315	2-39-89-25	America/Los_Angeles	000000743
1743	5dd0a2a8f9af8b29ea6a3979	0039	Thu, 31 Oct 2019 16:20:58 GMT	Thu, 31 Oct 2019 21:14:38 GMT	Thu, 31 Oct 2019 17:56:12 GMT	0.827	2_39_79_380_2019-10-31 16:20:58.264303	0002	CA-489	2-39-79-380	America/Los_Angeles
1744	5dd0a2a8f9af8b29ea6a397a	0039	Thu, 31 Oct 2019 16:22:08 GMT	Fri, 01 Nov 2019 00:59:00 GMT	Thu, 31 Oct 2019 17:55:00 GMT	10.205	2_39_78_366_2019-10-31 16:22:08.511100	0002	CA-323	2-39-78-366	America/Los_Angeles	000000714
1745	5dd0a2a8f9af8b29ea6a397b	0039	Thu, 31 Oct 2019 16:27:44 GMT	Thu, 31 Oct 2019 23:12:35 GMT	Thu, 31 Oct 2019 17:09:34 GMT	1.76	2_39_92_436_2019-10-31 16:27:44.074981	0002	CA-318	2-39-92-436	America/Los_Angeles	000000891
1746	5dd0a2a8f9af8b29ea6a397c	0039	Thu, 31 Oct 2019 16:37:21 GMT	Thu, 31 Oct 2019 23:39:42 GMT	Thu, 31 Oct 2019 19:49:26 GMT	11.317	2_39_123_23_2019-10-31 16:37:20.875443	0002	CA-313	2-39-123-23	America/Los_Angeles	000000620
1747	5dd0a2a8f9af8b29ea6a397d	0039	Thu, 31 Oct 2019 16:47:12 GMT	Fri, 01 Nov 2019 02:58:30 GMT	Fri, 01 Nov 2019 02:58:24 GMT	8.365	2_39_79_382_2019-10-31 16:47:12.136432	0002	CA-491	2-39-79-382	America/Los_Angeles	000000697
1748	5dd0a2a8f9af8b29ea6a397e	0039	Thu, 31 Oct 2019 16:57:23 GMT	Thu, 31 Oct 2019 23:37:05 GMT	Thu, 31 Oct 2019 19:45:06 GMT	11.421	2_39_78_365_2019-10-31 16:57:22.877336	0002	CA-321	2-39-78-365	America/Los_Angeles	000000559
1749	5dd0a2a8f9af8b29ea6a397f	0039	Thu, 31 Oct 2019 18:07:25 GMT	Fri, 01 Nov 2019 01:52:29 GMT	Thu, 31 Oct 2019 23:03:06 GMT	30.123	2_39_88_24_2019-10-31 18:07:24.942981	0002	CA-314	2-39-88-24	America/Los_Angeles	000003270
1750	5dd0a2a8f9af8b29ea6a3980	0039	Thu, 31 Oct 2019 19:08:34 GMT	Fri, 01 Nov 2019 05:31:15 GMT	Thu, 31 Oct 2019 20:13:50 GMT	2.202	2_39_91_437_2019-10-31 19:08:33.857653	0002	CA-317	2-39-91-437	America/Los_Angeles	000001082
1751	5dd0a2a8f9af8b29ea6a3981	0039	Thu, 31 Oct 2019 19:40:34 GMT	Fri, 01 Nov 2019 00:12:32 GMT	Thu, 31 Oct 2019 20:46:14 GMT	3.27	2_39_95_27_2019-10-31 19:40:33.840517	0002	CA-319	2-39-95-27	America/Los_Angeles	000002170
1752	5dd0a2a8f9af8b29ea6a3982	0039	Thu, 31 Oct 2019 19:55:38 GMT	Fri, 01 Nov 2019 01:23:38 GMT	Fri, 01 Nov 2019 00:06:29 GMT	1.548	2_39_78_360_2019-10-31 19:55:37.539295	0002	CA-322	2-39-78-360	America/Los_Angeles	000000562
1753	5dd0a2a8f9af8b29ea6a3983	0039	Thu, 31 Oct 2019 20:28:45 GMT	Fri, 01 Nov 2019 01:01:54 GMT	Thu, 31 Oct 2019 22:21:07 GMT	5.494	2_39_79_377_2019-10-31 20:28:45.387434	0002	CA-325	2-39-79-377	America/Los_Angeles	000000567
1754	5dd0a2a8f9af8b29ea6a3984	0039	Thu, 31 Oct 2019 20:38:27 GMT	Thu, 31 Oct 2019 20:56:41 GMT	Thu, 31 Oct 2019 20:56:33 GMT	1.047	2_39_78_361_2019-10-31 20:38:26.979373	0002	CA-493	2-39-78-361	America/Los_Angeles	000000632
1755	5dd0a2a8f9af8b29ea6a3985	0039	Thu, 31 Oct 2019 21:14:03 GMT	Thu, 31 Oct 2019 22:54:17 GMT	Thu, 31 Oct 2019 22:43:34 GMT	0.963	2_39_78_361_2019-10-31 21:14:03.487052	0002	CA-493	2-39-78-361	America/Los_Angeles
1756	5dd0a2a8f9af8b29ea6a3986	0039	Fri, 01 Nov 2019 00:33:59 GMT	Fri, 01 Nov 2019 02:23:56 GMT	Fri, 01 Nov 2019 01:23:46 GMT	3.914	2_39_131_30_2019-11-01 00:33:59.251263	0002	CA-305	2-39-131-30	America/Los_Angeles	000003123
1757	5dd0a2a8f9af8b29ea6a3987	0039	Fri, 01 Nov 2019 01:12:15 GMT	Fri, 01 Nov 2019 05:29:26 GMT	Fri, 01 Nov 2019 05:29:22 GMT	15.169	2_39_95_27_2019-11-01 01:12:14.619308	0002	CA-319	2-39-95-27	America/Los_Angeles	000001108
1758	5dd0a2a8f9af8b29ea6a3988	0039	Fri, 01 Nov 2019 03:21:10 GMT	Fri, 01 Nov 2019 04:35:15 GMT	Fri, 01 Nov 2019 04:35:11 GMT	8.359	2_39_139_28_2019-11-01 03:21:10.506402	0002	CA-303	2-39-139-28	America/Los_Angeles	000001263
1759	5dd1f434f9af8b2dec17805f	0039	Fri, 01 Nov 2019 14:11:14 GMT	Fri, 01 Nov 2019 15:27:06 GMT	Fri, 01 Nov 2019 15:27:01 GMT	4.279	2_39_89_25_2019-11-01 14:11:13.813067	0002	CA-315	2-39-89-25	America/Los_Angeles	000000743
1760	5dd1f434f9af8b2dec178060	0039	Fri, 01 Nov 2019 14:43:05 GMT	Fri, 01 Nov 2019 23:36:35 GMT	Fri, 01 Nov 2019 18:24:36 GMT	11.769	2_39_90_26_2019-11-01 14:43:04.819121	0002	CA-316	2-39-90-26	America/Los_Angeles	000004269
1761	5dd1f434f9af8b2dec178061	0039	Fri, 01 Nov 2019 14:52:02 GMT	Fri, 01 Nov 2019 20:54:46 GMT	Fri, 01 Nov 2019 19:52:10 GMT	0.889	2_39_139_28_2019-11-01 14:52:02.094336	0002	CA-303	2-39-139-28	America/Los_Angeles
1762	5dd1f434f9af8b2dec178062	0039	Fri, 01 Nov 2019 15:24:52 GMT	Fri, 01 Nov 2019 19:19:15 GMT	Fri, 01 Nov 2019 19:19:10 GMT	13.43	2_39_78_366_2019-11-01 15:24:51.692724	0002	CA-323	2-39-78-366	America/Los_Angeles	000003853
1763	5dd1f434f9af8b2dec178063	0039	Fri, 01 Nov 2019 15:59:05 GMT	Fri, 01 Nov 2019 23:07:37 GMT	Fri, 01 Nov 2019 19:39:17 GMT	12.001	2_39_79_383_2019-11-01 15:59:04.798455	0002	CA-492	2-39-79-383	America/Los_Angeles	000001470
1764	5dd1f434f9af8b2dec178064	0039	Fri, 01 Nov 2019 16:00:51 GMT	Sat, 02 Nov 2019 01:09:53 GMT	Fri, 01 Nov 2019 16:48:17 GMT	2.115	2_39_78_365_2019-11-01 16:00:51.236327	0002	CA-321	2-39-78-365	America/Los_Angeles	000000891
1765	5dd1f434f9af8b2dec178065	0039	Fri, 01 Nov 2019 16:04:49 GMT	Sat, 02 Nov 2019 01:37:09 GMT	Sat, 02 Nov 2019 01:16:05 GMT	31.883	2_39_78_363_2019-11-01 16:04:49.379288	0002	CA-320	2-39-78-363	America/Los_Angeles	000000579
1766	5dd1f434f9af8b2dec178066	0039	Fri, 01 Nov 2019 16:13:35 GMT	Sat, 02 Nov 2019 03:39:12 GMT	Fri, 01 Nov 2019 18:53:42 GMT	8.995	2_39_131_30_2019-11-01 16:13:35.176206	0002	CA-305	2-39-131-30	America/Los_Angeles	000000712
1767	5dd1f434f9af8b2dec178067	0039	Fri, 01 Nov 2019 16:27:14 GMT	Sat, 02 Nov 2019 01:42:23 GMT	Fri, 01 Nov 2019 17:23:57 GMT	5.012	2_39_79_379_2019-11-01 16:27:13.890255	0002	CA-327	2-39-79-379	America/Los_Angeles	000000697
1768	5dd1f434f9af8b2dec178068	0039	Fri, 01 Nov 2019 16:30:13 GMT	Sat, 02 Nov 2019 02:44:03 GMT	Fri, 01 Nov 2019 18:24:54 GMT	2.991	2_39_79_376_2019-11-01 16:30:13.348168	0002	CA-324	2-39-79-376	America/Los_Angeles
1769	5dd1f434f9af8b2dec178069	0039	Fri, 01 Nov 2019 16:30:37 GMT	Sat, 02 Nov 2019 00:58:50 GMT	Fri, 01 Nov 2019 19:06:20 GMT	6.914	2_39_79_380_2019-11-01 16:30:36.940183	0002	CA-489	2-39-79-380	America/Los_Angeles	000001957
1770	5dd1f434f9af8b2dec17806a	0039	Fri, 01 Nov 2019 16:45:13 GMT	Fri, 01 Nov 2019 19:01:14 GMT	Fri, 01 Nov 2019 18:58:59 GMT	6.514	2_39_123_23_2019-11-01 16:45:12.535777	0002	CA-313	2-39-123-23	America/Los_Angeles	000001410
1771	5dd1f434f9af8b2dec17806b	0039	Fri, 01 Nov 2019 16:46:06 GMT	Fri, 01 Nov 2019 21:04:13 GMT	Fri, 01 Nov 2019 21:04:08 GMT	26.94	2_39_91_441_2019-11-01 16:46:05.730584	0002	CA-499	2-39-91-441	America/Los_Angeles	000002972
1772	5dd1f434f9af8b2dec17806c	0039	Fri, 01 Nov 2019 16:55:29 GMT	Sat, 02 Nov 2019 02:49:06 GMT	Fri, 01 Nov 2019 18:02:28 GMT	2.155	2_39_89_25_2019-11-01 16:55:29.445348	0002	CA-315	2-39-89-25	America/Los_Angeles	000000324
1773	5dd1f434f9af8b2dec17806d	0039	Fri, 01 Nov 2019 16:56:32 GMT	Sat, 02 Nov 2019 01:06:24 GMT	Sat, 02 Nov 2019 01:07:22 GMT	33.006	2_39_78_362_2019-11-01 16:56:13.850038	0002	CA-496	2-39-78-362	America/Los_Angeles	000002961
1774	5dd1f434f9af8b2dec17806e	0039	Fri, 01 Nov 2019 16:57:55 GMT	Sat, 02 Nov 2019 00:21:00 GMT	Fri, 01 Nov 2019 19:04:52 GMT	13.515	2_39_88_24_2019-11-01 16:57:41.396332	0002	CA-314	2-39-88-24	America/Los_Angeles	000002461
1775	5dd1f434f9af8b2dec17806f	0039	Fri, 01 Nov 2019 17:07:34 GMT	Sat, 02 Nov 2019 01:03:19 GMT	Fri, 01 Nov 2019 20:34:58 GMT	9.117	2_39_79_377_2019-11-01 17:07:33.843356	0002	CA-325	2-39-79-377	America/Los_Angeles	000001095
1776	5dd1f434f9af8b2dec178070	0039	Fri, 01 Nov 2019 17:07:52 GMT	Fri, 01 Nov 2019 18:53:24 GMT	Fri, 01 Nov 2019 18:53:20 GMT	11.595	2_39_92_436_2019-11-01 17:07:51.529220	0002	CA-318	2-39-92-436	America/Los_Angeles	000001039
1777	5dd1f434f9af8b2dec178071	0039	Fri, 01 Nov 2019 17:18:54 GMT	Fri, 01 Nov 2019 23:40:06 GMT	Fri, 01 Nov 2019 18:06:42 GMT	2.748	2_39_79_378_2019-11-01 17:18:54.011879	0002	CA-326	2-39-79-378	America/Los_Angeles	000000751
1778	5dd1f434f9af8b2dec178072	0039	Fri, 01 Nov 2019 17:26:04 GMT	Sat, 02 Nov 2019 01:20:51 GMT	Fri, 01 Nov 2019 19:54:49 GMT	7.875	2_39_79_382_2019-11-01 17:26:04.293087	0002	CA-491	2-39-79-382	America/Los_Angeles	000002170
1779	5dd1f434f9af8b2dec178073	0039	Fri, 01 Nov 2019 17:32:08 GMT	Sat, 02 Nov 2019 00:12:19 GMT	Fri, 01 Nov 2019 19:13:04 GMT	5.03	2_39_89_439_2019-11-01 17:32:07.706245	0002	CA-501	2-39-89-439	America/Los_Angeles	000000743
1780	5dd1f434f9af8b2dec178074	0039	Fri, 01 Nov 2019 17:34:06 GMT	Fri, 01 Nov 2019 21:54:38 GMT	Fri, 01 Nov 2019 19:38:20 GMT	8.377	2_39_95_444_2019-11-01 17:34:05.642660	0002	CA-497	2-39-95-444	America/Los_Angeles	000000668
1781	5dd1f434f9af8b2dec178075	0039	Fri, 01 Nov 2019 18:11:18 GMT	Sat, 02 Nov 2019 02:55:36 GMT	Sat, 02 Nov 2019 01:16:41 GMT	14.101	2_39_78_360_2019-11-01 18:11:18.415605	0002	CA-322	2-39-78-360	America/Los_Angeles	000000676
1782	5dd1f434f9af8b2dec178076	0039	Fri, 01 Nov 2019 18:30:34 GMT	Fri, 01 Nov 2019 22:15:42 GMT	Fri, 01 Nov 2019 22:15:39 GMT	6.962	2_39_78_367_2019-11-01 18:30:33.896233	0002	CA-494	2-39-78-367	America/Los_Angeles	000003447
[truncated: 3,596 more rows]
